# Supplementary material for: Association of microtubule destabilization with platelet yields in terminally differentiating hiPSC-derived megakaryocyte lines
Source: PLoS One. 2025 Jun 25;20(6):e0326165. doi: 10.1371/journal.pone.0326165 (PMC12194186; doi:10.1371/journal.pone.0326165)
Supplement: S3 File — (XLSX) [file pone.0326165.s010.xlsx]

## Sheet: Summary
	figure	panel	description	name of script (FIJI/Python3.12)	name of worksheet	name of datafile
	1	B	Frames from S1 movie 'S1 Movie 20x single imMKCL.avi'			S1 Movie 20x single imMKCL.avi
			Single cell 20x confocal timecourse imaging: # of PLPs per imMKCs over time	FIG1B CV7000 timelapse particle counter V8 2025 reanalysis.ijm	Fig1B results analysis 25021110
				FIG1B bursting plots.py
	2	B	HTS results scatter plot	FIG2B imMKLC HTS re_analysis V200422.ijm	Fig2B HTS per well results
				FIG2B HTS plot.py
		D	Fraction of imMKCLs with proplatelet extensions	(blinded manual counts)	Fig 2D imMKCLs with extensions
	3	B	+/- Turbulence flow plots (gated on PLPs)			Figure 3B_S3E PLT_MK Plots
		C	PLPs/MK VCR addition (dish, flask, VerMES)		Fig3CE Dish Flask VerMES VCR
		E	PLPs/MK fold-change VCR addition (flask/shaker, VerMES)
	4	A	PAC1 staining +/- ADP/TRAP-6		Fig4AB CD62P PAC1 ADP TRAP
		B	CD62P staining +/- ADP/TRAP-6
		C	Annexin V staining		Fig4C Annexin V
		D	MT staining (flow cytometry)			Figure 4D Microtubule staining
	5	C	Hemostasis test		Fig5C Bleeding test
		E	PLP persistence test		Fig5E Platelet persistence test.csv
	S1	A	imMKCL size distribution	FIGURE 1B bursting plots.py	Fig1B results analysis 25021110
		B	Time lapse imaging (4x) and heterogeneity of PLP production before and after subcloning	SF1B pre and post subcloning analysis 4x timecourse bursting.ijm	SF1B bulk vs subcl timelapse 4x
			Frames from 'S2 Movie 4x bulk and subclone'			S2 Movie 4x bulk and subclone.avi
		D	Compound frequency distribution	SF1D compound frequencies.py		SF1D compound frequencies.py
		F	HTS per ROI (MKs+PLPs) data	SF1F plots.py	SF1F HTS per ROI data.csv
	S2	B	Hit compound titration (fold increase)	SF2BD VCR VBL titration PPL PER MK counts.ijm	SF2BC VBL VCR titr 20x PPLs
		C	Hit compound titration (z-score)
	S3	A	Ploidy analysis			SF3A Ploidy Leucocount Plot
		B	Ploidy analysis		SF3B Ploidy.csv
		C	Cell size analysis			SF3C Cell Size Plot
		D	Cell size analysis		SF3D Cell Size analysis.csv
		E	MK/PLT CD41/CD42b cytometry			Figure 3B_S3E PLT_MK Plots
		F	Quantification of MT staining intensity		SF3F D4 MT Quantification
		G	Effect of VCR addition to flask/shaker Cultures on Day 0		SF3G VCR D0 flask culture
	S4	A	PMA-induced PAC1 epitope expression		SF4A PAC-1 PMA.csv
		B	PMA-induced P-Selectin expression		SF4B CD62P PMA.csv
	S5	A	PLP persistence test		SF5A PLT persistence.csv
		B	MT marginal band confocal imaging	SF5B marginal band log scale.ijm

## Sheet: Fig1B results analysis 25021110
back to summary	file	counter	row	column	FoV	region	MK_XY	MK_dia_um	MK_int	MK_nMx	T0043	T0044	T0045	T0046	T0047	T0048	T0049	T0050	T0051	T0052	T0053	T0054	T0055	T0056	T0057	T0058	T0059	T0060	T0061	T0062	T0063	T0064	T0065	T0066	T0067	T0068	T0069	T0070	T0071	T0072	T0073	T0074	T0075	T0076	T0077	T0078	T0079	T0080	T0081
1	Kuraray_SQ200100 384well_B02_T0043F001L01A01Z01C0	1	2	2	1	1	[195, 293]	15	29949876	1	4	4	4	3	3	4	3	3	4	5	5	6	5	3	6	5	7	5	4	4	5	4	5	4	4	5	4	4	3	4	4	3	3	3	4	4	3	3	5
2	Kuraray_SQ200100 384well_B02_T0043F001L01A01Z01C0	2	2	2	1	2	[498, 255]	34	29002715	2	3	2	3	5	5	3	3	4	5	3	4	4	4	5	5	4	5	4	3	4	3	3	4	4	2	4	3	4	4	4	9	8	12	10	10	10	6	8	9
3	Kuraray_SQ200100 384well_B02_T0043F001L01A01Z01C0	3	2	2	1	3	[847, 935]	17	9423097	5	3	3	3	4	4	3	3	3	3	3	3	3	2	4	4	3	4	4	4	5	5	3	3	3	4	2	3	3	3	3	3	3	3	3	3	3	3	2	2
4	Kuraray_SQ200100 384well_B02_T0043F001L01A01Z01C0	4	2	2	1	4	[1175, 622]	10	4395659	1	4	3	2	3	4	4	3	3	3	3	4	3	2	3	4	3	3	3	3	4	3	3	4	3	3	2	2	4	4	4	4	3	2	2	2	3	2	3	2
5	Kuraray_SQ200100 384well_B02_T0043F001L01A01Z01C0	5	2	2	1	5	[1181, 298]	12	3637072	2	2	4	3	3	3	2	2	2	3	4	3	3	2	3	4	2	3	4	5	3	2	2	3	3	2	2	2	2	2	3	3	2	2	2	2	3	3	2	2
6	Kuraray_SQ200100 384well_B02_T0024F003L01A01Z01C0	6	2	2	3	1	[469, 561]	9	2875176	1	3	3	2	2	2	2	3	3	3	3	3	3	2	2	2	2	2	3	2	2	2	2	2	2	2	2	2	2	3	3	3	3	3	3	3	2	2	2	2
7	Kuraray_SQ200100 384well_B02_T0001F004L01A01Z01C0	7	2	2	4	1	[261, 182]	115	2293106	1	0	0	0	0	0	0	0	0	0	0	0	0	0	0	0	0	0	0	0	0	0	0	0	0	0	0	0	0	0	0	0	0	0	0	0	0	0	0	0
8	Kuraray_SQ200100 384well_C02_T0001F002L01A01Z01C0	8	3	2	2	1	[145, 1063]	14	10852640	1	2	2	2	2	1	1	2	2	1	2	2	2	2	2	1	1	1	1	1	0	0	0	1	1	0	1	1	1	1	0	1	1	1	1	1	1	1	1	1
9	Kuraray_SQ200100 384well_C02_T0001F002L01A01Z01C0	9	3	2	2	2	[817, 734]	10	5991078	1	3	2	2	2	2	2	1	1	2	2	2	3	2	3	2	1	1	2	3	3	3	4	2	2	2	2	2	2	2	2	1	1	1	1	1	1	1	1	1
10	Kuraray_SQ200100 384well_C02_T0001F002L01A01Z01C0	10	3	2	2	3	[167, 743]	15	4253417	3	2	2	2	2	2	2	1	1	1	0	1	1	1	2	2	2	2	2	2	1	1	2	1	2	1	3	3	1	2	2	2	1	1	1	1	1	1	1	1
11	Kuraray_SQ200100 384well_C02_T0001F003L01A01Z01C0	11	3	2	3	1	[498, 683]	61	27207870	6	13	13	19	16	15	10	10	10	13	12	8	10	8	9	11	10	10	8	9	8	9	9	7	6	7	8	6	7	5	8	7	7	7	6	5	4	5	5	5
12	Kuraray_SQ200100 384well_C02_T0001F003L01A01Z01C0	12	3	2	3	2	[495, 351]	9	4216155	2	7	4	5	3	5	5	5	8	6	6	5	4	5	5	4	4	5	6	5	3	3	4	5	6	6	3	5	5	6	6	5	6	7	6	5	3	3	5	4
13	Kuraray_SQ200100 384well_C02_T0001F003L01A01Z01C0	13	3	2	3	3	[178, 684]	12	3803729	1	2	3	2	4	3	5	5	3	3	4	4	3	1	2	2	2	1	2	2	1	2	1	1	1	1	1	1	1	1	1	1	1	1	1	1	2	1	1	1
14	Kuraray_SQ200100 384well_C02_T0027F004L01A01Z01C0	14	3	2	4	1	[190, 1030]	28	26306113	5	4	4	4	4	4	4	4	3	4	4	4	4	4	4	4	4	4	4	4	4	3	3	3	3	4	4	3	4	3	3	4	4	4	3	4	3	4	4	5
15	Kuraray_SQ200100 384well_C02_T0027F004L01A01Z01C0	15	3	2	4	2	[1173, 689]	13	20163850	2	1	1	1	1	1	1	1	1	1	1	1	1	1	1	1	1	1	1	1	1	1	1	1	1	1	1	1	1	1	1	1	1	1	2	1	1	1	1	2
16	Kuraray_SQ200100 384well_C02_T0027F004L01A01Z01C0	16	3	2	4	3	[850, 381]	23	18245780	5	4	6	7	5	6	5	5	5	8	6	4	7	3	4	4	4	3	5	6	4	2	4	3	3	4	3	5	2	3	5	6	4	4	6	5	7	8	4	4
17	Kuraray_SQ200100 384well_C02_T0027F004L01A01Z01C0	17	3	2	4	4	[1184, 370]	14	17235034	2	7	5	5	4	3	3	3	4	4	5	5	2	4	3	2	4	4	3	2	2	3	4	3	2	3	2	3	2	1	2	3	2	2	2	2	2	2	2	2
18	Kuraray_SQ200100 384well_C02_T0027F004L01A01Z01C0	18	3	2	4	5	[1181, 1031]	13	12472766	2	3	4	3	3	3	2	2	2	3	4	4	4	3	2	3	3	4	3	3	3	4	3	2	2	2	3	3	2	2	3	3	3	3	3	3	4	3	4	3
19	Kuraray_SQ200100 384well_C02_T0027F004L01A01Z01C0	19	3	2	4	6	[814, 694]	13	12192806	3	2	3	2	2	4	2	4	3	2	2	2	2	2	2	2	2	2	3	3	3	3	3	5	4	6	5	4	6	6	6	7	6	5	6	6	6	6	6	6
20	Kuraray_SQ200100 384well_C02_T0027F004L01A01Z01C0	20	3	2	4	7	[850, 1031]	22	20216121	5	2	2	2	4	4	5	3	3	3	3	3	3	3	3	3	4	3	4	2	3	4	4	2	3	3	4	3	3	2	2	2	3	3	3	2	2	2	2	2
21	Kuraray_SQ200100 384well_C02_T0027F004L01A01Z01C0	21	3	2	4	8	[511, 699]	9	4548626	1	1	1	2	2	2	1	1	1	1	1	1	1	1	1	2	2	1	1	2	1	1	1	2	1	1	1	1	1	1	1	1	1	1	1	1	1	1	1	1
22	Kuraray_SQ200100 384well_D02_T0028F001L01A01Z01C0	22	4	2	1	1	[193, 250]	8	7590817	1	4	3	4	4	4	4	4	3	3	3	3	4	3	4	3	3	3	3	3	3	3	3	4	4	4	4	4	2	3	3	3	3	3	2	4	3	3	4	3
23	Kuraray_SQ200100 384well_D02_T0001F002L01A01Z01C0	23	4	2	2	1	[160, 891]	18	14627094	3	1	1	1	2	1	0	1	1	1	0	0	0	1	0	1	1	2	2	2	1	0	0	0	0	0	0	0	0	0	0	1	1	1	1	1	1	1	1	1
24	Kuraray_SQ200100 384well_D02_T0001F002L01A01Z01C0	24	4	2	2	2	[136, 567]	9	6410766	2	0	0	0	0	0	0	0	0	0	0	0	0	0	0	0	0	0	0	0	0	0	0	0	0	0	0	0	0	0	0	0	0	0	0	0	0	0	0	1
25	Kuraray_SQ200100 384well_D02_T0001F002L01A01Z01C0	25	4	2	2	3	[1157, 240]	12	4305965	2	3	2	3	3	2	2	2	3	4	3	4	4	5	4	4	5	6	4	4	5	5	6	3	3	3	3	2	2	3	2	2	5	3	4	3	4	4	3	4
26	Kuraray_SQ200100 384well_D02_T0001F002L01A01Z01C0	26	4	2	2	4	[732, 916]	8	2911650	1	2	2	2	2	2	1	2	2	1	1	1	2	2	2	2	2	2	2	2	2	2	2	2	2	2	2	2	2	3	3	1	1	2	2	1	2	2	2	2
27	Kuraray_SQ200100 384well_D02_T0010F003L01A01Z01C0	27	4	2	3	1	[443, 167]	115	2613062	1	0	0	0	0	0	0	0	0	0	0	0	0	0	0	0	0	0	0	0	0	0	0	0	0	0	0	0	0	0	0	0	0	0	0	0	0	0	0	0
28	Kuraray_SQ200100 384well_D02_T0001F004L01A01Z01C0	28	4	2	4	1	[903, 452]	3	27907	1	0	0	0	0	0	0	0	0	0	0	0	0	0	0	0	0	0	0	0	0	0	0	0	0	0	0	0	0	0	0	0	0	0	0	0	0	0	0	0
29	Kuraray_SQ200100 384well_E02_T0024F001L01A01Z01C0	29	5	2	1	1	[842, 1057]	17	32211691	3	75	73	65	56	57	55	54	60	57	57	54	51	52	51	45	43	43	42	43	32	30	34	38	37	32	36	29	34	30	25	31	26	30	29	36	31	27	27	23
30	Kuraray_SQ200100 384well_E02_T0024F001L01A01Z01C0	30	5	2	1	2	[181, 405]	12	21752488	2	2	1	2	1	1	1	1	1	2	2	2	2	1	2	2	1	1	1	1	1	1	1	1	1	2	1	2	1	1	1	1	1	2	2	2	2	2	2	2
31	Kuraray_SQ200100 384well_E02_T0024F001L01A01Z01C0	31	5	2	1	3	[171, 1063]	12	7413630	2	2	2	2	2	1	1	1	1	1	1	1	1	1	2	1	1	1	2	1	1	2	1	2	2	1	2	1	2	2	2	2	1	1	2	1	2	2	1	3
32	Kuraray_SQ200100 384well_E02_T0024F001L01A01Z01C0	32	5	2	1	4	[445, 459]	54	6503951	1	1	1	1	1	1	1	1	2	1	1	1	1	1	1	1	1	1	1	1	1	1	1	1	1	1	1	1	1	1	1	1	1	1	1	1	1	1	1	1
33	Kuraray_SQ200100 384well_E02_T0024F001L01A01Z01C0	33	5	2	1	5	[1204, 1050]	33	4172234	1	4	3	4	3	4	3	3	3	3	3	3	3	3	3	3	3	2	3	3	3	2	2	2	4	3	3	3	4	4	4	4	3	3	4	4	3	3	4	4
34	Kuraray_SQ200100 384well_E02_T0001F002L01A01Z01C0	34	5	2	2	1	[166, 377]	18	17791375	2	3	1	3	4	1	2	2	1	1	1	0	2	1	0	1	2	3	0	2	2	1	2	3	2	0	0	0	0	1	2	1	1	1	1	1	1	0	1	1
35	Kuraray_SQ200100 384well_E02_T0001F002L01A01Z01C0	35	5	2	2	2	[1147, 382]	10	14142252	2	17	11	13	14	8	9	12	9	7	6	6	10	9	7	7	6	4	5	7	8	6	7	8	7	6	5	6	4	3	5	3	5	4	4	7	4	3	4	4
36	Kuraray_SQ200100 384well_E02_T0001F002L01A01Z01C0	36	5	2	2	3	[144, 699]	30	15604253	3	2	4	7	5	6	6	4	6	6	5	5	5	5	6	4	6	4	3	4	4	3	3	3	2	3	1	3	2	2	2	4	5	3	3	4	6	3	4	4
37	Kuraray_SQ200100 384well_E02_T0001F002L01A01Z01C0	37	5	2	2	4	[493, 706]	13	9195814	1	2	2	2	3	3	3	2	2	2	2	2	2	3	1	2	2	2	3	1	1	3	2	2	4	3	3	3	3	2	3	4	3	4	3	3	4	3	3	3
38	Kuraray_SQ200100 384well_E02_T0001F002L01A01Z01C0	38	5	2	2	5	[497, 379]	31	3499485	2	1	3	1	3	1	2	3	2	2	3	1	2	1	2	2	2	2	3	2	3	3	3	3	2	1	2	1	1	2	1	2	2	1	1	2	3	2	2	3
39	Kuraray_SQ200100 384well_E02_T0001F003L01A01Z01C0	39	5	2	3	1	[137, 961]	45	20563075	1	0	0	1	1	1	1	0	0	0	0	0	0	1	2	1	1	0	0	0	0	0	0	0	0	0	0	0	1	1	0	0	0	1	0	0	1	0	0	0
40	Kuraray_SQ200100 384well_E02_T0001F003L01A01Z01C0	40	5	2	3	2	[818, 646]	18	15769523	3	1	1	1	1	1	1	1	2	2	2	3	2	3	3	3	3	3	3	2	0	2	2	2	2	0	2	2	1	2	2	1	1	3	1	1	1	1	1	1
41	Kuraray_SQ200100 384well_E02_T0001F003L01A01Z01C0	41	5	2	3	3	[1136, 982]	19	17076469	4	6	6	6	4	4	5	3	4	4	7	5	6	7	6	5	5	6	6	8	0	5	5	5	5	0	5	5	5	5	5	5	4	5	5	4	4	5	5	4
42	Kuraray_SQ200100 384well_E02_T0004F004L01A01Z01C0	42	5	2	4	1	[196, 322]	43	7983259	3	3	4	4	3	3	4	5	6	5	5	4	5	3	3	4	5	3	4	4	5	4	4	5	5	5	3	3	3	4	4	4	5	4	4	3	4	3	4	2
43	Kuraray_SQ200100 384well_E02_T0004F004L01A01Z01C0	43	5	2	4	2	[135, 976]	8	4964968	1	0	1	0	0	0	1	1	1	0	0	0	0	0	0	0	0	0	0	0	0	0	0	0	1	1	1	0	1	0	0	0	0	0	1	0	0	0	0	0
44	Kuraray_SQ200100 384well_E02_T0004F004L01A01Z01C0	44	5	2	4	3	[525, 977]	18	5252022	2	4	5	5	5	5	5	4	5	4	4	4	4	4	4	4	4	5	4	5	4	4	4	4	5	5	4	4	4	5	4	5	4	4	3	5	4	2	3	3
45	Kuraray_SQ200100 384well_E02_T0004F004L01A01Z01C0	45	5	2	4	4	[530, 315]	23	4854420	2	5	6	4	5	6	5	6	6	6	5	4	5	5	6	5	4	5	6	5	6	5	5	5	6	6	6	6	6	6	6	5	5	5	5	5	5	5	5	5
46	Kuraray_SQ200100 384well_F02_T0013F001L01A01Z01C0	46	6	2	1	1	[186, 232]	28	37989953	2	2	2	2	2	2	3	4	3	3	3	3	3	2	2	3	3	3	3	3	3	3	3	3	3	4	3	2	3	3	3	3	3	3	2	2	2	2	3	2
47	Kuraray_SQ200100 384well_F02_T0013F001L01A01Z01C0	47	6	2	1	2	[793, 873]	43	47142630	5	7	6	6	5	4	5	5	8	6	9	10	5	9	10	10	10	11	9	9	9	10	13	10	12	14	16	14	12	12	15	12	16	13	12	9	11	15	14	13
48	Kuraray_SQ200100 384well_F02_T0013F001L01A01Z01C0	48	6	2	1	3	[511, 552]	19	24699081	4	1	1	1	2	1	1	1	1	1	1	1	1	1	1	1	1	1	11	8	12	13	11	10	7	9	6	6	6	9	6	7	5	7	4	4	5	4	4	4
49	Kuraray_SQ200100 384well_F02_T0013F001L01A01Z01C0	49	6	2	1	4	[1197, 880]	10	11415496	1	3	2	2	2	2	3	3	3	3	4	3	3	1	2	2	2	2	1	1	1	2	3	2	2	3	3	2	3	2	4	2	3	3	4	3	2	3	4	4
50	Kuraray_SQ200100 384well_F02_T0013F001L01A01Z01C0	50	6	2	1	5	[181, 552]	17	9030614	4	4	2	3	3	2	2	3	3	3	3	3	3	3	4	4	3	3	4	4	3	4	4	5	4	4	4	4	5	5	6	4	5	4	4	5	3	4	4	3
51	Kuraray_SQ200100 384well_F02_T0013F001L01A01Z01C0	51	6	2	1	6	[1085, 267]	27	8188199	2	2	2	2	2	2	2	2	2	2	2	2	2	2	2	2	2	2	2	2	2	2	2	2	2	2	2	2	2	2	2	2	2	2	2	2	2	2	3	2
52	Kuraray_SQ200100 384well_F02_T0013F001L01A01Z01C0	52	6	2	1	7	[832, 552]	13	7800983	2	2	2	2	2	2	3	2	3	3	2	2	2	2	2	2	2	2	2	2	2	2	1	1	2	3	2	3	3	3	3	2	4	3	4	4	2	2	3	2
53	Kuraray_SQ200100 384well_F02_T0001F002L01A01Z01C0	53	6	2	2	1	[470, 854]	13	27203179	1	1	1	1	1	1	1	1	1	1	1	1	1	1	1	2	1	1	1	3	1	1	1	1	1	1	1	1	1	1	1	1	1	1	1	2	1	1	1	1
54	Kuraray_SQ200100 384well_F02_T0001F002L01A01Z01C0	54	6	2	2	2	[822, 510]	39	12543628	4	3	2	2	1	1	3	3	3	3	3	2	3	3	2	2	3	3	3	4	3	3	4	6	5	6	5	6	4	4	5	3	2	3	4	2	3	4	4	3
55	Kuraray_SQ200100 384well_F02_T0001F002L01A01Z01C0	55	6	2	2	3	[713, 179]	12	3151540	2	2	2	2	2	2	2	2	2	2	2	2	2	2	2	2	2	2	2	2	2	2	2	2	2	2	2	2	2	2	2	2	2	2	2	2	3	4	2	2
56	Kuraray_SQ200100 384well_F02_T0001F002L01A01Z01C0	56	6	2	2	4	[1132, 203]	28	2904681	2	3	3	3	3	3	3	3	3	4	3	3	3	2	2	2	2	2	3	2	2	2	2	2	2	2	2	3	3	3	3	3	3	3	3	3	3	3	3	3
57	Kuraray_SQ200100 384well_F02_T0001F003L01A01Z01C0	57	6	2	3	1	[382, 482]	20	8020431	2	0	0	0	0	0	0	0	0	0	0	0	0	0	0	0	0	0	0	0	0	0	0	0	0	0	0	0	0	0	0	0	0	0	0	0	0	0	0	0
58	Kuraray_SQ200100 384well_F02_T0001F003L01A01Z01C0	58	6	2	3	2	[1129, 138]	12	5869863	3	0	0	0	0	0	0	0	0	0	0	0	0	0	0	0	0	0	0	0	0	0	0	0	0	0	0	0	0	0	0	0	0	0	0	0	0	0	0	0
59	Kuraray_SQ200100 384well_F02_T0001F003L01A01Z01C0	59	6	2	3	3	[1126, 1112]	17	7796891	3	0	0	0	0	0	0	0	0	0	0	0	0	0	0	0	0	0	0	0	0	0	0	0	0	0	0	0	0	0	0	0	0	0	0	0	0	0	0	0
60	Kuraray_SQ200100 384well_F02_T0238F004L01A01Z01C0	60	6	2	4	1	[154, 146]	115	1746936	1	0	0	0	0	0	0	0	0	0	0	0	0	0	0	0	0	0	0	0	0	0	0	0	0	0	0	0	0	0	0	0	0	0	0	0	0	0	0	0
61	Kuraray_SQ200100 384well_B03_T0001F001L01A01Z01C0	61	2	3	1	1	[730, 296]	36	56152947	11	64	67	75	67	63	66	82	73	88	80	78	74	71	67	66	71	75	63	74	65	54	58	69	68	72	56	63	60	63	50	56	53	53	56	54	57	46	58	47
62	Kuraray_SQ200100 384well_B03_T0001F001L01A01Z01C0	62	2	3	1	2	[406, 286]	29	16098972	2	7	7	5	8	7	7	7	9	8	10	11	10	13	6	8	8	7	8	9	10	7	5	5	7	10	8	10	5	9	7	7	6	9	8	7	7	8	9	12
63	Kuraray_SQ200100 384well_B03_T0001F001L01A01Z01C0	63	2	3	1	3	[1388, 277]	11	15837726	2	3	1	3	2	2	3	2	3	2	1	1	1	1	1	2	2	2	2	2	2	2	2	2	2	2	2	2	1	1	1	1	2	1	1	1	1	1	1	1
64	Kuraray_SQ200100 384well_B03_T0001F001L01A01Z01C0	64	2	3	1	4	[721, 618]	41	28959685	6	4	4	4	4	5	5	4	5	6	5	5	7	5	4	7	6	5	4	6	5	4	4	5	4	4	6	5	5	3	6	7	6	6	7	5	6	5	5	5
65	Kuraray_SQ200100 384well_B03_T0001F001L01A01Z01C0	65	2	3	1	5	[391, 932]	19	16401931	3	3	2	2	3	3	4	5	5	3	3	4	7	5	4	7	6	5	5	7	6	6	5	6	8	7	7	9	5	7	7	8	8	9	8	7	6	8	7	6
66	Kuraray_SQ200100 384well_B03_T0001F001L01A01Z01C0	66	2	3	1	6	[1059, 285]	16	8644529	3	4	4	5	5	4	5	4	5	5	4	4	5	4	4	5	5	5	4	4	3	3	2	3	2	3	2	2	6	2	3	3	4	3	4	4	4	5	4	5
67	Kuraray_SQ200100 384well_B03_T0001F001L01A01Z01C0	67	2	3	1	7	[719, 940]	46	4533555	3	2	2	2	2	2	3	1	3	2	2	2	2	3	3	2	4	3	2	1	4	3	1	1	1	1	1	2	2	1	2	3	3	4	2	3	4	4	2	2
68	Kuraray_SQ200100 384well_B03_T0001F002L01A01Z01C0	68	2	3	2	1	[671, 281]	15	23479761	3	0	0	0	0	0	0	0	0	0	0	0	0	0	0	0	0	0	0	0	0	0	0	0	0	0	0	0	0	0	0	0	0	0	0	0	0	0	0	0
69	Kuraray_SQ200100 384well_B03_T0001F002L01A01Z01C0	69	2	3	2	2	[985, 935]	14	18327586	1	0	0	0	0	0	0	0	0	0	0	0	0	0	0	0	0	0	0	0	0	0	0	0	0	0	0	0	0	0	0	0	0	0	0	0	0	0	0	0
70	Kuraray_SQ200100 384well_B03_T0001F002L01A01Z01C0	70	2	3	2	3	[666, 609]	18	23700360	6	0	0	0	0	0	0	0	0	0	0	0	0	0	0	0	0	0	0	0	0	0	0	0	0	0	0	0	0	0	0	0	0	0	0	0	0	0	0	0
71	Kuraray_SQ200100 384well_B03_T0001F002L01A01Z01C0	71	2	3	2	4	[327, 933]	12	10794561	1	0	0	0	0	0	0	0	0	0	0	0	0	0	0	0	0	0	0	0	0	0	0	0	0	0	0	0	0	0	0	0	0	0	0	0	0	0	0	0
72	Kuraray_SQ200100 384well_B03_T0001F002L01A01Z01C0	72	2	3	2	5	[329, 609]	66	8971107	3	0	0	0	0	0	0	0	0	0	0	0	0	0	0	0	0	0	0	0	0	0	0	0	0	0	0	0	0	0	0	0	0	0	0	0	0	0	0	0
73	Kuraray_SQ200100 384well_B03_T0001F002L01A01Z01C0	73	2	3	2	6	[1316, 938]	17	9841520	2	0	0	0	0	0	0	0	0	0	0	0	0	0	0	0	0	0	0	0	0	0	0	0	0	0	0	0	0	0	0	0	0	0	0	0	0	0	0	0
74	Kuraray_SQ200100 384well_B03_T0001F002L01A01Z01C0	74	2	3	2	7	[659, 955]	37	5485837	3	0	0	0	0	0	0	0	0	0	0	0	0	0	0	0	0	0	0	0	0	0	0	0	0	0	0	0	0	0	0	0	0	0	0	0	0	0	0	0
75	Kuraray_SQ200100 384well_B03_T0053F003L01A01Z01C0	75	2	3	3	1	[152, 146]	115	1764116	1	0	0	0	0	0	0	0	0	0	0	0	0	0	0	0	0	0	0	0	0	0	0	0	0	0	0	0	0	0	0	0	0	0	0	0	0	0	0	0
76	Kuraray_SQ200100 384well_B03_T0025F004L01A01Z01C0	76	2	3	4	1	[1323, 201]	31	50251332	6	2	2	2	2	2	4	6	6	9	5	3	5	3	4	5	5	5	4	2	4	4	4	3	3	7	6	4	5	4	2	5	4	4	3	4	3	4	5	6
77	Kuraray_SQ200100 384well_B03_T0025F004L01A01Z01C0	77	2	3	4	2	[357, 553]	17	31644363	3	3	3	2	2	3	3	3	4	3	2	3	4	2	2	4	2	2	4	3	3	2	4	3	2	2	3	3	2	1	2	3	3	2	2	3	3	3	2	3
78	Kuraray_SQ200100 384well_B03_T0025F004L01A01Z01C0	78	2	3	4	3	[679, 568]	30	14789194	2	30	24	25	22	22	24	27	23	21	19	18	17	16	18	17	10	8	8	13	11	10	11	14	11	14	11	12	10	12	11	9	9	11	8	9	14	12	10	12
79	Kuraray_SQ200100 384well_B03_T0025F004L01A01Z01C0	79	2	3	4	4	[346, 227]	15	16142191	2	2	3	2	2	3	1	2	3	2	4	4	3	4	5	5	7	4	4	4	5	2	2	4	2	1	3	2	4	3	4	4	5	4	5	6	7	5	4	4
80	Kuraray_SQ200100 384well_B03_T0025F004L01A01Z01C0	80	2	3	4	5	[684, 893]	13	9192701	3	3	3	3	3	2	2	1	2	2	5	3	3	3	5	6	4	5	6	4	5	5	4	6	4	7	7	5	5	5	4	6	2	3	2	2	2	4	3	3
81	Kuraray_SQ200100 384well_B03_T0025F004L01A01Z01C0	81	2	3	4	6	[1338, 885]	23	6595388	4	4	5	4	5	4	3	6	5	7	4	4	5	4	5	5	6	6	6	6	6	6	4	6	5	5	6	5	7	7	7	5	4	4	4	3	5	3	5	6
82	Kuraray_SQ200100 384well_B03_T0025F004L01A01Z01C0	82	2	3	4	7	[1335, 1198]	19	5109070	3	7	7	3	4	4	4	7	8	7	4	3	10	12	7	5	5	7	6	10	7	9	10	10	8	9	8	8	10	12	11	10	9	9	6	8	7	9	8	6
83	Kuraray_SQ200100 384well_C03_T0001F001L01A01Z01C0	83	3	3	1	1	[1368, 431]	19	20811296	3	0	0	0	0	0	0	0	0	0	0	0	0	0	0	0	0	0	0	0	0	0	0	0	0	0	0	0	0	0	0	0	0	0	0	0	0	0	0	0
84	Kuraray_SQ200100 384well_C03_T0001F001L01A01Z01C0	84	3	3	1	2	[707, 1090]	38	17781396	5	0	0	0	0	0	0	0	0	0	0	0	0	0	0	0	0	0	0	0	0	0	0	0	0	0	0	0	0	0	0	0	0	0	0	0	0	0	0	0
85	Kuraray_SQ200100 384well_C03_T0001F001L01A01Z01C0	85	3	3	1	3	[1038, 1098]	21	14246614	5	0	0	0	0	0	0	0	0	0	0	0	0	0	0	0	0	0	0	0	0	0	0	0	0	0	0	0	0	0	0	0	0	0	0	0	0	0	0	0
86	Kuraray_SQ200100 384well_C03_T0001F001L01A01Z01C0	86	3	3	1	4	[1375, 1094]	18	8337623	4	0	0	0	0	0	0	0	0	0	0	0	0	0	0	0	0	0	0	0	0	0	0	0	0	0	0	0	0	0	0	0	0	0	0	0	0	0	0	0
87	Kuraray_SQ200100 384well_C03_T0001F001L01A01Z01C0	87	3	3	1	5	[1036, 430]	17	5591429	5	0	0	0	0	0	0	0	0	0	0	0	0	0	0	0	0	0	0	0	0	0	0	0	0	0	0	0	0	0	0	0	0	0	0	0	0	0	0	0
88	Kuraray_SQ200100 384well_C03_T0044F002L01A01Z01C0	88	3	3	2	1	[604, 1115]	115	2823186	1	0	51	0	0	0	0	0	0	0	0	0	0	0	0	0	0	0	0	0	0	0	0	0	0	0	0	0	0	0	0	0	0	0	0	0	0	0	0	0
89	Kuraray_SQ200100 384well_C03_T0001F003L01A01Z01C0	89	3	3	3	1	[311, 375]	22	57258997	3	0	0	0	0	0	0	0	0	0	0	0	0	0	0	0	0	0	0	0	0	0	0	0	0	0	0	0	0	0	0	0	0	0	0	0	0	0	0	0
90	Kuraray_SQ200100 384well_C03_T0001F003L01A01Z01C0	90	3	3	3	2	[311, 1030]	44	33688255	4	0	0	0	0	0	0	0	0	0	0	0	0	0	0	0	0	0	0	0	0	0	0	0	0	0	0	0	0	0	0	0	0	0	0	0	0	0	0	0
91	Kuraray_SQ200100 384well_C03_T0001F003L01A01Z01C0	91	3	3	3	3	[995, 1015]	21	27287134	5	0	0	0	0	0	0	0	0	0	0	0	0	0	0	0	0	0	0	0	0	0	0	0	0	0	0	0	0	0	0	0	0	0	0	0	0	0	0	0
92	Kuraray_SQ200100 384well_C03_T0001F003L01A01Z01C0	92	3	3	3	4	[903, 340]	9	13202576	1	0	0	0	0	0	0	0	0	0	0	0	0	0	0	0	0	0	0	0	0	0	0	0	0	0	0	0	0	0	0	0	0	0	0	0	0	0	0	0
93	Kuraray_SQ200100 384well_C03_T0001F003L01A01Z01C0	93	3	3	3	5	[656, 364]	14	7868429	2	0	0	0	0	0	0	0	0	0	0	0	0	0	0	0	0	0	0	0	0	0	0	0	0	0	0	0	0	0	0	0	0	0	0	0	0	0	0	0
94	Kuraray_SQ200100 384well_C03_T0001F003L01A01Z01C0	94	3	3	3	6	[322, 703]	46	5864162	5	0	0	0	0	0	0	0	0	0	0	0	0	0	0	0	0	0	0	0	0	0	0	0	0	0	0	0	0	0	0	0	0	0	0	0	0	0	0	0
95	Kuraray_SQ200100 384well_C03_T0001F003L01A01Z01C0	95	3	3	3	7	[657, 706]	21	4316952	4	0	0	0	0	0	0	0	0	0	0	0	0	0	0	0	0	0	0	0	0	0	0	0	0	0	0	0	0	0	0	0	0	0	0	0	0	0	0	0
96	Kuraray_SQ200100 384well_C03_T0001F004L01A01Z01C0	96	3	3	4	1	[719, 992]	65	67082468	10	14	16	16	11	15	13	12	12	14	13	12	15	13	15	9	16	12	15	13	12	12	12	11	11	12	14	12	11	12	13	14	16	12	13	12	11	10	10	13
97	Kuraray_SQ200100 384well_C03_T0001F004L01A01Z01C0	97	3	3	4	2	[1018, 357]	41	23300120	3	5	5	5	5	6	8	7	7	7	6	5	7	5	6	3	3	3	4	6	5	6	6	4	6	3	5	5	6	5	7	6	4	6	5	5	5	5	5	3
98	Kuraray_SQ200100 384well_C03_T0001F004L01A01Z01C0	98	3	3	4	3	[1368, 1033]	37	9320929	4	6	8	8	8	8	7	5	6	8	7	4	5	5	6	4	6	5	7	8	8	8	7	5	6	9	10	8	8	5	5	5	5	4	7	7	5	6	5	6
99	Kuraray_SQ200100 384well_C03_T0001F004L01A01Z01C0	99	3	3	4	4	[368, 367]	27	5898691	1	7	6	6	5	5	4	4	5	6	4	5	4	5	6	5	7	8	5	6	6	6	5	5	6	5	5	5	5	4	6	4	3	3	4	5	7	6	6	7
100	Kuraray_SQ200100 384well_C03_T0001F004L01A01Z01C0	100	3	3	4	5	[1373, 694]	23	8552070	5	9	8	6	7	8	7	6	7	9	8	7	8	7	9	7	8	9	8	7	8	7	6	7	6	6	9	7	8	8	5	6	6	6	6	8	8	12	10	8
101	Kuraray_SQ200100 384well_C03_T0001F004L01A01Z01C0	101	3	3	4	6	[1376, 348]	28	5045723	4	4	5	3	3	3	3	2	3	3	3	2	4	5	3	4	4	3	3	4	4	3	4	3	3	3	4	3	2	4	2	2	2	2	2	2	2	2	2	2
102	Kuraray_SQ200100 384well_D03_T0001F001L01A01Z01C0	102	4	3	1	1	[1044, 888]	24	58959978	8	6	6	5	5	5	5	5	4	5	4	4	5	4	4	3	4	6	3	5	3	4	5	5	4	5	5	5	5	3	5	2	3	4	3	5	6	6	10	11
103	Kuraray_SQ200100 384well_D03_T0001F001L01A01Z01C0	103	4	3	1	2	[1045, 252]	24	55274438	4	6	4	5	5	5	4	9	10	12	13	12	15	13	14	13	18	16	20	17	19	18	19	20	17	19	17	18	20	27	33	46	41	38	43	39	39	42	35	42
104	Kuraray_SQ200100 384well_D03_T0001F001L01A01Z01C0	104	4	3	1	3	[398, 249]	46	40619430	9	4	4	4	4	5	5	6	5	6	6	6	7	6	6	7	7	8	7	7	5	4	6	8	7	6	7	6	7	7	7	7	7	6	6	6	9	8	8	8
105	Kuraray_SQ200100 384well_D03_T0001F001L01A01Z01C0	105	4	3	1	4	[735, 244]	14	16636010	2	4	4	4	4	3	4	5	4	5	4	4	6	3	4	6	5	5	3	5	4	5	9	3	2	5	5	4	4	5	4	5	7	5	5	5	6	5	4	3
106	Kuraray_SQ200100 384well_D03_T0001F001L01A01Z01C0	106	4	3	1	5	[362, 571]	23	19381362	5	8	6	6	5	7	6	5	9	7	8	7	7	6	6	6	8	7	6	6	6	6	6	6	8	7	8	8	9	9	8	6	6	8	8	9	10	9	7	6
107	Kuraray_SQ200100 384well_D03_T0001F001L01A01Z01C0	107	4	3	1	6	[1374, 895]	22	24144465	5	80	81	90	89	87	90	98	94	78	85	80	69	74	76	69	75	79	71	85	75	81	72	72	78	79	86	78	87	88	98	89	93	89	80	97	85	78	72	80
108	Kuraray_SQ200100 384well_D03_T0001F001L01A01Z01C0	108	4	3	1	7	[382, 904]	33	13486677	4	3	4	5	4	4	4	5	3	4	4	5	4	5	2	4	4	4	4	5	4	4	4	4	3	3	3	3	3	4	4	5	4	4	4	4	6	4	7	8
109	Kuraray_SQ200100 384well_D03_T0001F001L01A01Z01C0	109	4	3	1	8	[1399, 242]	16	13734428	4	5	7	3	7	6	5	7	8	4	4	4	2	3	5	3	3	2	2	3	2	3	3	2	4	3	5	4	5	6	2	4	2	4	5	5	4	4	4	4
110	Kuraray_SQ200100 384well_D03_T0001F001L01A01Z01C0	110	4	3	1	9	[730, 562]	32	24828773	8	4	3	4	4	4	2	3	3	4	4	5	4	5	5	5	5	5	6	7	5	5	5	5	4	5	5	4	4	5	6	5	3	5	5	5	5	5	7	5
111	Kuraray_SQ200100 384well_D03_T0001F001L01A01Z01C0	111	4	3	1	10	[721, 857]	24	9710309	2	4	5	4	5	5	5	4	6	6	5	6	6	7	7	7	6	6	6	7	5	4	4	5	5	6	6	5	7	6	7	5	5	5	6	5	5	7	6	8
112	Kuraray_SQ200100 384well_D03_T0001F001L01A01Z01C0	112	4	3	1	11	[1372, 556]	11	4068977	1	3	2	2	2	4	2	1	4	5	3	2	2	3	2	4	3	3	3	5	4	4	4	4	2	2	3	2	3	3	3	2	2	2	1	3	3	3	2	3
113	Kuraray_SQ200100 384well_D03_T0001F001L01A01Z01C0	113	4	3	1	12	[1045, 551]	20	4314515	7	5	6	6	7	6	8	8	11	7	10	8	9	7	7	9	10	5	7	7	7	4	4	8	7	6	6	7	8	6	9	7	11	9	8	8	11	8	9	8
114	Kuraray_SQ200100 384well_D03_T0001F002L01A01Z01C0	114	4	3	2	1	[635, 576]	39	27942695	3	0	0	0	0	0	0	0	0	0	0	0	0	0	0	0	0	0	0	0	0	0	0	0	0	0	0	0	0	0	0	0	0	0	0	0	0	0	0	0
115	Kuraray_SQ200100 384well_D03_T0001F002L01A01Z01C0	115	4	3	2	2	[647, 250]	16	26927555	3	0	0	0	0	0	0	0	0	0	0	0	0	0	0	0	0	0	0	0	0	0	0	0	0	0	0	0	0	0	0	0	0	0	0	0	0	0	0	0
116	Kuraray_SQ200100 384well_D03_T0001F002L01A01Z01C0	116	4	3	2	3	[958, 885]	18	10704671	2	0	0	0	0	0	0	0	0	0	0	0	0	0	0	0	0	0	0	0	0	0	0	0	0	0	0	0	0	0	0	0	0	0	0	0	0	0	0	0
117	Kuraray_SQ200100 384well_D03_T0001F002L01A01Z01C0	117	4	3	2	4	[1301, 901]	19	12450855	3	0	0	0	0	0	0	0	0	0	0	0	0	0	0	0	0	0	0	0	0	0	0	0	0	0	0	0	0	0	0	0	0	0	0	0	0	0	0	0
118	Kuraray_SQ200100 384well_D03_T0001F002L01A01Z01C0	118	4	3	2	5	[970, 244]	12	6494780	2	0	0	0	0	0	0	0	0	0	0	0	0	0	0	0	0	0	0	0	0	0	0	0	0	0	0	0	0	0	0	0	0	0	0	0	0	0	0	0
119	Kuraray_SQ200100 384well_D03_T0001F002L01A01Z01C0	119	4	3	2	6	[302, 557]	19	6667731	3	0	0	0	0	0	0	0	0	0	0	0	0	0	0	0	0	0	0	0	0	0	0	0	0	0	0	0	0	0	0	0	0	0	0	0	0	0	0	0
120	Kuraray_SQ200100 384well_D03_T0001F002L01A01Z01C0	120	4	3	2	7	[1304, 580]	9	5052299	2	0	0	0	0	0	0	0	0	0	0	0	0	0	0	0	0	0	0	0	0	0	0	0	0	0	0	0	0	0	0	0	0	0	0	0	0	0	0	0
121	Kuraray_SQ200100 384well_D03_T0001F002L01A01Z01C0	121	4	3	2	8	[314, 892]	14	3631365	2	0	0	0	0	0	0	0	0	0	0	0	0	0	0	0	0	0	0	0	0	0	0	0	0	0	0	0	0	0	0	0	0	0	0	0	0	0	0	0
122	Kuraray_SQ200100 384well_D03_T0001F002L01A01Z01C0	122	4	3	2	9	[551, 910]	7	2256846	1	0	0	0	0	0	0	0	0	0	0	0	0	0	0	0	0	0	0	0	0	0	0	0	0	0	0	0	0	0	0	0	0	0	0	0	0	0	0	0
123	Kuraray_SQ200100 384well_D03_T0004F003L01A01Z01C0	123	4	3	3	1	[956, 1170]	115	2693652	1	0	0	0	0	0	0	0	0	0	0	0	0	0	0	0	0	0	0	0	0	0	0	0	0	0	0	0	0	0	0	0	0	0	0	0	0	0	0	0
124	Kuraray_SQ200100 384well_D03_T0007F004L01A01Z01C0	124	4	3	4	1	[357, 1164]	115	2183440	1	0	0	0	0	0	0	0	0	0	0	0	0	0	0	0	0	0	0	0	0	0	0	0	0	0	0	0	0	0	0	0	0	0	0	0	0	0	0	0
125	Kuraray_SQ200100 384well_E03_T0001F001L01A01Z01C0	125	5	3	1	1	[367, 739]	29	42548257	4	16	12	20	20	19	19	11	9	5	14	9	11	11	17	10	10	10	6	9	8	8	10	8	18	14	8	11	10	10	11	9	12	9	8	12	10	10	26	28
126	Kuraray_SQ200100 384well_E03_T0001F001L01A01Z01C0	126	5	3	1	2	[378, 405]	34	32822821	4	7	8	10	12	11	8	8	10	9	6	8	32	41	52	60	63	70	71	58	55	68	62	52	58	58	58	44	42	53	55	44	52	52	48	54	55	38	43	41
127	Kuraray_SQ200100 384well_E03_T0001F001L01A01Z01C0	127	5	3	1	3	[364, 1060]	18	28878527	3	5	3	3	3	3	4	4	5	5	5	3	6	3	3	3	2	4	5	4	6	7	6	5	6	5	7	7	5	7	5	7	7	6	5	8	7	7	7	4
128	Kuraray_SQ200100 384well_E03_T0001F001L01A01Z01C0	128	5	3	1	4	[695, 399]	14	11649535	4	2	6	5	4	4	5	3	4	4	3	3	5	3	4	6	6	4	5	4	5	6	3	4	4	4	4	5	4	4	4	3	2	3	3	2	3	3	2	4
129	Kuraray_SQ200100 384well_E03_T0001F001L01A01Z01C0	129	5	3	1	5	[694, 1057]	11	4265702	2	5	3	3	4	2	4	4	5	5	5	4	4	3	3	2	4	4	3	3	5	3	2	4	4	3	2	3	2	4	5	4	4	3	3	4	4	4	3	3
130	Kuraray_SQ200100 384well_E03_T0001F001L01A01Z01C0	130	5	3	1	6	[1357, 390]	14	5419658	3	4	4	4	6	4	4	5	5	4	5	4	4	4	4	5	5	5	5	4	3	5	3	3	4	5	4	3	3	5	4	3	3	3	5	3	3	3	4	5
131	Kuraray_SQ200100 384well_E03_T0001F002L01A01Z01C0	131	5	3	2	1	[300, 729]	72	40837735	17	8	15	24	16	13	15	11	14	7	1	0	0	0	0	0	0	0	0	0	0	0	0	0	0	0	0	0	0	0	0	0	0	0	0	0	0	0	0	0
132	Kuraray_SQ200100 384well_E03_T0001F002L01A01Z01C0	132	5	3	2	2	[641, 1048]	45	16978694	7	1	0	2	0	1	0	1	0	0	0	0	0	0	0	0	0	0	0	0	0	0	0	0	0	0	0	0	0	0	0	0	0	0	0	0	0	0	0	0
133	Kuraray_SQ200100 384well_E03_T0001F002L01A01Z01C0	133	5	3	2	3	[1297, 401]	16	12219998	4	0	0	0	0	0	0	0	0	0	0	2	0	0	0	0	0	0	0	0	0	0	0	0	0	0	0	0	0	0	0	0	0	0	0	0	0	0	0	0
134	Kuraray_SQ200100 384well_E03_T0001F002L01A01Z01C0	134	5	3	2	4	[1300, 1049]	12	6414562	2	1	0	0	0	0	0	0	0	0	0	0	0	0	0	0	0	0	0	0	0	0	0	0	0	0	0	0	0	0	0	0	0	0	0	0	0	0	0	0
135	Kuraray_SQ200100 384well_E03_T0001F002L01A01Z01C0	135	5	3	2	5	[969, 1048]	10	3574855	2	0	0	0	0	0	0	0	0	0	0	0	0	0	0	0	0	0	0	0	0	0	0	0	0	0	0	0	0	0	0	0	0	0	0	0	0	0	0	0
136	Kuraray_SQ200100 384well_E03_T0001F002L01A01Z01C0	136	5	3	2	6	[655, 403]	16	3454763	2	0	0	0	0	0	0	0	0	2	0	9	0	0	0	0	0	0	0	0	0	0	0	0	0	0	0	0	0	0	0	0	0	0	0	0	0	0	0	0
137	Kuraray_SQ200100 384well_E03_T0001F003L01A01Z01C0	137	5	3	3	1	[1298, 335]	30	17430019	2	0	0	0	0	0	0	0	0	0	0	0	0	0	0	0	0	0	0	0	0	0	0	0	0	0	0	0	0	0	0	0	0	0	0	0	0	0	0	0
138	Kuraray_SQ200100 384well_E03_T0001F003L01A01Z01C0	138	5	3	3	2	[958, 659]	10	10525171	2	0	0	0	0	0	0	0	0	0	0	0	0	0	0	0	0	0	0	0	0	0	0	0	0	0	0	0	0	0	0	0	0	0	0	0	0	0	0	0
139	Kuraray_SQ200100 384well_E03_T0001F003L01A01Z01C0	139	5	3	3	3	[288, 322]	21	15983755	5	0	0	0	0	1	1	2	2	0	0	0	0	0	0	0	0	0	0	0	0	0	0	0	0	0	0	0	0	0	0	0	0	0	0	0	0	0	0	0
140	Kuraray_SQ200100 384well_E03_T0001F003L01A01Z01C0	140	5	3	3	4	[293, 661]	27	4298882	2	0	0	0	0	0	0	0	1	0	0	0	0	0	0	0	0	0	0	0	0	0	0	0	0	0	0	0	0	0	0	0	0	0	0	0	0	0	0	0
141	Kuraray_SQ200100 384well_E03_T0001F003L01A01Z01C0	141	5	3	3	5	[629, 992]	12	3721665	2	0	0	0	0	0	1	0	0	0	0	0	0	0	0	0	0	0	0	0	0	0	0	0	0	0	0	0	0	0	0	0	0	0	0	0	0	0	0	0
142	Kuraray_SQ200100 384well_E03_T0001F004L01A01Z01C0	142	5	3	4	1	[697, 658]	31	30633855	1	5	6	6	6	4	4	5	5	4	4	4	5	5	5	6	7	6	6	5	5	5	4	5	4	4	4	3	3	3	3	2	2	2	2	2	3	4	4	4
143	Kuraray_SQ200100 384well_E03_T0001F004L01A01Z01C0	143	5	3	4	2	[370, 322]	26	50704538	7	5	5	8	4	5	5	5	5	9	7	11	15	12	14	14	11	8	8	6	4	5	5	7	5	8	16	13	16	13	6	10	12	16	12	15	18	12	16	15
144	Kuraray_SQ200100 384well_E03_T0001F004L01A01Z01C0	144	5	3	4	3	[1347, 981]	25	35174706	5	3	3	6	2	6	19	8	15	5	2	2	3	3	2	2	2	2	2	2	2	2	2	2	2	2	2	2	2	2	3	3	3	3	3	4	3	3	3	3
145	Kuraray_SQ200100 384well_E03_T0001F004L01A01Z01C0	145	5	3	4	4	[1351, 314]	18	23002442	4	7	4	4	4	4	5	4	4	4	3	3	3	3	3	4	4	5	4	4	4	5	4	4	4	4	4	4	4	4	4	4	5	4	4	4	4	4	5	5
146	Kuraray_SQ200100 384well_E03_T0001F004L01A01Z01C0	146	5	3	4	5	[721, 324]	35	34248921	12	8	8	9	10	8	7	10	7	9	10	13	13	13	8	10	8	11	15	12	9	11	10	12	9	10	9	13	13	15	17	17	12	14	10	10	8	9	9	14
147	Kuraray_SQ200100 384well_E03_T0001F004L01A01Z01C0	147	5	3	4	6	[681, 974]	17	13554613	3	3	3	3	3	3	3	4	3	3	5	3	2	5	3	3	4	4	4	4	4	4	4	5	4	4	4	4	4	4	4	4	5	4	4	4	4	4	4	4
148	Kuraray_SQ200100 384well_E03_T0001F004L01A01Z01C0	148	5	3	4	7	[1016, 653]	34	11830438	2	9	9	10	9	8	7	8	7	6	8	7	6	7	10	6	8	7	9	8	9	9	8	8	8	9	7	7	8	7	7	6	8	7	9	7	7	7	9	7
149	Kuraray_SQ200100 384well_F03_T0001F001L01A01Z01C0	149	6	3	1	1	[682, 1194]	10	14964118	1	1	0	2	2	1	1	1	1	1	1	1	1	1	1	1	1	1	2	1	4	4	2	3	2	1	1	1	1	1	1	1	2	2	1	2	1	1	2	0
150	Kuraray_SQ200100 384well_F03_T0001F001L01A01Z01C0	150	6	3	1	2	[369, 208]	33	17806415	5	4	4	5	4	3	3	4	6	5	4	6	6	5	5	5	5	6	6	5	6	6	6	4	6	6	5	6	4	3	4	5	4	5	5	3	5	5	6	5
151	Kuraray_SQ200100 384well_F03_T0001F001L01A01Z01C0	151	6	3	1	3	[362, 1188]	15	20676053	3	1	2	2	1	2	2	2	2	2	2	4	1	2	0	0	0	1	0	0	1	2	1	1	1	1	1	1	2	1	2	2	2	1	2	2	3	2	3	2
152	Kuraray_SQ200100 384well_F03_T0001F001L01A01Z01C0	152	6	3	1	4	[1022, 538]	21	21172083	4	2	1	2	2	2	2	2	2	3	3	3	4	2	2	1	1	2	3	2	3	2	1	3	3	3	5	4	3	4	3	2	1	1	1	4	3	3	4	2
153	Kuraray_SQ200100 384well_F03_T0001F001L01A01Z01C0	153	6	3	1	5	[1348, 544]	20	17385894	3	3	4	6	5	7	6	6	6	5	6	5	5	5	5	5	5	5	6	4	4	5	6	6	6	5	5	5	6	7	8	8	6	8	7	8	7	6	7	7
154	Kuraray_SQ200100 384well_F03_T0001F001L01A01Z01C0	154	6	3	1	6	[1015, 1185]	18	13067906	5	1	1	1	1	1	2	2	2	2	2	0	2	3	1	1	2	1	1	1	1	2	2	1	2	2	1	1	1	1	1	1	2	2	1	1	1	1	1	2
155	Kuraray_SQ200100 384well_F03_T0001F001L01A01Z01C0	155	6	3	1	7	[1028, 862]	19	13836170	4	2	6	7	3	4	4	2	3	3	4	4	6	6	5	5	4	3	4	3	4	5	4	4	4	6	4	5	4	3	4	3	5	5	5	7	5	6	4	4
156	Kuraray_SQ200100 384well_F03_T0001F001L01A01Z01C0	156	6	3	1	8	[373, 867]	11	2478151	1	2	3	4	4	4	4	5	4	4	4	3	2	2	2	2	2	2	2	4	2	4	3	4	4	4	5	4	5	5	4	4	5	5	6	5	4	5	3	5
157	Kuraray_SQ200100 384well_F03_T0001F001L01A01Z01C0	157	6	3	1	9	[706, 205]	8	2184396	1	1	4	3	4	4	4	6	2	2	2	2	2	2	3	3	3	8	5	5	7	6	4	2	2	2	3	3	2	3	4	4	4	6	4	5	4	4	2	3
158	Kuraray_SQ200100 384well_F03_T0003F002L01A01Z01C0	158	6	3	2	1	[305, 159]	115	2224033	1	0	0	0	0	0	0	0	0	0	0	0	0	0	0	0	0	0	0	0	0	0	0	0	0	0	0	0	0	0	0	0	0	0	0	0	0	0	0	0
159	Kuraray_SQ200100 384well_F03_T0003F003L01A01Z01C0	159	6	3	3	1	[346, 133]	115	2000068	1	0	0	0	0	0	0	0	0	0	0	0	0	0	0	0	0	0	0	0	0	0	0	0	0	0	0	0	0	0	0	0	0	0	0	0	0	0	0	0
160	Kuraray_SQ200100 384well_F03_T0001F004L01A01Z01C0	160	6	3	4	1	[363, 1127]	17	41963558	1	0	0	0	0	0	0	0	0	0	0	0	0	0	0	0	0	0	0	0	0	0	0	0	0	0	0	0	0	0	0	0	0	0	0	0	0	0	0	0
161	Kuraray_SQ200100 384well_F03_T0001F004L01A01Z01C0	161	6	3	4	2	[697, 1120]	27	43854433	6	0	0	0	0	0	0	0	0	0	0	0	0	0	0	0	0	0	0	0	0	0	0	0	0	0	0	0	0	0	0	0	0	0	0	0	0	0	0	0
162	Kuraray_SQ200100 384well_F03_T0001F004L01A01Z01C0	162	6	3	4	3	[1020, 777]	42	27435570	4	0	0	0	0	0	0	0	0	0	0	0	0	0	0	0	0	0	0	0	0	0	0	0	0	0	0	0	0	0	0	0	0	0	0	0	0	0	0	0
163	Kuraray_SQ200100 384well_F03_T0001F004L01A01Z01C0	163	6	3	4	4	[681, 479]	13	21089273	2	0	0	0	0	0	0	0	0	0	0	0	0	0	0	0	0	0	0	0	0	0	0	0	0	0	0	0	0	0	0	0	0	0	0	0	0	0	0	0
164	Kuraray_SQ200100 384well_F03_T0001F004L01A01Z01C0	164	6	3	4	5	[1014, 1128]	37	18271340	3	0	0	0	0	0	0	0	0	0	0	0	0	0	0	0	0	0	0	0	0	0	0	0	0	0	0	0	0	0	0	0	0	0	0	0	0	0	0	0
165	Kuraray_SQ200100 384well_F03_T0001F004L01A01Z01C0	165	6	3	4	6	[1003, 132]	19	23436585	5	0	0	0	0	0	0	0	0	0	0	0	0	0	0	0	0	0	0	0	0	0	0	0	0	0	0	0	0	0	0	0	0	0	0	0	0	0	0	0
166	Kuraray_SQ200100 384well_F03_T0001F004L01A01Z01C0	166	6	3	4	7	[339, 150]	53	17531978	3	0	0	0	0	0	0	0	0	0	0	0	0	0	0	0	0	0	0	0	0	0	0	0	0	0	0	0	0	0	0	0	0	0	0	0	0	0	0	0
167	Kuraray_SQ200100 384well_F03_T0001F004L01A01Z01C0	167	6	3	4	8	[1353, 475]	17	11263494	3	0	0	0	0	0	0	0	0	0	0	0	0	0	0	0	0	0	0	0	0	0	0	0	0	0	0	0	0	0	0	0	0	0	0	0	0	0	0	0
168	Kuraray_SQ200100 384well_F03_T0001F004L01A01Z01C0	168	6	3	4	9	[352, 471]	37	4926472	2	0	0	0	0	0	0	0	0	0	0	0	0	0	0	0	0	0	0	0	0	0	0	0	0	0	0	0	0	0	0	0	0	0	0	0	0	0	0	0
[truncated: 321 more columns]

## Sheet: Fig2B HTS per well results
back to summary	RED_AVE_Area	RED_SDV_Area	RED_MIN_Area	RED_MAX_Area	RED_AVE_Mean	RED_SDV_Mean	RED_MIN_Mean	RED_MAX_Mean	RED_AVE_StdDev	RED_SDV_StdDev	RED_MIN_StdDev	RED_MAX_StdDev	RED_AVE_Min	RED_SDV_Min	RED_MIN_Min	RED_MAX_Min	RED_AVE_Max	RED_SDV_Max	RED_MIN_Max	RED_MAX_Max	RED_AVE_X	RED_SDV_X	RED_MIN_X	RED_MAX_X	RED_AVE_Y	RED_SDV_Y	RED_MIN_Y	RED_MAX_Y	RED_AVE_XM	RED_SDV_XM	RED_MIN_XM	RED_MAX_XM	RED_AVE_YM	RED_SDV_YM	RED_MIN_YM	RED_MAX_YM	RED_AVE_Perim.	RED_SDV_Perim.	RED_MIN_Perim.	RED_MAX_Perim.	RED_AVE_Major	RED_SDV_Major	RED_MIN_Major	RED_MAX_Major	RED_AVE_Minor	RED_SDV_Minor	RED_MIN_Minor	RED_MAX_Minor	RED_AVE_Angle
	1329.38	682.467	608	4317	168.996	26.812	54.739	213.408	84.155	12.492	44.854	108.885	0	0	0	0	255	0	255	255	853.644	491.056	19.964	1676.42	836.34	480.753	24.594	1676.99	853.079	490.917	19.577	1675.52	836.402	480.943	24.85	1681.07	167.021	57.321	101.539	386.902	46.775	16.089	29.251	120.118	34.909	7.156	22	57.439	84.031
	1512.32	1199.73	603	8237	162.083	28.144	85.339	214.113	87.851	11.819	46.013	111.21	0.05	0.55	0	6	255	0	255	255	810.1	492.312	19.536	1657.19	849.52	458.499	42.756	1670.14	809.394	492.016	19.664	1655.54	849.428	458.273	42.765	1670.14	185.743	102.702	101.64	660.992	49.321	19.957	28.079	150.04	36.157	10.054	20.281	83.212	90.796
	1372.66	886.615	611	7312	166.98	26.354	93.117	215.34	86.531	10.733	58.225	105.309	0	0	0	0	255	0	255	255	935.385	470.626	36.765	1664.54	797.52	488.496	20.851	1681.78	934.73	470.545	35.773	1663.82	797.553	488.443	20.182	1682.03	169.723	81.227	92.569	714.389	46.575	17.427	28.384	160.176	35.614	8.474	13.734	64.402	92.78
	1409.91	1064.65	640	10042	164.34	27.161	63.755	218.983	88.079	12.164	58.879	114.499	0	0	0	0	255	0	255	255	856.301	448.786	37.519	1677.21	861.937	486.169	36.16	1658.28	855.39	448.5	37.323	1676.07	861.817	486.105	36.536	1657.34	175.448	83.211	99.64	667.519	47.488	17.736	29.48	142.142	35.541	9.06	20.101	89.951	91.408
	1467.87	912.173	627	5970	173.31	26.021	80.266	221.838	84.21	12.983	53.097	112.409	0	0	0	0	255	0	255	255	850.891	475.042	29.331	1670.97	1005.76	464.097	58.164	1674.78	850.33	474.829	29.153	1671.41	1005.83	463.982	59.765	1674.17	174.051	75.606	97.154	494.382	50.504	20.635	29.457	134.469	35.101	7.481	20.4	56.528	86.049
	1327.87	738.194	605	5241	171.396	26.757	80.679	223.347	87.422	13.099	50.943	109.855	0.326	1.704	0	13	255	0	255	255	792.027	484.171	37.318	1667.48	826.506	493.58	35.253	1665.16	791.555	484.073	36.445	1666.3	826.389	493.591	36.181	1665.67	165.017	66.347	97.054	441.512	46.876	15.949	29.202	117.037	34.48	7.18	22.971	57.11	102.597
	1458.46	841.876	625	4785	174.159	26.266	97.131	217.482	82.384	13.354	45.774	110.983	0.056	0.406	0	3	255	0	255	255	840.23	457.837	30.653	1602.64	858.163	502.001	25.495	1648.45	839.604	457.83	28.096	1602.96	858.052	501.976	24.916	1647.63	172.44	81.809	94.569	678.548	49.067	18.868	29.899	147.094	36.14	7.916	23.346	61.263	90.787
	1450.6	1043.51	606	7155	171.885	24.841	73.087	218.446	82.973	10.443	53.847	101.719	0.15	1.686	0	19	255	0	255	255	795.801	480.954	18.664	1652.53	845.496	488.797	27.865	1663.61	795.248	480.841	17.667	1651.49	845.526	488.607	28.722	1663.57	173.089	78.684	93.74	506.583	48.614	18.927	28.458	129.281	35.437	9.184	23.782	85.628	89.182
	1503.66	952.604	600	6439	162.69	32.445	38.012	213.734	86.524	13.176	48.751	111.183	0.096	0.911	0	10	254.856	1.61	237	255	830.066	480.062	40.484	1669.92	784.425	473.618	42.375	1677.59	828.932	479.587	41.653	1670.36	784.412	473.734	43.147	1677.58	185.508	102.56	94.912	1000.46	49.626	18.971	29.139	122.14	36.542	8.951	20.778	71.634	86.885
	1594.93	1428.9	619	9605	169.417	29.912	88.629	210.595	85.664	12.299	56.82	107.979	0	0	0	0	255	0	255	255	814.43	472.32	30.46	1664.22	889.896	519.035	33.025	1672.71	813.995	472.121	30.409	1663.28	889.653	518.953	32.898	1672.08	187.698	145.419	95.983	1221.4	49.638	22.055	28.875	127.453	36.769	12.592	20.217	95.953	95.178
	1411.78	924.113	619	6271	175.718	22.667	114.995	218.305	84.672	12.368	50.79	113.259	0	0	0	0	255	0	255	255	754.188	424.909	32.57	1664.78	914.602	464.993	22.494	1683.14	753.645	424.821	32.326	1664.51	914.479	465.129	21.911	1683.34	172.247	84.327	96.569	550.181	47.397	19.948	28.547	142.999	35.925	8.074	23.776	70.743	92.862
	1360.16	758.384	608	4873	167.922	28.48	67.126	215.901	85.818	13.33	42.744	108.18	0.058	0.636	0	7	255	0	255	255	807.369	471.19	41.376	1660.37	861.476	490.772	20.502	1680.29	806.65	471.324	40.861	1659.31	861.642	490.915	20.029	1679.98	168.172	66.549	95.397	460.5	46.302	16.062	28.747	115.858	35.679	7.744	20.4	56.669	95.355
	1376.64	729.209	608	4142	169.827	27.036	74.927	217.765	85.914	13.539	52.5	113.788	0	0	0	0	254.97	0.302	252	255	850.43	498.101	27.176	1650.82	912.943	509.077	36.874	1654.37	849.653	497.992	26.399	1649.83	913.017	509.202	38.081	1655.1	167.393	65.583	96.569	451.227	47.124	15.321	32.485	109.774	35.663	7.717	23.74	62.907	89.918
	1460.67	1232.78	620	9284	168.127	28.716	79.776	216.382	86.199	13.191	44.402	113.246	0	0	0	0	255	0	255	255	757.739	475.214	14.009	1654.32	860.569	496.642	44.222	1663.7	757.047	474.987	14.116	1653.41	860.622	496.723	44.619	1663.8	171.837	75.968	97.64	550.566	48.124	18.588	28.382	139.169	35.742	11.344	22.653	87.582	86.394
	1290.83	815.968	601	6426	173.473	23.847	101.993	216.25	85.123	13.127	55.085	108.68	0.143	1.021	0	10	255	0	255	255	872.075	474.22	33.873	1673.36	820.55	450.958	73.82	1655.19	871.372	474.124	33.479	1672.32	820.68	450.801	74.272	1655.71	163.035	78.384	93.983	700.933	45.909	16.656	28.46	134.761	34.036	7.839	19.972	63.654	95.714
	1615.88	2704.82	607	27092	174.652	22.413	76.812	217.89	84.092	10.393	55.907	109.179	0.02	0.199	0	2	255	0	255	255	864.537	496.57	54.405	1666.1	841.019	479.271	40.92	1673.43	863.779	496.466	53.937	1665.54	840.968	479.479	39.811	1673.63	171.207	113.154	96.468	1087.02	49.002	26.208	29.957	249.123	35.832	13.287	22.476	138.464	101.719
	1602.96	1086.6	600	6819	164.311	29.818	89.69	208.744	86.703	13.547	47.355	108.096	0	0	0	0	255	0	255	255	818.721	487.577	25.001	1650.63	934.891	462.635	74.014	1676.08	817.994	487.613	24.716	1649.76	934.973	462.515	73.178	1678.11	193.635	104.921	103.539	766.271	50.739	21.323	31.021	183.401	37.69	10.427	23.734	73.049	90.417
	1447.61	899.857	628	6354	166.472	30.323	31.744	212.757	86.506	12.955	49.695	109.191	0	0	0	0	255	0	255	255	801.092	495.214	25.078	1656.57	748.96	442.478	41.668	1646.97	800.463	495.027	24.86	1655.04	748.735	442.332	41.622	1646.48	183.795	100.662	101.539	905.266	48.898	19.113	29.161	123.656	35.837	8.261	20.639	69.859	86.954
	1506.06	1261.28	620	11120	167.552	27.058	88.534	209.377	86.713	12.563	53.649	112.953	0	0	0	0	255	0	255	255	804.413	495.703	49.843	1659.78	926.621	477.905	66.474	1671.72	803.572	495.428	48.916	1658.84	926.753	478.324	66.495	1672.11	175.715	79.926	103.882	701.963	49.965	19.59	30.432	135.268	35.611	10.327	21.509	104.669	92.543
	1492.68	1234.91	607	10949	173.503	27.608	57.556	223.379	85.592	13.651	54.01	111.95	0.05	0.498	0	5	255	0	255	255	859.471	436.149	79.32	1648.93	762.656	466.158	31.363	1618.27	858.697	436.138	78.838	1645.87	762.908	466.218	32.749	1618.32	173.778	87.301	95.154	670.649	48.278	19.058	29.124	121.14	36.548	10.996	24.521	115.08	80.907
	1356.47	783.042	654	6130	177.682	24.692	89.037	216.808	81.103	11.917	57.594	107.487	0.049	0.383	0	3	255	0	255	255	868.798	475.471	18.053	1650.64	896.018	476.134	32.291	1662.44	868.193	475.394	17.814	1649.54	896.166	476.158	32.295	1662.19	161.145	60.751	101.054	423.914	46.542	15.701	29.98	124.889	35.498	7.423	20.2	62.495	91.347
	1424.58	1187.06	624	9747	172.959	23.241	77.806	213.692	85.139	12.736	50.649	108.033	0.027	0.286	0	3	255	0	255	255	845.799	467.967	52.888	1675.51	827.524	508.062	58.131	1672.11	845.198	467.739	52.935	1674.69	827.694	508.086	57.752	1672.88	171.664	98.525	99.054	781.301	48.804	29.26	28.773	290.735	34.834	8.166	21.921	72.423	91.261
	1378.16	836.52	619	4541	174.594	31.071	79.996	219.269	82.28	15.937	39.783	111.114	0.052	0.51	0	5	255	0	255	255	863.832	482.274	39.04	1671.02	924.576	490.091	32.01	1662.97	863.201	482.087	38.349	1669.75	924.828	489.903	32.783	1663.95	162.81	71.727	94.326	482.056	47.441	16.537	29.164	101.61	35.02	8.361	22.366	61.225	97.903
	1321.56	770.759	606	4334	174.629	25.311	82.274	222.945	84.45	12.267	55.128	110.991	0.029	0.293	0	3	255	0	255	255	797.812	498.345	44.656	1674.68	850.346	480.087	41.188	1634.97	797.322	498.038	44.204	1673.92	850.334	480.015	40.691	1635.06	160.621	65.01	97.154	448.884	46.237	16.232	28.838	116.559	34.7	8.294	16.901	70.055	90.921
	1548.66	1237.59	605	9336	167.911	27.397	72.341	210.643	86.251	10.874	46.471	104.526	0.028	0.291	0	3	255	0	255	255	845.666	466.587	40.094	1597.87	819.422	494.905	24.435	1652.93	844.93	466.612	39.713	1597.77	819.485	494.791	24.504	1652.6	186.363	117.9	94.811	972.497	48.903	19.034	28.533	135.207	36.968	10.889	21.307	87.917	84.921
	1503.64	990.986	633	6125	168.793	27.762	68.022	221.023	86.969	12.087	56.473	112.245	0	0	0	0	255	0	255	255	836.92	479.921	34.684	1666.83	874.419	484.808	23.409	1648.35	836.148	479.853	34.358	1664.7	874.441	484.663	24.023	1648.21	178.793	94.052	96.569	704.774	50.092	20.361	29.827	141.136	35.968	8.299	21.901	66.106	96.256
	1467.34	1043.92	604	7273	175.168	28.475	69.855	214.56	84.029	15.175	50.581	114.624	0.019	0.197	0	2	255	0	255	255	875.287	470.243	35.174	1659.56	912.389	457.235	29.62	1668.96	874.552	470.071	34.887	1659.47	912.141	457.125	31.579	1668.28	168.338	83.239	94.468	702.188	47.626	18.759	29.146	123.912	36.427	10.027	18.323	78.295	91.637
	1545.69	1285.42	600	9016	166.059	33.035	50.37	220.893	86.836	11.759	57.587	114.782	0.021	0.203	0	2	255	0	255	255	814.386	499.243	42.581	1634.43	935.514	457.463	56.066	1631.05	813.698	499.297	40.977	1633.34	935.539	457.483	56.304	1630.71	177.218	89.872	95.74	729.016	49.064	18.455	28.425	146.265	36.966	11.733	22.439	99.808	91.525
	1450.58	1663.92	617	16777	177.322	24.984	77.756	221.575	82.098	13.455	49.982	107.459	0.018	0.192	0	2	255	0	255	255	833.81	485.606	28.769	1639.93	867.891	462.701	13.604	1671.88	833.094	485.278	27.94	1639.25	867.929	462.676	13.581	1672	164.937	109.559	97.64	1091.63	46.516	19.582	29.486	180.723	35.697	11.35	17.613	118.198	85.839
	1581.91	1270.25	606	7338	170.206	29.934	52.977	219.711	84.897	13.778	52.061	112.125	0	0	0	0	255	0	255	255	795.913	475.503	25.173	1654.01	861.04	430.195	61.559	1623.46	795.563	475.094	23.94	1652.74	861.046	430.179	60.703	1622.88	175.472	87.96	95.983	510.382	49.946	21.711	30.481	143.927	37.114	10.602	24.537	81.859	94.406
	1382.58	847.007	603	6119	177.333	27.752	1.61	217.036	78.955	14.093	16.31	112.021	0.372	2.791	0	29	254.832	1.302	243	255	873.783	461.724	36.276	1663.8	778.219	472.425	30.666	1618.93	873.225	461.588	35.518	1663.88	778.163	472.376	31.718	1617.63	166.573	77.02	90.326	615.294	46.831	16.322	28.482	112.141	35.548	8.403	18.742	69.474	82.626
	1665.11	1593.37	602	13785	172.737	25.582	86.978	213.627	84.887	12.792	46.205	114.061	0.295	2.66	0	27	255	0	255	255	788.889	463.893	30.139	1624.67	849.231	495.626	47.813	1680.04	788.059	463.265	29.793	1624.66	849.053	495.566	46.276	1678.38	191.319	145.132	98.225	1248.29	50.71	22.305	29.142	147.118	37.435	12.125	20.71	119.303	90.884
	1311.48	736.285	612	4558	175.597	24.515	68.888	210.533	83.445	10.755	61.169	106.18	0.034	0.367	0	4	255	0	255	255	862.882	489.803	28.205	1682.42	842.718	457.212	28.284	1647.92	862.306	489.62	28.527	1681.89	842.632	457.115	28.118	1647.49	165.325	67.397	97.983	462.541	46.915	17.04	28.595	112.47	34.129	7.417	20.362	64.346	91.461
	1507.89	1269.12	625	11892	168.401	24.621	81.546	210.802	85.218	9.392	61.46	106.965	0.039	0.44	0	5	255	0	255	255	901.458	479.625	35.188	1667.87	858.822	468.049	23.69	1682.63	900.904	479.512	34.125	1667.71	858.847	468.184	24.095	1682.99	178.015	94.011	97.882	847.384	48.257	19.169	29.102	146.46	36.586	10.262	23.417	103.382	89.253
	1524.24	1237.93	628	10077	168.202	26.977	50.378	215.261	86.554	12.391	59.891	110.5	0.047	0.486	0	5	255	0	255	255	845.642	507.424	61.093	1669.76	882.744	498.921	47.141	1661.02	845.018	507.373	59.949	1669.34	882.947	499.045	47.522	1663.57	172.66	81.462	100.811	621.193	48.786	20.506	30.085	155.62	37.111	10.268	23.821	95.215	87.121
	1510.16	1284.81	604	9818	168.817	32.788	8.637	211.118	84.347	14.316	39.274	112.88	0.058	0.416	0	3	255	0	255	255	868.935	475.048	22.62	1673.09	825.664	504.047	29.195	1647.19	868.054	475.127	23.7	1671.71	825.108	504.549	29.212	1647.96	175.613	111.693	94.811	976.68	50.02	24.201	28.872	176.808	35.305	8.705	23.568	70.702	95.302
	1359.47	774.927	613	4880	175.631	25.239	87.406	221.758	81.246	13.763	46.301	109.825	0.145	0.937	0	8	255	0	255	255	909.647	448.659	33.333	1649.71	893.037	470.033	59.057	1675.39	909.158	448.66	32.983	1649.7	893.452	470.014	59.982	1675.48	161.472	87.85	96.225	847.484	47.497	17.024	29.725	126.694	34.725	7.576	20.763	59.31	85.921
	1305.97	825.631	603	5159	172.738	28.806	18.548	219.317	82.984	14.697	43.762	108.487	0.085	0.925	0	10	255	0	255	255	854.259	484.058	28.953	1678.39	857.852	465.807	34.094	1669.21	853.571	483.946	28.105	1678.15	857.936	465.773	32.779	1668.25	161.788	71.32	96.569	507.553	45.323	15.571	28.862	115.069	34.606	8.857	21.181	69.442	93.015
	1255.45	920.898	612	7238	202.435	37.679	0	242.037	55.277	21.049	0	102.18	20.489	36.951	0	128	252.287	26.301	0	255	795.811	455.691	19.596	1670.62	824.229	480.665	24.894	1678.28	795.579	455.572	20.124	1670.48	824.52	480.626	24.917	1679.07	146.405	86.706	92.426	680.316	45.367	19.929	29.163	161.214	33.314	7.358	21.728	57.164	89.936
	1196.73	582.664	600	3145	204.062	23.676	134.086	237.755	57.157	17.916	25.316	98.937	12.086	30.728	0	117	255	0	255	255	861.752	478.493	54.097	1669.1	955.12	477.904	34.681	1679.84	861.135	478.292	53.524	1668.73	955.272	477.8	35.338	1680.36	138.907	53.515	91.497	447.387	43.787	12.789	28.177	82.684	33.488	7.568	22.556	58.301	98.993
	1501.03	1011.04	632	6142	163.282	33.481	53.618	219.834	87.159	12.491	45.256	108.544	0.175	1.451	0	14	255	0	255	255	826.75	454.078	46.223	1642.06	855.65	461.62	20.388	1665.83	825.942	453.825	46.393	1640.81	855.707	461.59	21.505	1666.16	173.32	76.619	101.154	512.382	48.481	17.736	30.872	101.653	36.829	10.031	25.856	80.855	87.816
	1399.29	734.846	605	3836	166.486	28.479	40.099	216.292	88.207	12.661	55.19	110.363	0.017	0.186	0	2	254.69	3.343	219	255	847.776	478.276	41.151	1658.77	871.401	495.577	39.251	1648.99	847.168	478.313	40.896	1658.57	871.638	495.582	39.488	1648.62	175.596	72.139	96.811	459.411	48.611	17.586	27.854	106.061	35.185	7.684	20.783	64.219	89.164
	1450.78	1083.61	601	9073	184.255	27.764	69.894	238.804	75.199	16.38	31.833	104.604	1.549	10.734	0	79	255	0	255	255	899.149	477.215	42.257	1657.28	840.778	498.84	54.723	1673.88	898.406	477.413	42.704	1656.82	840.892	498.896	52.634	1673.85	153.821	68.215	90.083	467.044	48.986	18.737	28.302	132.274	35.24	9.713	15.797	87.334	87.86
	1414.74	1022.13	619	6978	168.811	32.761	0.61	216.924	86.143	15.446	9.229	112.904	0.586	5.829	0	58	254.253	7.437	181	255	820.74	490.058	23.195	1667.33	890.341	472.672	52.726	1674.17	820.9	488.768	22.758	1666.49	890.388	472.869	53.416	1674.9	175.623	94.668	93.154	714.666	48.615	28.08	28.961	279.389	35.411	8.91	24.508	88.031	87.482
	1403.14	835.244	613	5449	170.558	23.59	77.669	212.952	86.987	11.755	55.037	110.017	0.059	0.644	0	7	255	0	255	255	854.764	484.829	23.891	1642.18	832.106	465.618	52.204	1666.72	854.187	484.875	22.972	1640.58	832.171	465.652	53.858	1665.5	161.42	59.548	95.397	411.186	46.742	15.677	29.006	98.364	36.142	9.293	22.114	82.065	88.966
	1438.55	1103.39	631	8410	171.339	26.454	88.872	212.049	85.427	12.577	51.744	109.376	0.027	0.286	0	3	255	0	255	255	792.398	482.177	25.048	1634.99	856.294	469.602	37.075	1673.42	791.743	482.151	25.037	1633.66	856.335	469.483	37.518	1673.02	170.898	90.129	96.326	728.087	46.778	17.562	29.687	120.276	36.229	10.237	21.398	89.028	84.953
	1209.89	604.514	602	4921	179.885	24.464	105.271	216.5	81.248	15.214	49.14	115.813	0.04	0.402	0	4	254.697	3.015	225	255	857.448	480.157	40.145	1671.53	831.201	431.15	36.133	1652.93	856.713	479.953	38.756	1670.74	831.318	431.025	36.756	1651.79	149.166	46.951	95.983	377.588	44.61	12.352	29.45	94.782	33.436	7.952	17.227	66.105	84.949
	1332.66	833.275	601	5501	173.932	25.92	96.099	219.494	83.517	12.619	57.022	113.154	0.076	0.829	0	9	255	0	255	255	823.376	470.285	20.697	1659.8	817.998	517.797	23.102	1670.81	822.946	470.105	21.098	1659.82	818.01	517.901	23.782	1673.04	163.84	70.318	96.468	542.181	46.427	18.832	28.682	159.239	34.799	7.239	20.058	56.536	92.579
	1346.61	772.574	604	5403	170.316	23.049	91.022	214.807	83.418	11.894	49.282	109.845	0.031	0.355	0	4	255	0	255	255	848.556	487.538	26.773	1648.87	838.061	476.479	28.114	1668.16	848.023	487.376	25.518	1646.76	838.438	476.031	29.444	1666.93	167.818	66.402	95.74	431.37	46.526	16.261	29.329	115.417	35.18	7.48	20.636	67.161	80.867
	1570.49	1248.96	615	9013	168.976	28.081	29.22	212.646	84.22	10.958	53.496	112.726	0.087	0.976	0	11	255	0	255	255	868.74	431.95	48.47	1658.83	862.044	487.527	40.15	1655.25	868.117	431.847	48.462	1657.75	862.146	487.74	39.451	1655.86	179.807	105.285	96.811	809.159	48.585	19.088	29.204	148.822	37.664	11.591	21.773	91.225	93.732
	1411.48	1022.39	603	6944	170.47	26.724	4.727	212.882	83.661	11.982	22.494	117.954	0.016	0.177	0	2	254.228	8.696	157	255	843.894	447.094	42.289	1676.45	921.175	515.616	38.31	1661.04	843.26	447.152	40.958	1675.5	921.027	515.751	38.096	1661.3	169.354	78.097	96.326	543.938	47.036	18.622	28.491	136.551	35.571	9.773	14.313	86.832	88.508
	1342.78	1143.88	606	9793	168.648	27.865	77.364	215.612	85.754	12.246	49.571	113.327	0.018	0.19	0	2	254.847	1.614	238	255	947.052	463.441	17.886	1672.15	770.302	453.935	46.402	1652.16	946.278	463.191	17.991	1671.03	770.348	454.054	43.744	1652.5	169.693	116.485	96.326	1090.4	44.873	16.879	28.73	136.902	35.116	9.559	23.42	91.079	83.581
	1390.28	955.854	605	8630	178.833	21.92	122.104	215.013	78.627	12.716	44.304	109.979	0.115	0.74	0	7	255	0	255	255	840.427	448.322	16.872	1677.39	896.882	454.158	28.891	1675.65	839.854	448.111	16.768	1676.87	896.886	454.17	27.258	1675.67	165.029	83.468	95.64	824.129	48.233	20.514	28.592	182.799	34.921	7.1	20.929	60.794	87.976
	1549.3	1146.62	605	8155	171.898	25.756	82.961	212.825	82.629	11.887	55.304	107.797	0	0	0	0	255	0	255	255	874.391	496.451	43.98	1669.84	839.994	476.194	26.371	1666.9	873.754	496.176	43.674	1669.52	839.979	476.022	26.22	1666.38	178.433	84.232	93.497	606.507	49.771	20.032	29.008	132.908	36.784	10.089	24.188	78.124	91.955
	1562.21	1247.47	600	9511	173.029	32.389	17.575	214.98	80.694	12.904	53.571	105.281	0.028	0.289	0	3	255	0	255	255	807.654	477.515	22.918	1668.66	841.225	470.734	51.059	1661.01	807.03	477.624	22.046	1668.43	841.256	471.011	51.519	1661.42	187.804	140.934	93.64	1223.11	50.296	23.231	28.716	176.926	36.497	9.432	24.414	77.26	97.289
	1491.41	985.221	635	7162	170.034	27.51	61.238	213.387	84.545	11.794	59.194	106.393	0.07	0.564	0	5	255	0	255	255	853.064	440.921	61.454	1657.72	855.109	480.909	30.832	1657.08	852.467	440.793	61.028	1656.83	855.137	480.834	31.214	1655.79	171.823	72.92	100.225	532.24	49.444	20.176	29.149	168.33	36.339	8.684	23.579	74.787	88.716
	1385.36	892.993	610	6314	170.518	26.903	86.611	213.262	86.211	12.704	56.792	110.221	0	0	0	0	255	0	255	255	859.647	477.982	31.603	1639.25	832.835	508.011	25.843	1675.36	858.781	477.784	30.627	1638.82	832.894	508.127	25.447	1675.1	163.901	66.849	97.397	503.713	46.841	15.092	29.096	109.943	35.521	9.494	21.667	86.272	89.134
	1437.61	1193.56	645	8232	174.199	26.739	23.605	215.51	82.438	12.294	52.352	112.229	0.026	0.281	0	3	255	0	255	255	837.327	526.062	25.903	1663.44	862.186	501.053	32.748	1661.16	836.656	525.987	25.207	1662.4	862.275	501.164	32.19	1660.78	169.348	86.298	101.054	601.779	47.108	20.084	28.959	154.002	35.72	9.53	22.49	83.378	92.494
	1356.33	821.615	622	5044	169.075	22.52	83.023	210.863	87.944	11.696	52.416	112.147	0	0	0	0	255	0	255	255	892.89	466.903	78.433	1672.04	814.991	510.836	27.143	1677.37	892.206	466.809	80.342	1671.72	814.959	510.784	27.688	1677.29	168.768	71.082	94.811	465.227	46.535	17.003	29.424	113.534	35.3	7.884	20.56	64.762	77.381
	1657.49	1492.74	601	12388	162.608	33.205	10.765	212.23	85.454	12.709	33.733	107.387	0	0	0	0	254.426	6.688	177	255	859.899	497.343	28.635	1672.9	885.15	498.132	29.952	1664.48	859.185	497.255	29.169	1672.12	885.24	497.974	32.379	1665.07	187.383	91.715	95.054	641.235	51.232	21.313	28.095	154.864	37.538	12.726	19.567	108.359	92.322
	1401.79	904.491	606	7123	174.617	21.519	111.046	215.355	82.671	11.89	55.861	110.688	0.208	1.472	0	14	255	0	255	255	841.704	456.991	29.494	1654.99	792.682	498.723	32.171	1671.4	841.008	456.822	28.889	1654.32	792.6	498.812	31.984	1671.95	168.293	75.184	91.497	636.992	47.342	17.147	28.894	136.937	35.657	8.298	23.231	66.229	93.429
	1343.87	947.612	621	8192	169.642	26.283	53.172	214.934	85.351	12.032	46.238	107.992	0	0	0	0	254.915	0.925	245	255	777.351	487.666	33.781	1666.68	875.043	515.859	21.361	1671.76	776.509	487.621	33.577	1664.53	875.125	515.799	20.464	1673.03	159.152	82.364	95.397	763.502	46.039	16.656	29.604	145.071	35.037	8.22	20.014	71.899	89.002
	1294.65	849.509	605	5508	177.277	25.464	54.557	216.236	84.239	13.875	52.547	111.965	0.127	0.779	0	7	255	0	255	255	908.553	493.463	28.305	1666.59	852.478	483.138	49.146	1665.82	907.878	493.558	27.91	1665.43	852.402	482.992	49.649	1665.79	154.916	69.165	94.912	577.955	44.956	17.541	27.929	152.424	34.758	7.806	22.094	68.656	93.378
	1270.77	659.097	603	4099	171.684	29.827	70.23	218.917	83.955	14.06	50.695	111.698	0.103	0.714	0	5	255	0	255	255	886.557	478.35	40.076	1675.43	915.544	449.415	67.868	1677.44	885.799	478.248	39.971	1675.04	915.498	449.489	67.668	1676.88	154.45	55.312	93.154	409.973	44.777	15.156	28.48	116.921	34.788	7.204	22.423	55.672	104.055
	1393.01	842.558	608	5327	169.81	31.401	43.899	216.972	84.361	14.605	50.718	115.125	0.09	0.996	0	11	255	0	255	255	833.833	507.042	18.741	1683.55	819.033	482.794	35.517	1666.35	833.197	506.88	17.941	1682.65	819.174	482.6	37.174	1666.61	172.235	104.035	93.74	1011.01	48.009	20.062	29.252	170.935	35.308	6.919	23.645	60.425	95.198
	1539.82	1385.83	611	9706	176.142	24.153	93.247	216.518	81.134	13.215	52.336	103.75	0.182	1.343	0	12	255	0	255	255	810.17	497.057	31.881	1655.86	876.184	456.46	94.873	1629.65	809.708	496.898	31.531	1655.24	876.167	456.355	95.096	1630.34	176.346	101.429	95.397	904.011	49.038	21.775	29.273	152.21	36.601	10.7	24.406	98.858	83.951
	1298.63	868.239	603	5390	183.398	20.904	100.343	218.625	74.476	15.093	36.218	109.964	0.51	2.572	0	23	255	0	255	255	820.67	493.701	50.562	1678.72	878.905	467.042	19.345	1676.59	820.23	493.646	49.003	1677.11	879.039	466.937	18.638	1676.74	152.276	61.194	92.669	411.387	45.935	17.218	28.48	118.107	33.724	8.495	22.661	73.282	82.621
	1600.38	1411.05	605	12329	162.126	32.473	44.473	214.225	87.069	12.952	56.109	110.436	0.081	0.667	0	6	254.956	0.514	249	255	816.248	477.757	30.649	1645.77	859.79	493.674	17.999	1664.88	815.535	477.491	30.03	1644.97	860.232	494.112	17.811	1664.91	189.757	113.949	96.711	901.852	50.197	22.981	28.786	139.781	37.167	11.549	21.313	122.637	90.506
	1300.44	779.105	625	6304	179.958	27.268	81.242	219.04	80.181	15.499	51.245	107.94	0.284	1.406	0	11	255	0	255	255	848.789	454.566	19.581	1661.33	905.881	453.586	64.333	1672.45	848.22	454.512	19.262	1659.96	905.79	453.544	64.321	1672.45	158.061	81.424	92.912	787.2	45.411	16.151	29.445	141.543	34.866	7.908	22.32	60.856	101.502
	1483.13	1092.35	617	9032	166.952	28.815	60.685	220.719	86.347	13.467	53.831	113.914	0	0	0	0	255	0	255	255	962.574	466.648	26.994	1667.42	848.253	459.183	24.802	1630.46	961.973	466.459	26.728	1666.08	848.697	459.098	25.299	1630.77	175.024	86.818	92.426	638.306	47.777	18.039	28.569	118.302	36.806	9.945	24.451	97.514	90.209
	1649.5	1351.81	615	8320	170.053	30.527	16.057	221.898	82.784	13.922	44.799	108.072	0.224	2.676	0	32	255	0	255	255	806.506	456.217	41.22	1648.77	781.7	474.016	33.401	1675.99	805.925	456.272	40.693	1649.85	781.868	473.92	35.977	1676.42	190.145	121.035	99.154	926.396	51.641	23.08	29.098	148.77	37.135	10.571	21.541	85.898	91.579
	1431.63	1022.77	601	7700	166.56	30.42	39.841	213.279	86.186	13.023	54.935	111.641	0.022	0.193	0	2	255	0	255	255	825.885	453.636	54.415	1672.32	845.529	494.551	26.431	1673.22	825.2	453.675	48.696	1670.2	845.325	494.788	26.595	1673.57	170.998	83.103	94.225	687.418	48.142	16.421	28.192	105.184	35.463	10.288	20.18	95.955	81.862
	1303.17	1309.12	605	13257	174.994	27.648	46.502	214.717	81.332	14.286	48.614	111.83	0.083	0.771	0	8	255	0	255	255	869.964	489.06	42.458	1681.62	797.252	463.038	30.003	1675.33	869.35	489.127	42.977	1680.47	797.477	463.344	29.743	1675.1	155.368	63.496	92.912	476.867	43.811	16.059	28.151	136.574	34.664	10.999	23.753	123.591	85.635
	1560.85	1387.98	612	12110	171.541	25.818	67.059	212.908	84.784	11.986	52.254	110.514	0.017	0.186	0	2	255	0	255	255	776.024	469.594	26.126	1635.79	859.7	477.021	29.252	1671.18	775.3	469.638	25.567	1635.98	859.816	476.622	29.492	1668.4	178.667	94.294	94.912	668.063	48.69	20.358	29.286	132.325	37.142	11.829	23.586	116.523	90.117
	1645.92	1838.47	600	15498	165.727	31.121	79.813	213.865	89.211	11.881	59.936	110.365	0	0	0	0	255	0	255	255	813.66	519.927	36.561	1663.65	906.882	496.454	22.449	1657.26	813.015	519.957	36.072	1661.72	906.721	496.522	20.318	1657.71	193.907	157.003	90.083	1337.87	51.222	28.493	28.112	229.884	36.253	10.265	23.235	85.837	87.702
	1442.55	907.645	614	5607	167.88	23.277	110.923	213.866	85.272	10.84	52.03	109.209	0.015	0.173	0	2	255	0	255	255	837.154	447.648	20.56	1661.38	851.586	483.175	33.638	1660.79	836.453	447.705	19.82	1659.77	851.407	483.09	35.136	1660.73	176.689	83.343	97.397	575.779	48.314	18.925	28.738	153.03	36.034	7.864	21.818	69.567	97.884
	1721.37	1725.75	610	14734	171.716	20.551	83.84	209.077	82.133	10.716	57.203	106.133	0	0	0	0	255	0	255	255	795.331	469.107	36.897	1652.81	802.447	475.864	23.023	1652.54	794.843	469.054	36.22	1652	802.48	475.876	23.519	1651.72	194.935	140.198	97.64	1208.24	51.302	24.982	28.924	211.471	38.482	11.685	18.507	88.711	87.935
	1537.72	1056.91	608	7514	168.667	25.188	71.481	212.327	81.477	13.609	47.498	109.782	0.056	0.48	0	5	254.696	2.6	228	255	917.072	475.908	33.065	1681.04	834.326	498.697	32.782	1668.81	916.493	475.625	32.242	1680.46	834.433	498.712	31.785	1668.23	182.208	87.825	93.154	605.879	50.59	20.382	29.945	158.246	36.197	8.614	21.379	64.509	88.086
	1573.57	1187.69	613	9012	172.097	26.894	72.748	212.097	83.614	12.771	51.565	109.958	0.027	0.282	0	3	255	0	255	255	846.225	506.783	31.308	1672.9	868.079	485.533	23.029	1660.86	845.61	506.593	31.279	1672.65	868.069	485.337	23.667	1660.57	183.701	99.362	95.64	766.288	50.035	20.654	29.494	134.675	37.159	10.259	17.854	85.201	93.029
	1280.15	711.363	624	5924	169.908	28.917	26.546	214.794	84.518	12.663	47.206	110.305	0.017	0.186	0	2	255	0	255	255	826.327	502.059	35.701	1667.98	845.043	476.672	22.75	1679.35	825.785	502.022	35.224	1667.32	844.905	476.577	23.421	1679.27	156.262	48.285	100.225	353.061	44.796	13.194	28.812	107.91	34.801	7.58	21.57	69.898	86.858
	1437.68	1056.81	611	8755	176.706	19.356	112.855	215.592	81.218	12.037	52.478	110.444	0	0	0	0	255	0	255	255	758.644	430.109	53.761	1658.94	855.808	481.417	25.865	1670.9	758.101	429.896	52.783	1657.44	855.922	481.268	25.462	1670.74	170.803	79.854	99.397	649.034	49.077	18.639	29.174	125.145	35.203	8.793	23.613	89.932	90.479
	1334.42	660.118	602	3775	170.976	28.914	74.792	220.676	85.057	12.489	54.003	112.42	0.049	0.355	0	3	255	0	255	255	789.979	490.278	47.581	1671.18	909.3	466.023	31.84	1664.04	789.22	490.042	48.322	1667.75	909.379	466.056	31.677	1664.29	171.889	71.878	91.255	461.269	47.124	15.192	28.619	104.493	34.75	7.713	20.906	57.543	85.985
	1297.93	648.911	621	4721	168.799	27.827	3.398	215.847	85.553	13.109	18.928	108.957	0.016	0.176	0	2	254.419	6.603	180	255	801.551	463.988	24.73	1656.55	928.697	456.257	42.526	1670.91	800.906	463.893	24.58	1655.93	928.533	456.259	43.322	1669.95	165.49	64.6	97.397	559.938	46.184	14.172	29.784	98.651	34.55	7.271	20.743	60.931	89.267
	1526.77	943.085	608	5180	167.764	27.925	64.121	213.148	84.757	12.307	49.121	109.408	0.051	0.426	0	4	255	0	255	255	815.804	475.361	46.327	1668.41	882.744	476.353	25.048	1658.43	815.207	475.345	45.415	1667.33	882.755	476.201	26.389	1658.75	188.23	97.384	98.569	699.561	50.534	18.308	28.661	118.212	36.358	9.914	20.065	76.823	86.164
	1424.8	1331.73	617	12975	176.312	21.634	115.342	222.31	83.907	12.798	53.636	114.898	0.019	0.195	0	2	255	0	255	255	819.423	503.424	43.156	1650.35	824.537	494.217	33.395	1644.43	818.735	503.414	43.873	1649.51	824.617	494.16	33.347	1641.97	165.716	91.894	96.468	839.159	47.139	19.297	29.691	157.076	35.473	9.68	20.12	105.174	94.201
	1415.21	1003.79	603	8029	173.89	26.403	50.372	221.512	83.123	13.345	40.581	110.936	0.093	0.737	0	7	255	0	255	255	849.987	440.345	25.324	1672.32	857.486	495.115	33.257	1675.92	849.689	440.644	25.92	1672.23	857.156	495.063	33.135	1675.85	164.287	78.22	93.74	672.891	47.231	18.246	28.803	149.633	35.511	9.207	24.049	68.32	91.226
	1419.72	1024.37	625	9196	172.1	25.379	86.684	213.05	83.397	12.974	41.834	112.314	0.043	0.464	0	5	255	0	255	255	803.07	468.519	28.395	1662.81	816.49	469.43	28.08	1678.04	802.46	468.463	29.201	1661.09	816.653	469.236	28.654	1674.44	172.988	89.339	97.054	797.401	48.922	19.31	28.986	148.659	34.899	8.283	15.738	78.762	84.192
	1416.02	843.561	606	5558	172.306	26.077	82.386	219.105	83.111	12.241	54.674	110.04	0	0	0	0	255	0	255	255	805.349	491.627	19.596	1667.06	819.755	475.323	93.004	1660.8	804.861	491.324	19.486	1666.8	819.658	475.472	91.733	1662.46	166.34	63.505	95.64	489.411	47.201	15.181	28.144	113.832	36.177	9.336	22.082	74.638	93.702
	1507.18	1034.78	600	5840	166.096	29.595	53.484	219.671	86.441	11.876	42.545	112.321	0.168	1.833	0	20	255	0	255	255	782.77	480.661	15.752	1670.46	880.242	457.628	26.976	1676.66	782.128	480.428	15.078	1669.24	880.297	457.814	26.171	1676.64	180.269	83.643	95.154	468.884	50.305	19.956	28.22	122.825	35.644	9.888	16.74	78.965	92.754
	1404.92	912.939	601	5268	174.851	22.071	89.719	209.58	83.303	12.52	45.438	110.319	0	0	0	0	255	0	255	255	837.108	450.254	49.879	1665.97	926.262	455.176	46.408	1642.47	836.618	450.081	48.267	1665.52	926.343	455.294	46.515	1643.06	171.791	88.179	96.811	612.749	47.759	17.186	28.902	125.349	35.306	9.737	15.501	73.141	84.92
	1585.04	1886.76	611	17046	171.195	26.482	79.179	218.363	84.946	14.662	53.581	111.75	0	0	0	0	255	0	255	255	793.936	459.134	21.117	1664.68	810.129	498.48	27.019	1646.8	793.627	459.2	20.023	1661.07	810.287	498.672	27.451	1646.51	179.616	106.763	96.225	876.413	49.355	22.653	29.205	161.532	36.172	13.123	21.831	134.361	93.663
	1531.38	1341.27	629	11267	164.083	28.44	59.213	211.067	87.729	12.412	56.477	109.816	0	0	0	0	255	0	255	255	792.528	503.862	30.077	1679.74	820.47	488.529	24.412	1647.2	791.812	503.881	25.614	1680.03	820.346	488.273	24.692	1648.01	184.977	104.263	95.983	715.703	49.867	21.943	29.333	148.458	35.971	9.822	21.297	96.631	91.006
	1516.12	1245.76	604	7667	177.101	22.28	103.866	223.641	80.176	9.584	56.126	108.175	0.101	0.809	0	7	254.953	0.528	249	255	828.875	490.125	21.483	1674.79	810.495	455.492	24.44	1655.81	828.449	489.981	21.375	1673.78	810.568	455.539	24.746	1655.46	181.902	111.836	97.983	766.489	49.566	23.87	28.652	161.664	35.823	8.915	22.059	74.754	85.37
	1423.04	765.03	601	4810	173.862	23.368	107.11	214.608	82.632	12.341	55.183	109.487	0.17	1.795	0	19	255	0	255	255	886.178	482.573	59.803	1676.72	839.523	459.052	32.316	1655.87	885.335	482.462	59.198	1676.05	839.465	459.218	31.307	1654.89	175.737	84.403	95.154	735.744	49.197	20.361	29.131	182.311	35.737	7.806	19.732	66.165	89.798
	1127.63	538.083	605	4300	178.477	19.885	106.771	212.898	71.32	15.492	21.937	107.829	0.951	7.472	0	73	254.352	2.422	239	255	810.068	467.932	26.074	1681.51	846.908	495.215	48.414	1681.49	809.677	467.796	24.563	1681.07	847.124	495.051	48.455	1681.8	147.991	57.479	94.326	559.938	42.413	12.666	28.597	100.337	32.816	6.068	21.824	54.566	91.331
	1320.74	735.662	601	6289	174.087	23.737	120.378	217.492	84.325	13.737	50.573	111.376	0.061	0.464	0	4	255	0	255	255	913.677	486.349	37.57	1629.93	825.164	470.19	29.545	1664.67	912.771	486.282	37.247	1629.03	825.091	470.007	29.691	1664.79	158.659	60.971	99.054	577.495	45.101	12.668	28.8	105.77	35.552	8.392	15.769	75.706	92.241
	1398.89	1103.62	622	11148	171.266	22.854	99.66	215.188	84.114	11.686	49.69	112.344	0	0	0	0	255	0	255	255	857.367	486.207	22.134	1682.41	923.691	464.426	63.243	1659.93	856.73	486.218	21.756	1681.7	923.699	464.414	63.513	1660.27	171.902	102.429	97.054	1099.72	47.689	20.139	29.544	159.696	34.947	8.082	23.415	88.882	92.165
	1399.5	1004.04	610	7849	169.058	28.471	77.751	218.837	84.99	12.797	56.532	109.581	0.033	0.365	0	4	255	0	255	255	801.576	496.149	26.548	1658.75	806.678	471.768	18.721	1675.57	800.937	496.108	27.568	1658.22	806.769	471.726	18.118	1674.58	170.319	82.461	95.74	691.46	46.013	15.062	29.417	114.074	36.087	10.068	23.317	87.607	96.139
	1338.93	1018.1	603	7233	170.545	28.715	85.855	211.151	83.781	14.76	38.001	110.97	0.02	0.2	0	2	254.99	0.1	254	255	830.542	468.606	23.563	1605.84	805.948	479.397	32.95	1624.1	830.09	468.24	23.637	1604.95	805.993	479.481	32.8	1624.3	169.125	93.71	93.74	689.377	46.633	18.366	29.11	138.798	33.857	9.435	17.589	76.065	94.761
	1296.78	722.134	616	4363	175.847	23.936	107.568	217.196	83.801	13.887	50.447	109.766	0.02	0.198	0	2	255	0	255	255	901.334	483.175	46.94	1667.16	834.214	469.764	29.974	1655.49	900.602	482.929	47.108	1666.85	834.289	469.616	29.605	1656.07	161.849	62.881	97.983	486.541	46.011	15.606	29.793	102.572	34.35	7.499	17.695	62.918	88.848
	1378.73	878.212	610	5630	169.627	26.75	81.655	215.138	88.334	13.62	56.67	110.061	0.076	0.567	0	5	255	0	255	255	900.937	466.746	52.988	1666.58	899.557	464.982	23.465	1658.95	900.079	466.562	53.191	1665.19	899.643	465.094	22.372	1660.61	173.542	76.981	98.225	537.838	45.978	16.771	29.765	137.125	36.146	8.409	22.788	72.539	92.213
	1372.06	819.579	631	5741	171.988	28.894	45.278	213.595	84.587	12.356	58.947	111.658	0	0	0	0	254.333	6.733	187	255	883.106	469.607	80.184	1661.81	899.809	466.3	45.306	1656.21	882.478	469.586	78.588	1660.79	900.023	466.333	44.152	1655.99	169.906	79.846	97.054	719.159	47.138	14.374	29.587	98.162	35.177	8.531	23.232	77.639	89.15
	1289.27	566.205	604	3117	178.261	29.105	95.284	224.172	81.177	14.979	48.44	108.355	0.112	1.111	0	11	255	0	255	255	806.724	495.521	22.291	1660.69	873.064	470.449	30.533	1654.86	806.128	495.506	22.032	1658.88	873.323	470.449	30.124	1657.33	151.346	45.102	95.983	279.161	44.846	12.425	28.937	83.493	35.397	7.401	22.794	55.095	86.074
	1319.24	824.717	609	6328	173.641	24.009	105.303	216.69	83.721	13.321	44.112	110.1	0.107	0.794	0	8	255	0	255	255	755.753	446.884	26.989	1666.16	807.454	448.378	45.675	1670.8	755.121	447.068	26.654	1665.7	807.649	448.26	45.223	1670.4	164.518	75.684	92.083	647.217	45.646	16.329	28.837	122.008	34.911	7.61	22.39	68.948	91.874
	1451.71	1269.8	611	10662	168.757	33.748	28.144	217.507	84.02	13.309	53.727	109.776	0.089	0.992	0	11	255	0	255	255	865.019	443.083	65.951	1668.17	839.873	493.585	27.425	1678.01	863.764	443.072	55.998	1666.99	839.97	493.659	27.559	1678.31	178.057	120.768	93.983	953.651	47.7	19.111	28.841	126.114	35.355	11.457	20.56	107.643	94.04
	1609.19	1210.19	602	7793	165.797	33.667	16.039	210.737	84.809	14.774	45.149	113.283	0	0	0	0	255	0	255	255	847.118	519.291	33.539	1663.35	784.73	490.338	40	1636.37	846.733	519.143	34.006	1661.23	784.757	490.226	40.281	1636.42	190.944	106.887	95.397	741.703	50.831	20.451	29.46	143.493	37.229	11.3	19.854	79.467	90.616
	1380.49	817.815	611	4699	167.691	32.732	61.278	217.13	85.778	15.369	45.606	110.769	0.242	1.629	0	12	255	0	255	255	832.658	468.633	30.488	1664.69	893.222	475.873	33.285	1661.94	831.935	468.527	28.883	1663.32	893.514	476.046	33.172	1661.81	172.069	84.694	95.154	592.164	46.697	15.385	29.402	102.945	35.569	9.152	24.319	70.095	81.728
	1685.83	2126.18	601	19286	172.731	32.919	58.179	220.246	83.535	14.744	46.705	114.576	0.175	1.627	0	16	255	0	255	255	900.682	453.825	43.51	1674.36	904.945	471.434	31.408	1674.1	899.8	453.268	43.113	1674.15	904.821	471.986	31.877	1674.06	183.501	130.784	95.397	953.651	49.765	23.106	30.307	188.286	37.54	14.292	20.624	130.417	91.964
	1473.6	1156.07	603	9553	173.929	16.898	127.575	207.886	80.21	7.822	50.605	96.761	0.858	4.353	0	36	255	0	255	255	889.572	469.561	76.971	1679.16	818.491	488.959	36.108	1684.66	889.097	469.413	76.165	1678.52	818.62	488.941	34.828	1685.41	174.89	92.911	95.983	795.1	47.279	20.877	28.759	179.898	36.935	8.724	25.704	88.023	88.083
	1667.64	2632.9	602	22705	177.512	24.586	55.179	211.925	80.722	11.251	46.604	107.205	0	0	0	0	255	0	255	255	854.754	529.823	50.416	1676.54	918.815	484.774	22.46	1663.54	854.424	529.66	50.466	1675.84	918.974	484.325	23.227	1664.04	187.657	217.08	100.468	2164.53	48.475	24.302	29.143	190.797	37.108	16.866	20.29	151.517	88.159
	1423.72	894.386	614	5882	185.548	24.433	73.578	229.495	70.195	13.228	37.633	102.897	0.867	6.581	0	69	254.892	0.838	248	255	956.001	486.347	28.067	1680.02	803.796	479.058	55.711	1654.23	955.577	486.291	28.264	1679.85	804.027	479.048	55.817	1654.89	167.65	79.663	93.154	605.838	47.741	17.499	28.544	104.778	35.853	9.236	23.773	73.318	95.832
	1460.24	1103.26	606	9774	172.093	24.552	51.193	218.947	81.651	11.413	39.064	104.571	1.604	12.977	0	141	255	0	255	255	896.008	472.071	19.524	1659.2	898.08	474.471	25.154	1672.71	895.509	471.941	19.156	1658.41	898.243	474.502	25.616	1673.46	179.052	96.035	96.326	786.656	47.492	19.161	28.143	146.701	36.331	9.232	20.591	84.83	89.365
	1669.7	1398.07	605	10924	168.578	28.553	72.298	217.429	84.834	12.723	46.45	109.624	0.234	2.12	0	23	255	0	255	255	858.358	467.543	53.348	1668.72	845.154	471.626	30.931	1649.98	857.461	467.392	52.988	1666.61	845.089	471.405	30.868	1650.29	182.071	84.211	100.468	522.825	50.395	20.305	28.607	131.91	38.377	12.274	22.192	105.442	90.114
	1420.56	892.819	604	5288	170.412	25.401	88.731	209.798	85.549	12.279	54.783	111.028	0.017	0.185	0	2	255	0	255	255	857.662	471.332	21.075	1673.88	884.352	477.557	39.619	1657.79	856.909	471.199	20.694	1673.79	884.403	477.691	40.021	1658.43	178.187	100.942	95.154	717.401	46.939	15.823	28.789	97.238	36.235	9.541	24.078	74.514	93.661
	1593.18	1384.51	615	12515	170.746	26.485	70.177	210.847	82.813	11.158	42.69	105.013	0.062	0.47	0	4	255	0	255	255	832.401	483.093	44.59	1668.59	826.928	482.794	33.194	1675.9	831.815	482.744	44.763	1667.99	827.009	482.908	32.745	1675.93	182.79	98.451	94.912	687.619	49.17	19.184	29.355	141.925	37.815	11.253	24.196	112.275	99.316
	1429.41	992.553	617	7963	174.856	26.718	75.72	222.188	82.188	13.679	47.824	107.162	0.068	0.45	0	4	255	0	255	255	899.23	471.836	31.461	1649.17	820.302	436.774	24.604	1674.92	898.724	471.618	31.117	1646.92	820.557	436.863	24.102	1673.99	172.721	78.869	95.841	561.21	47.754	17.615	30	122.488	35.887	9.387	22.924	82.774	96.267
	1309.39	745.678	607	6511	171.671	26.799	34.52	209.854	78.764	15.658	37.803	109.312	0.081	0.789	0	9	254.632	2.616	229	255	881.863	503.022	35.279	1657.17	842.898	441.295	47.621	1611.14	881.071	502.688	34.966	1656.83	842.92	441.163	47.627	1610.65	170.151	73.047	95.983	690.406	46.83	15.387	29.735	124.707	34.244	8.004	17.953	66.476	93.255
	1484.74	905.939	607	6600	189.118	22.179	132.841	236.936	62.298	12.917	28.394	89.295	8.243	23.09	0	104	255	0	255	255	856.001	478.175	29.574	1665.35	879.715	500.272	17.218	1666.66	855.627	478.108	29.354	1665.33	879.838	500.273	17.038	1665.6	168.321	75.468	92.083	626.098	50.81	18.54	29.32	156.079	35.233	8.529	21.481	63.044	91.877
	1298.2	731.101	600	5132	176.948	23.754	55.531	218.106	82.456	12.35	46.925	110.238	0	0	0	0	255	0	255	255	807.957	500.235	51.445	1679.07	875.78	487.481	31.572	1662.9	807.393	500.294	50.723	1678.78	875.925	487.569	31.279	1662.95	159.033	63.249	95.397	478.784	45.732	15.926	29.601	132.785	34.594	7.659	22.535	69.386	90.02
	1541.58	1180.17	607	6975	170.179	32.62	5.701	217.942	85.32	14.638	29.562	111.951	0.021	0.203	0	2	254.907	0.914	246	255	881.911	515.205	28.773	1673.88	875.628	476.925	44.696	1670.41	881.229	515.207	27.955	1673.19	875.563	476.713	43.702	1668.5	175.922	83.763	95.74	469.227	49.053	19.615	29.148	123.181	36.762	10.722	18.661	83.358	86.838
	1389.84	996.968	601	6505	172.129	25.589	85.772	217.4	86.268	12.795	54.665	111.327	0.028	0.291	0	3	255	0	255	255	768.465	464.093	25.349	1648.68	809.139	484.17	22.872	1665.16	767.889	464.03	26.177	1645.27	809.084	484.274	22.772	1666.87	168.363	80.47	97.154	563.879	46.928	18.931	28.734	117.279	34.975	8.612	23.504	70.621	93.91
	1407.3	889.356	614	7566	172.427	23.007	98.54	215.377	84.717	11.451	58.491	112.723	0.071	0.756	0	8	255	0	255	255	897.753	470.859	138.883	1670.54	837.969	517.812	28.908	1658.41	897.196	470.677	138.483	1669.58	838.015	517.894	29.314	1659.21	170.682	73.762	96.225	665.619	47.74	18.516	28.888	150.756	35.645	7.585	24.269	63.9	88.123
	1544.49	1818.61	606	16432	169.716	33.374	1.751	220.551	82.05	15.44	14.205	105.08	0.393	3.37	0	34	254.196	8.314	169	255	840.822	473.046	37.985	1674.6	893.364	436.181	51.07	1652.76	840.182	473.02	37.832	1673.69	893.36	436.085	51.658	1649.88	177.819	120.808	96.912	880.881	47.715	22.525	29.715	169.168	36.479	12.533	21.61	123.675	94.269
	1358.79	1282.86	611	12184	171.093	32.352	41.627	217.65	86.264	14.166	55.041	113.506	0.029	0.297	0	3	255	0	255	255	790.519	482.169	34.479	1664	816.466	506.675	27.212	1674.63	790.223	482.336	32.994	1663.72	816.023	506.484	26.032	1675.66	176.106	192.043	92.569	1999.69	46.1	20.073	28.61	181.156	34.61	8.818	17.932	85.634	88.36
	1383.99	1310.57	618	11078	179.05	18.912	74.057	214.973	80.81	9.525	51.488	101.254	0.03	0.347	0	4	255	0	255	255	894.208	471.357	32.465	1671.16	895.38	478.739	44.37	1653.62	893.605	471.326	32.379	1672.02	895.384	478.603	46.301	1651.99	163.734	76.28	94.326	572.968	45.175	18.613	28.65	140.308	35.588	10.853	20.904	115.365	93.77
	1518.25	1038.47	605	6665	167.483	30.928	2.309	204.269	83.605	11.747	15.279	105.964	0	0	0	0	254.224	8.356	165	255	833.097	497.635	46.064	1646.05	827.169	484.668	19.887	1665	832.506	497.564	45.754	1646.43	827.203	484.718	19.63	1665.6	174.185	69.242	100.953	507.897	48.011	16.856	28.339	117.741	37.526	10.262	20.488	80.511	87.068
	1348.4	764.035	607	5131	176.981	25.319	96.449	223.895	82.537	13.329	51.451	106.862	0.053	0.37	0	3	255	0	255	255	842.638	457.425	25.744	1643.29	872.751	464.862	19.17	1669.86	842.156	457.423	24.593	1643.27	872.8	464.878	19.176	1670.43	162.842	71.575	93.255	563.595	45.731	15.461	28.261	137.505	35.776	8.133	24.081	62.827	100.154
	1365.49	794.288	622	5300	174.004	26.304	87.147	211.554	83.513	13.656	52.329	110.058	0.19	1.312	0	12	255	0	255	255	875.583	471.131	41.494	1675.24	869.455	480.844	16.734	1652.2	875.058	471.142	41.543	1675.65	869.351	481.1	16.138	1652.09	168.068	69.989	97.497	514.624	46.964	16.824	29.98	142.947	35.357	7.665	21.618	65.569	92.979
	1452.47	1647.24	604	16518	171.663	29.025	55.737	214.564	85.081	12.917	51.29	108.485	0	0	0	0	255	0	255	255	813.456	477.445	22.028	1633.88	786.449	472.696	44.587	1665.11	813.238	477.031	22.849	1633.16	786.448	472.686	44.653	1664.95	176.364	123.742	97.882	1189.74	47.855	25.438	28.469	254.696	35.433	9.085	22.373	82.574	87.065
	1802.99	1878.53	606	16520	165.399	31.075	69.56	218.564	86.859	12.29	36.277	109.817	0.042	0.46	0	5	255	0	255	255	848.74	472.604	25.288	1678.7	785.463	470.393	39.652	1669.46	848.232	472.597	25.053	1677.99	785.322	470.3	39.965	1668.22	208.014	172.494	98.326	1377.04	54.268	27.437	28.106	202.565	38.055	11.845	17.623	103.838	96.019
	1808.04	2089.23	609	19702	165.324	34.067	33.19	221.557	83.736	12.302	51.534	106.099	0.092	0.535	0	4	255	0	255	255	887.871	476.725	25.909	1657	831.494	482.778	41.308	1664.87	886.943	476.324	27.348	1656.42	831.667	482.564	41.556	1665.65	196.356	120.239	93.74	833.141	52.808	24.567	28.927	172.479	38.663	13.72	23.472	145.44	93.822
	1511.38	1119.57	614	7695	164.049	27.154	83.119	214.659	86.041	10.392	63.512	108.524	0	0	0	0	255	0	255	255	880.074	470.337	28.777	1676.18	811.689	510.762	29.604	1657.71	879.634	470.424	27.104	1674.32	811.465	510.783	28.58	1657.21	181.745	100.351	99.296	821.041	49.903	22.194	28.591	186.332	36.028	9.93	19.797	90.755	91.162
	1365.89	871.549	600	6519	172.119	26.582	48.138	214.378	84.116	13.932	46.806	112.112	0.058	0.453	0	4	255	0	255	255	868.394	498.211	54.592	1662.98	880.102	451.815	31.425	1647.15	867.784	498.145	53.872	1662.26	880.035	451.854	30.941	1646.84	166.63	78.128	94.569	595.879	46.403	16.081	29.737	126.98	35.383	8.71	21.145	69.012	84.973
	1299.51	635.037	612	4067	171.864	26.86	91.099	218.847	86.304	12.449	55.667	110.856	0	0	0	0	255	0	255	255	844.653	469.47	33.54	1658.2	880.66	475.241	74.304	1677.5	843.733	469.272	33.395	1657.54	880.531	475.088	77.639	1678.41	158.731	53.548	99.882	473.997	44.993	12.791	30.357	105.416	35.343	7.868	23.225	64.244	92.39
	1599.14	1158.81	618	6899	169.802	26.045	77.633	214.119	84.953	12.972	49.038	109.434	0.024	0.266	0	3	255	0	255	255	897.895	468.258	79.831	1659.78	854.323	479.327	70.19	1668.12	897.346	468.089	79.594	1658.44	854.11	479.245	70.767	1668.82	181.27	93.851	100.125	745.075	49.979	18.911	29.322	126.321	37.774	10.439	20.65	76.677	88.8
	1359.33	757.186	608	5420	169.035	26.682	89.493	211.196	86.389	14.157	35.406	108.632	0	0	0	0	254.915	0.925	245	255	843.277	487.841	19.878	1677.36	881.02	481.485	38.884	1667.3	842.49	487.691	19.578	1675.75	880.938	481.521	39.247	1662.83	164.835	66.313	96.811	631.235	46.222	14.33	28.975	109.285	35.705	8.069	21.159	63.494	99.518
	1403.28	775.997	603	5919	167.453	31.01	10.129	220.914	85.993	14.31	36.121	108.817	0	0	0	0	254.604	3.878	217	255	887.788	482.015	34.85	1673.65	843.075	477.089	38.762	1658.18	887.211	481.814	35.04	1672.98	843.245	476.882	38.749	1658.24	171.811	66.297	106.368	545.21	48.261	16.606	28.926	142.476	35.551	7.787	22.465	64.048	91.196
	1522.35	975.415	623	6430	168.965	24.415	98.155	223.338	84.882	11.381	55.786	110.779	0	0	0	0	255	0	255	255	828.148	444.905	68.334	1651.23	868.954	499.755	24.897	1659.12	827.495	444.686	68.841	1651.31	869.063	500.022	25.04	1658.04	180.407	84.152	98.711	557.997	50.026	19.344	29.069	137.746	36.418	8.787	23.464	72.125	93.997
	1419.64	820.762	603	4481	166.333	30.539	39.28	218.938	84.852	12.296	48.202	108.622	0	0	0	0	254.925	0.867	245	255	864.859	486.412	54.357	1651.86	861.292	509.262	19.253	1676.32	864.233	486.305	57.308	1651.31	861.379	509.353	19.649	1675.82	174.916	79.462	96.569	565.838	47.913	17.478	28.939	117.648	35.858	8.29	22.641	63.599	87.573
	1379.56	969.903	608	8134	166.41	23.322	122.797	216.71	90.036	12.671	55.88	113.378	0.074	0.718	0	7	255	0	255	255	848.488	478.447	42.536	1653.27	930.661	456.405	40.481	1639.34	847.76	478.361	40.075	1652.73	930.666	456.336	40.112	1639.48	172.1	87.85	94.569	695.519	47.378	21.779	28.696	194.823	35.203	6.966	22.734	61.985	92.958
	1176.31	603.665	600	3188	140.709	28.056	79.112	210.407	96.987	10.445	70.588	117.647	0	0	0	0	254.68	2.22	237	255	933.65	499.27	25.856	1676.23	776.608	468.686	27.484	1655.59	932.456	499.139	25.181	1674.56	776.376	468.361	26.346	1655.23	163.968	59.018	100.811	390.257	45.004	14.647	29.703	113.503	32.047	7.15	17.969	60.444	92.903
	1441.56	824.893	629	5604	167.532	25.398	54.402	207.615	84.635	9.499	56.6	107.104	0	0	0	0	255	0	255	255	864.559	464.741	32.094	1673.18	808.611	484.365	33.28	1676.14	863.794	464.633	30.641	1672.57	808.49	484.336	33.333	1676.52	175.001	83.173	100.225	802.07	48.104	16.691	30.212	109.952	36.408	7.751	24.13	71.28	85.075
	1738.64	3249.56	602	30945	165.19	33.258	64.391	216.713	87.329	14.261	59.85	112.172	0.044	0.422	0	4	255	0	255	255	793.744	514.76	24.451	1679.46	842.099	489.772	55.905	1663.78	793.486	515.352	24.262	1679.36	842.393	489.284	58.259	1664.24	182.905	161.321	95.64	1496.09	50.751	28.99	27.999	267.045	36.284	14.576	21.923	147.542	87.618
	1423.7	1000.58	611	8130	169.411	29.091	62.565	215.705	84.663	14.131	55.161	107.569	0	0	0	0	255	0	255	255	887.23	483.287	27.362	1659.6	908.103	495.08	24.658	1638.56	886.57	483.179	26.039	1658.14	908.448	494.878	26.441	1637.35	185.545	120.089	94.569	863.668	48.761	20.05	29.845	148.263	35.136	8.016	22.701	69.818	93.353
	1326.69	632.936	606	4475	169.112	25.234	95.1	218.806	87.377	13.413	45.408	111.916	0.028	0.29	0	3	255	0	255	255	949.712	466.991	25.109	1668.44	834.851	433.694	41.249	1658.28	948.866	466.901	24.666	1668.1	834.851	433.632	41.478	1657.28	164.446	60.991	92.083	488.926	45.435	12.709	28.663	103.816	35.886	7.196	22.952	58.275	86.097
	1310.3	719.92	610	4699	167.125	27.26	62.465	215.06	86.438	12.804	47.355	112.385	0.22	2.2	0	22	255	0	255	255	877.548	455.116	22.695	1672.59	767.811	501.734	30.397	1663.66	876.924	454.872	22.951	1671.41	767.986	501.716	30.495	1663.31	167.017	65.596	98.811	448.441	47.697	17.641	29.622	121.17	33.687	6.677	21.294	59.712	84.758
	1358.87	838.457	610	5449	165.547	26.837	86.981	211.174	90.282	12.802	50.281	110.783	0	0	0	0	255	0	255	255	842.485	461.297	52.952	1675.08	791.12	493.374	24.933	1651.57	841.578	461.094	52.129	1674.92	791.087	493.262	24.615	1648.18	173.493	86.715	102.125	638.105	46.464	16.956	28.113	112.762	35.429	7.961	15.531	66.022	93.869
	1489.14	1108.2	600	8157	167.032	25.847	59.166	208.584	88.281	11.024	65.038	109.138	0	0	0	0	255	0	255	255	926.496	489.528	34.932	1656.1	851.303	471.854	28.227	1669.24	925.886	489.391	33.969	1655.25	851.44	471.922	28.465	1668.9	181.891	91.391	98.569	607.335	48.551	19.291	28.767	128.054	36.38	8.871	24.656	81.219	97.636
	1242.09	675.38	610	4809	173.173	26.49	85.235	221.227	86.367	13.126	48.471	108.413	0	0	0	0	255	0	255	255	844.382	472.353	38.402	1677.52	854.252	475.872	44.785	1665.34	843.742	472.327	37.658	1676.49	854.302	476.095	44.997	1664.79	154.157	55.147	99.154	411.144	44.258	12.757	28.726	89.077	34.173	8.25	23.136	72.241	91.172
	1422.09	1122.4	600	8086	170.089	28.377	57.251	214.423	86.224	12.52	47.725	108.879	0.094	0.743	0	7	255	0	255	255	843.811	492.873	32.098	1679.24	861.369	498.998	21.448	1650.57	843.399	492.423	30.941	1679	861.508	499.056	22.045	1649.37	169.87	83.681	95.983	669.963	47.365	21.321	28.616	169.326	35.398	8.739	23.341	61.48	91.346
	1529.31	1819.97	605	19734	169.256	29.073	51.943	223.993	84.799	12.935	51.365	113.88	0	0	0	0	254.639	3.984	211	255	904.767	478.107	32.286	1668.39	851.231	471.471	30.788	1665.75	904.601	478.34	31.149	1667.26	851.279	471.554	30.825	1666.78	180.972	159.567	95.74	1791.46	48.143	21.295	29.484	208.13	36.383	10.857	24.218	120.723	84.89
	1340.41	652.167	609	4047	167	29.712	53.34	220.882	85.69	12.571	48.363	108.256	0.107	1.177	0	13	255	0	255	255	948.017	476.069	32.56	1659.06	918.799	450.525	50.236	1672.27	947.453	475.977	31.706	1658.8	918.824	450.514	49.713	1673.03	167.841	59.592	100.711	401.529	46.049	13.844	29.371	98.361	35.697	7.253	21.141	58.699	86.271
	1578.16	1299.37	602	8030	170.651	29.954	23.165	219.355	83.284	13.262	49.737	107.631	0	0	0	0	255	0	255	255	880.289	466.254	68.991	1603.59	799.723	476.999	23.286	1652.39	879.851	466.153	68.971	1602.98	800.208	476.843	22.681	1652.54	175.537	87.232	94.569	626.021	49.044	21.306	28.088	139.464	37.448	10.156	24.4	78.381	83.541
	1384.51	833.273	615	5064	165.481	27.499	91.408	216.449	89.234	11.066	57.328	107.197	0	0	0	0	255	0	255	255	801.753	459.644	53.91	1541.83	905.12	478.093	50.203	1669.25	800.978	459.485	52.117	1540.47	905.11	478.015	52.441	1668.7	172.021	67.286	100.953	421.671	47.237	15.718	28.931	98.273	35.194	8.398	25.234	65.61	86.106
	1671.52	1265.69	602	9593	163.916	30.587	3.104	212.271	86.195	12.788	24.249	107.578	0	0	0	0	255	0	255	255	827.146	485.112	54.833	1662.18	886.064	476.281	30.584	1640.43	826.196	484.932	54.109	1661.82	885.983	476.095	29.789	1639.87	197.636	130.654	100.225	1067.25	52.083	23.246	28.983	134.789	37.794	10.731	20.683	99.565	90.196
	1577.01	1551.22	608	15511	168.716	25.262	85.421	215.298	85.428	12.894	45.105	111.822	0.992	11	0	122	255	0	255	255	901.899	460.407	41.518	1669.1	904.55	479.854	62.696	1680.91	901.108	460.385	40.447	1668.06	904.496	479.905	62.457	1681.28	184.628	108.879	95.154	1063.59	49.182	21.875	28.94	204.994	37.153	10.016	23.81	96.34	100.946
	1458.27	831.247	607	4282	172.419	23.096	118.55	220.486	84.277	14.172	47.03	109.934	0	0	0	0	255	0	255	255	917.339	459.362	28.356	1651.05	875.957	510.347	46.328	1669.01	916.503	459.29	28.198	1649.9	876.167	510.296	46.332	1668.95	175.343	72.829	97.64	463.411	48.404	17.067	29.126	105.407	36.243	8.407	22.494	69.209	86.595
	1582.3	1043.79	604	6937	167.432	29.358	23.895	207.794	84.585	11.49	55.747	111.151	0	0	0	0	255	0	255	255	843.706	439.111	33.463	1655.48	900.798	465.082	38.55	1661.55	843.127	439.361	33.124	1654.99	900.888	465.033	38.904	1663.18	183.327	77.326	100.711	472.098	51.235	20.364	28.737	140.491	36.919	9.373	22.199	75.513	92.445
	1700.69	1111.54	611	5975	167.122	25.696	95.743	220.198	90.424	12.967	56.522	111.447	0	0	0	0	255	0	255	255	833.438	446.506	72.307	1673.97	824.453	465.647	23.453	1675.73	832.834	446.114	71.311	1672.9	824.295	465.667	22.389	1675.61	194.191	97.235	96.569	688.247	53.726	22.266	29.784	133.937	37.798	9.214	16.486	68.212	87.474
	1386.6	785.163	602	5550	164.618	28.68	75.904	213.609	89.685	12.721	57.188	110.777	0	0	0	0	255	0	255	255	914.785	488.284	28.557	1676.81	911.961	481.832	17.276	1666.04	914.164	488.033	29.651	1676.22	911.819	481.904	17.492	1666.5	169.453	66.538	97.154	500.382	46.828	16.682	28.783	120.675	35.861	7.394	24.614	58.558	90.746
	1519.85	1133.01	605	10294	167.394	26.454	100.074	215.882	86.657	12.648	42.717	110.428	0.036	0.378	0	4	255	0	255	255	834.253	465.852	35.914	1645.34	863.835	474.384	34.929	1652.31	833.536	465.784	35.073	1644.66	863.94	474.419	35.377	1652.7	183.251	85.958	96.811	700.004	49.161	17.743	29.188	128.605	36.824	10.658	18.589	101.914	96.907
	1509.07	1234.77	621	8275	171.065	29.929	81.703	213.862	84.45	13.381	59.226	112.388	0	0	0	0	255	0	255	255	917.922	495.199	28.597	1673.05	932.428	472.102	45.892	1667.33	917.339	495.059	27.9	1673.31	932.268	471.78	46.277	1665.51	174.288	84.769	99.397	585.897	48.847	21.007	28.371	161.828	36.157	10.808	23.99	96.167	87.831
	1669.85	1988.45	605	15513	161.307	25.965	76.012	205.687	89.044	10.194	53.408	112.299	0	0	0	0	255	0	255	255	772.983	460.267	27.961	1665.43	791.438	473.687	27.501	1666.73	772.334	460.113	26.286	1663.36	791.627	473.54	26.632	1667.39	202.794	189.129	99.983	1824.79	49.825	21.92	29.592	181.687	37.699	13.995	23.407	133.188	87.385
	1672.95	1666.69	615	13414	160.778	28.069	68.782	209.987	90.676	11.675	45.429	115.208	0	0	0	0	255	0	255	255	895.624	475.874	37.773	1653.32	854.264	483.183	18.324	1661.55	894.698	475.72	37.52	1651.62	854.284	482.96	17.937	1662.26	188.868	100.901	102.225	671.276	50.883	21.964	29.087	157.244	37.691	13.079	20.094	108.616	94.894
	1581.25	1618.31	606	14968	166.08	29.685	45.815	211.087	88.435	11.422	57.334	109.347	0.079	0.843	0	9	255	0	255	255	835.708	491.93	18.54	1660.04	857.808	474.884	21.627	1667.56	835.046	491.754	18.712	1660.05	857.659	474.933	21.932	1667.74	178.42	95.004	95.983	634.749	48.633	23.009	28.572	183.514	37.049	11.111	21.728	103.849	89.637
	1496.85	854.473	606	4571	169.525	24.849	97.97	215.223	87.52	13.056	47.876	110.571	0	0	0	0	255	0	255	255	882.571	461.449	29.361	1668.98	884.868	467.488	28.085	1657.74	881.66	461.053	29.188	1665.69	884.647	467.439	27.665	1658.2	177.024	71.201	97.983	473.955	48.935	16.288	28.898	119.664	36.936	8.998	22.3	62.955	93.55
	1790.78	2772.27	602	22553	162.376	29.521	62.661	213.028	89.075	11.509	60.25	112.538	0	0	0	0	255	0	255	255	905.44	474.851	58.309	1669.5	826.317	485.942	24.182	1653.31	905.796	474.719	57.182	1668.74	826.608	486.003	24.297	1652.8	205.429	227.713	106.368	1877.32	50.834	27.522	28.987	218.197	37.846	15.188	23.341	131.603	93.906
	1277.59	732.843	606	4949	161.208	27.568	83.842	213.636	93.037	12.728	56.198	110.664	0	0	0	0	255	0	255	255	880.844	458.168	45.247	1687.43	859.192	485.081	33.129	1668.89	879.758	457.973	43.905	1686.67	859.195	485.068	33.185	1669.7	167.523	62.781	95.397	492.825	45.443	16.06	28.221	112.745	34.351	7.404	21.777	58.164	88.292
	1221.98	967.38	605	7356	183.594	27.213	77.896	224.118	77.615	14.637	46.708	111.943	0.212	1.058	0	7	255	0	255	255	829.226	471.386	24.907	1653.26	769.881	459.513	60.453	1643.04	828.544	471.286	23.965	1653.28	770.136	459.457	60.757	1643.05	145.165	82.819	91.74	795.217	43.442	15.885	28.818	118.717	33.451	9.578	19.716	91.866	88.769
	1542.61	1134.22	619	9025	163.401	27.522	44.731	213.789	89.439	11.661	46.422	111.585	0	0	0	0	255	0	255	255	823.6	454.076	50.266	1659.27	857.789	513.279	35.657	1643.1	822.795	453.97	49.953	1658.11	857.84	513.546	35.714	1648.88	186.845	91.35	97.64	641.418	50.423	20.845	28.9	157.718	36.388	9.792	15.811	72.92	93.059
	1534.77	1472.82	607	12407	167.232	27.082	58.071	211.207	87.527	11.323	59.502	109.156	0	0	0	0	255	0	255	255	843.702	461.176	38.691	1659.08	848.62	489.035	22.046	1648.07	842.705	460.879	37.83	1656	848.726	488.93	22.023	1648.32	179.463	112.874	99.64	1031.63	49.258	25.539	28.778	240.251	36.291	9.885	21.029	82.16	95.718
	1547.51	1112.55	617	7186	168.113	25.48	80.027	216.402	86	12.535	50.16	107.162	0	0	0	0	255	0	255	255	885.845	428.51	66.768	1650.75	856.227	481.938	22.048	1668.96	885.2	428.321	69.812	1650.28	856.201	482.039	22.444	1668.85	184.492	93.958	103.054	671.377	48.987	18.85	30.124	136.072	37.196	9.852	24.048	75.494	93.657
	1400.09	705.742	612	4749	172.239	25.078	101.847	219.643	86.563	15.698	42.762	112.319	0.095	0.643	0	6	255	0	255	255	849.677	447.089	65.658	1651.92	838.454	484.376	48.649	1671.03	849.18	446.695	65.317	1649.92	838.462	484.296	49.506	1670.91	168.428	61.86	93.397	371.973	48.107	16.569	28.816	102.018	35.705	6.931	21.024	59.27	105.344
	1367.21	971.187	600	7826	174.368	22.354	99.954	216.54	84.331	11.929	56.097	107.187	0.038	0.392	0	4	255	0	255	255	876.725	475.215	43.804	1638.15	857.907	443.665	32.811	1651.81	876.104	475.069	43.9	1636.96	857.724	443.818	32.89	1651.08	165.542	84.031	97.64	726.732	47.09	18.582	30.06	136.068	34.709	8.297	22.627	73.231	91.753
	1425.05	892.169	603	6150	174.698	22.702	81.787	213.715	83.657	13.341	46.728	114.392	0.069	0.693	0	7	255	0	255	255	886.558	437.108	47.91	1667.68	862.009	458.721	44.401	1669.03	885.784	436.981	47.058	1667.82	862.171	458.729	44.34	1669.14	172.978	69.61	98.811	463.21	47.715	16.533	29.493	104.276	36.161	9.081	23.78	81.67	94.266
	1447.9	1255.7	611	11031	167.34	30.605	44.061	217.964	86.159	12.006	48.056	108.063	0	0	0	0	255	0	255	255	806.519	459.509	20.34	1644.42	897.246	484.755	68.297	1681.47	806.085	459.638	20.446	1642.96	896.886	484.583	68.095	1681.25	175.349	104.029	100.711	1009.25	47.222	17.659	28.423	137.409	35.847	10.92	19.793	102.214	94.234
	1394.67	1213.13	635	9798	169.386	23.353	84.882	212.51	86.554	11.946	44.404	108.392	0.017	0.185	0	2	255	0	255	255	856.015	457.454	50.479	1644.2	868	486.062	33.173	1657.88	855.385	457.342	49.932	1641.81	867.881	486.051	34.184	1657.53	170.638	101.974	100.569	783.585	45.622	18.774	29.895	152.364	35.793	9.176	21.479	81.877	94.131
	1372.77	975.254	602	6549	172.295	21.273	118.204	215.94	86.465	11.351	52.342	109.895	0.038	0.389	0	4	255	0	255	255	816.644	482.855	29.664	1665.85	849.413	474.725	38.858	1682.37	815.916	482.702	27.997	1665.34	849.351	474.606	39.804	1682.38	166.407	78.345	97.74	582.323	46.284	17.999	29.104	134.756	35.255	9.572	19.688	90.103	88.422
	1382.81	1186.02	600	9686	172.558	27.637	62.891	221.988	81.783	14.067	48.023	107.686	0	0	0	0	255	0	255	255	835.207	492.358	36.376	1668.99	836.612	493.013	22.172	1675.14	834.73	492.152	37.464	1667.61	836.756	493.208	21.7	1675.92	169.622	96.021	95.397	778.999	46.445	20.764	28.499	165.108	34.919	9.665	20.513	92.124	93.562
	1549.65	1118.03	604	7344	168.887	23.064	101.896	209.64	83.858	9.977	60.195	106.183	0.013	0.163	0	2	255	0	255	255	829.504	470.864	26.94	1661.81	862.833	470.574	48.273	1646.75	828.984	470.682	25.922	1661.26	862.813	470.589	48.042	1649.67	187.513	91.229	96.225	618.306	51.258	22.314	29.598	157.324	36.032	8.678	19.9	71.387	93.585
	1295.37	695.202	625	4984	178.877	25.158	94.598	216.432	82.968	14.943	43.004	108.911	0.128	0.883	0	7	255	0	255	255	810.715	497.822	56.076	1673.33	871.88	486.856	40.051	1618.09	810.136	497.884	54.68	1673	871.888	486.553	39.864	1617.34	161.667	69.195	101.054	541.696	45.557	15.289	30.067	104.041	34.825	7.084	22.405	60.993	87.511
	1549.86	1251.08	600	10447	167.686	23.285	107.934	215.717	86.324	12.576	50.469	110.771	0	0	0	0	255	0	255	255	795.36	485.915	63.128	1662.01	797.287	500.007	25.767	1663.53	794.554	485.696	62.104	1660.92	797.212	499.985	24.949	1663.41	184.838	106.612	97.397	920.254	49.852	21.12	29.413	174.021	36.528	9.618	24.264	76.436	89.325
	1482.89	2042.74	604	20702	174.284	33.763	11.297	218.265	82.316	13.664	44.9	112.979	0.15	0.795	0	6	255	0	255	255	844.433	484.769	19.817	1682.21	805.266	483.237	28.229	1662.52	843.766	484.459	20.078	1680.5	805.456	483.373	28.287	1662.52	178.034	249.804	94.569	2693.39	46.921	25.601	29.135	263.486	35.354	11.63	21.308	100.038	93.667
	1435.61	932.405	606	6450	165.506	27.072	92.1	217.404	87.509	13.75	47.095	110.286	0.018	0.188	0	2	255	0	255	255	834.379	501.53	32.331	1662.16	810.709	484.148	23.958	1667.97	833.719	501.333	32.396	1659.88	810.605	484.109	24.383	1667.2	170.402	68.658	97.154	510.867	47.107	16.086	28.09	104.027	36.449	10.242	20.604	79.945	88.517
	1543.49	1118.32	609	6886	167.194	27.958	57.223	206.535	86.264	11.422	52.937	105.496	0	0	0	0	255	0	255	255	867.382	447.388	64.828	1657.51	901.528	486.037	40.087	1675.66	866.62	447.272	64.776	1655.38	901.576	485.941	41.809	1675.67	184.785	94.276	99.64	647.72	49.361	19.042	28.573	121.292	36.996	10.194	20.933	80.118	97.331
	1669.9	1399.53	613	10297	167.492	29.757	0	219.231	86.424	13.009	0	115.711	0	0	0	0	252.976	22.717	0	255	840.214	479.427	41.197	1666.61	947.869	486.633	25.906	1663.23	839.33	479.259	40.533	1664.74	947.899	486.254	28.057	1663.7	189.577	103.065	99.64	772.271	50.995	19.618	29.033	139.85	38.244	12.247	19.702	94.538	90.344
	1533.85	1035.37	607	6060	163.777	32.223	1.179	210.51	87.174	13.996	12.357	111.069	0	0	0	0	254.519	5.004	203	255	835.358	468.916	59.149	1671	978.214	428.485	70.795	1662.03	834.558	468.887	57.949	1669.91	978.263	428.41	71.359	1660.56	181.17	78.147	99.054	488.683	50.517	19.9	29.415	125.892	36.063	9.717	21.022	80.583	92.84
	1406.09	828.141	608	5138	171.923	24.55	95.861	215.393	83.516	12.14	53.382	106.57	0.092	0.958	0	10	255	0	255	255	808.011	484.721	31.473	1642.55	830.889	483.67	53.159	1673.66	807.42	484.739	30.462	1641.66	830.849	483.646	52.916	1672.85	171.791	70.364	99.64	563.051	47.779	17.464	29.067	139.006	35.786	8.056	22.398	74.548	90.129
	1328.67	622.559	601	3752	178.057	25.524	66.829	214.216	80.154	11.831	47.48	104.638	0	0	0	0	254.791	2.238	231	255	807.285	483.554	28.241	1667.81	784.331	462.629	72.035	1660.2	806.782	483.45	27.914	1667.86	784.178	462.517	72.075	1660	161.497	54.628	98.912	433.813	46.362	13.361	28.946	98.199	35.209	7.051	23.675	57.469	95.363
	1320.3	706.887	601	3826	172.185	28.097	89.498	221.925	85.011	14.469	44.042	108.71	0.02	0.198	0	2	255	0	255	255	860.392	480.408	25.575	1645.97	837.214	473.362	30.472	1678.79	859.623	480.143	24.019	1645.25	837.287	473.469	31.173	1678.52	160.595	54.927	99.054	358.558	45.683	14.443	28.927	91.007	35.152	8.823	18.421	64.175	85.431
	1533.59	907.414	602	5183	174.824	24.363	112.885	219.715	83.909	12.649	49.104	112.056	0	0	0	0	255	0	255	255	916.019	475.257	57.807	1680.05	899.737	480.963	42.265	1648.31	915.359	475.068	56.631	1679.01	899.829	480.963	41.514	1648.07	178.913	77.962	94.669	547.394	49.421	17.939	28.981	117.917	37.374	8.211	23.727	65.819	92.694
	1381.49	1153.93	608	10622	169.317	25.466	93.912	216.546	87.705	11.707	58.5	110.228	0.019	0.197	0	2	255	0	255	255	858.723	468.023	57.433	1670.51	830.296	479.697	32.382	1676.18	858.161	468.023	58.332	1669.91	830.484	479.835	30.765	1676.1	167.935	93.561	98.468	905.082	46.842	19.945	28.604	184.642	35.102	8.41	19.828	73.246	81.492
	1856.33	1733.74	612	11728	171.778	27.486	86.906	218.516	82.075	11.558	48.669	106.209	0.05	0.59	0	7	255	0	255	255	856.188	477.725	25.947	1633.33	884.253	473.01	27.768	1678.93	855.548	477.764	26.339	1632.88	884.245	472.775	27.13	1678.59	199.001	129.429	99.64	992.379	52.784	23.841	28.731	155.677	39.59	14.325	22.68	104.331	96.189
	1960.69	2621.1	609	21673	169.373	30.993	69.741	213.135	84.323	11.583	56.082	107.209	0.05	0.357	0	3	255	0	255	255	835.027	455.465	50.445	1640.61	800.055	482.473	35.539	1667.22	834.386	455.591	49.567	1638.99	800.445	482.504	35.951	1665.21	201.759	134.942	97.054	870.881	54.611	30.064	29.394	211.37	39.005	17.749	24.072	154.117	95.851
	1470.61	978.958	614	7538	168.02	26.757	79.677	214.095	85.58	12.236	45.879	113.844	0.145	1.203	0	12	255	0	255	255	761.015	461.951	16.646	1672.79	865.429	476.546	30.244	1633.35	760.117	461.629	16.277	1672.39	865.411	476.247	30.753	1633.15	179.267	86.282	94.669	622.181	48.095	17.051	28.772	129.71	36.488	9.347	22.161	73.993	91.979
	1497.24	906.625	620	7170	170.289	28.189	56.298	209.826	83.943	11.641	46.028	104.244	0.062	0.47	0	4	255	0	255	255	875.571	452.52	31.408	1663.52	856.325	455.226	32.642	1632.69	874.803	452.424	31.644	1661.98	856.289	455.06	32.584	1632.57	175.101	67.12	97.397	455.955	49.019	16.071	28.75	105.715	36.766	9.085	22.539	86.356	97.878
	1534.92	860.417	604	5572	169.1	28.325	73.178	218.73	85.767	13.201	55.188	111.785	0.036	0.381	0	4	255	0	255	255	828.895	452.028	30.457	1673.39	910.343	444.543	64.913	1662.03	828.264	451.961	30.493	1673.18	910.385	444.522	64.596	1662.2	188.653	76.028	93.983	474.825	50.477	17.449	28.635	106.991	36.989	8.273	22.984	76.731	93.709
	1447.42	946.15	613	6231	169.99	29.1	44.356	220.003	85.838	13.619	44.443	110.827	0	0	0	0	255	0	255	255	783.859	483.105	17.602	1672.43	861.777	495.472	28.597	1644.87	783.054	482.96	17.388	1671.9	861.768	495.734	29.146	1645.2	173.342	71.801	102.468	426.357	47.781	17.613	29.716	110.767	36.228	8.727	21.075	71.624	88.143
	1592.44	1246.22	602	10598	169.349	23.314	90.683	218.13	79.503	8.236	52.571	94.474	0.168	0.948	0	7	255	0	255	255	808.631	483.588	55.077	1678.17	799.631	479.109	42.672	1670.07	808.061	483.369	54.561	1677.33	799.712	478.992	42.606	1670.36	193.142	105.152	93.74	837.928	50.125	18.912	28.56	139.294	37.3	11.021	18.733	102.2	87.661
	1409.63	811.357	607	5448	172.057	21.62	101.626	213.478	82.137	11.081	47.842	106.725	0.152	0.815	0	6	255	0	255	255	785.483	470.292	17.597	1665.37	865.451	476.79	25.176	1672.35	784.836	470.3	16.771	1664.83	865.453	476.689	25.847	1672.38	172.468	69.304	95.983	565.637	47.299	17.839	28.955	120.881	36.169	8.096	24.145	67.967	94.391
	1344.29	808.432	608	5099	164.697	35.079	0.374	208.938	85.872	14.818	5.472	112.001	0	0	0	0	253.872	12.203	123	255	835.059	517.059	19.623	1658.32	886.522	451.579	38.411	1679	834.322	516.879	16.937	1655.33	886.685	451.715	38.491	1679.75	170.228	74.711	99.64	506.482	46.642	17.625	29.058	124.102	34.94	7.102	21.339	57.547	91.83
	1359.05	1023.98	602	8411	168.988	23.999	69.788	211.866	86.124	11.753	45.253	109.164	0	0	0	0	255	0	255	255	799.535	460.014	30.879	1679.05	787.413	493.01	24.3	1675.36	798.572	459.576	30.597	1678.61	787.344	492.869	24.501	1675.28	168.302	85.84	91.74	642.406	46.195	17.207	28.246	140.195	34.845	9.122	23.186	76.388	99.565
	1429.49	853.804	610	5687	172.418	29.754	63.275	216.362	84.431	12.997	54.168	110.342	0.037	0.383	0	4	255	0	255	255	835.367	534.228	20.796	1677.14	799.362	470.349	24.824	1640.36	834.493	534.169	23.41	1676.56	799.588	470.154	25.078	1642.52	177.8	87.116	93.983	697.075	48.101	18.014	29.094	129.222	36.01	7.819	24.458	69.363	87.249
	1454.17	700.94	602	3903	171.318	26.58	88.582	216.654	85.343	13.659	54.315	110.013	0.074	0.718	0	7	255	0	255	255	825.458	438.747	30.905	1664.05	860.868	464.119	47.3	1639.39	824.749	438.646	30.577	1664.64	860.738	464.618	47.096	1639.14	174.076	67.617	95.054	571.092	48.351	15.704	29.361	117.844	36.881	7.971	17.555	58.436	93.577
	1503.4	942.735	612	6342	169.46	31.582	50.217	215.398	84.492	15.085	50.028	118.036	0.026	0.279	0	3	255	0	255	255	833.265	467.282	31.9	1614.41	919.801	443.754	33.094	1679.63	832.678	467.304	31.785	1614.08	919.781	443.742	34.027	1679.52	185.831	112.264	96.468	958.781	49.578	20.03	28.171	142.078	36.641	9.612	25.368	77.289	87.743
	1303.33	934.509	613	8210	169.069	26.268	70.742	213.983	87.41	12.099	54.493	109.608	0	0	0	0	255	0	255	255	791.986	445.56	26.228	1681.25	799.587	496.008	18.314	1674.23	791.515	445.58	26.255	1680.27	799.463	495.908	17.528	1674.11	165.61	76.072	97.64	628.992	46.708	25.404	28.949	259.465	34.047	6.618	21.392	57.253	91.998
	1565.64	955.683	603	6304	159.456	26.239	89.493	220.588	94.479	11.633	62.783	113.831	0	0	0	0	255	0	255	255	903.531	486.097	17.272	1674.26	863.063	456.831	68.629	1678.1	902.745	485.751	16.129	1672.34	862.959	456.769	68.628	1677.74	176.358	85.98	97.054	549.009	50.198	20.053	29.817	131.93	37.619	8.53	24.23	60.991	87.127
	1275.35	615.014	628	4024	179.711	24.918	49.497	218.851	73.448	15.126	31.354	106.47	0.108	0.77	0	6	254.902	0.99	245	255	908.305	475.727	30.786	1677.77	854.023	419.441	38.651	1653.46	907.746	475.593	31.666	1677.46	854.178	419.305	38.883	1654.6	158.372	67.18	99.983	590.85	45.458	13.431	29.261	89.656	34.508	7.291	19.862	57.146	95.272
	1376.62	796.032	623	5469	169.446	25.024	86.482	222.876	86.46	11.525	53.001	115.115	0.028	0.289	0	3	255	0	255	255	862.251	468.45	24.107	1670.08	801.152	464.273	24.612	1664.08	861.684	468.297	24.438	1669.28	801.162	464.318	24.318	1663.87	172	67.689	99.154	509.512	47.937	17.358	30.253	113.205	35.034	7.574	17.015	61.511	92.04
	1286.14	841.022	608	7008	166.48	23.68	66.578	217.256	88.756	11.883	40.622	111.516	0.019	0.194	0	2	255	0	255	255	925.897	465.159	37.636	1668.16	869.277	479.198	21.932	1674.22	925.134	465.012	37.3	1667.17	869.202	479.18	22.606	1674.47	165.809	73.776	100.468	662.205	45.275	17.032	29.257	154.025	34.286	7.423	24.027	65.606	94.543
	1585.16	987.142	610	5787	166.495	23.381	93.841	214.228	85.968	11.561	56.527	110.164	0.107	1.182	0	13	255	0	255	255	807.955	450.781	31.13	1675.64	880.021	498.99	42.999	1666.71	807.184	450.55	30.887	1675.15	879.993	499.01	43.58	1665.12	190.453	86.443	99.296	513.169	51.604	20.901	28.536	149.704	37.003	9.206	21.713	71.019	87.379
	1499.78	977.183	646	6848	168.566	23.96	102.271	210.597	86.943	11.637	59.345	106.554	0	0	0	0	255	0	255	255	934.132	437.053	47.007	1657.05	873.315	515.992	30.515	1676.74	933.514	436.786	46.205	1656.93	873.345	515.853	30.168	1677.68	182.066	103.936	99.497	898.455	51.184	21.857	29.911	152.922	35.516	7.766	23.201	61.036	89.556
	1638.42	1371.46	602	8739	172.504	29.688	24.248	214.002	81.105	12.815	46.217	114.85	0.043	0.333	0	3	254.552	4.828	203	255	840.787	476.658	33.343	1634.62	885.18	464.693	45.407	1682.78	840.345	476.394	33.231	1632.17	885.24	464.848	44.55	1682.61	187.431	123.679	97.64	1018.62	52.267	26.326	29.33	193.905	36.844	9.469	21.838	77.423	84.172
	1515.96	948.768	614	5787	171.904	26.305	90.965	212.845	84.187	12.075	56.789	106.421	0.026	0.28	0	3	255	0	255	255	857.451	450.157	33.734	1650.03	887.044	433.51	28.551	1654.62	857.011	450.083	31.999	1648.11	887.036	433.604	28.365	1655.55	184.066	93.949	95.983	646.992	50.84	22.539	28.268	158.061	36.075	7.269	20.195	60.808	84.767
	1551.17	940.147	613	5737	167.996	14.495	127.105	202.519	81.749	7.831	35.691	95.718	0.344	1.62	0	13	255	0	255	255	786.085	467.191	41.339	1677.41	911.886	442.441	58.86	1658.92	785.506	467.063	40.546	1676.68	912.145	442.316	59.352	1659.82	181.021	81.373	96.569	555.352	50.452	21.066	28.817	158.376	37.231	7.392	25.691	63.469	83.785
	1725.48	1470.4	600	10619	164.81	26.463	68.786	209.586	83.222	11.67	36.781	109.11	0.015	0.172	0	2	254.763	2.754	223	255	876.356	484.102	72.913	1666.68	843.591	455.626	47.822	1675.7	875.721	483.97	70.451	1665.93	843.413	455.492	47.521	1676.12	200.277	126.743	97.64	1027.15	51.537	22.113	28.447	142.824	38.674	12.619	17.879	103.221	92.208
	1460.83	1280.8	600	12352	170.024	29.719	69.926	212.428	85.263	14.263	53.306	114.076	0.079	0.796	0	8	255	0	255	255	808.769	495.456	19.276	1673.91	845.946	458.29	60.33	1651.13	808.155	495.342	18.294	1672.86	845.78	458.431	60.755	1649.74	170.539	73.655	99.397	673.075	47.125	16.27	29.483	131.003	36.483	11.358	20.07	120.051	100.396
	1499.49	1049.76	607	7579	169.079	27.586	24.031	209.581	85.169	13.58	43.983	117.37	0.019	0.195	0	2	255	0	255	255	867.087	477.443	23.64	1666.44	803.683	504.899	25.779	1667.98	866.558	477.34	23.305	1665.7	803.485	504.549	25.705	1666.79	185.406	101.936	99.397	895.952	50.216	19.313	29.84	135.121	35.458	9.584	20.462	71.417	91.505
	1547.62	938.864	625	6059	171.816	22.722	104.872	208.315	85.798	10.659	58.7	112.136	0.029	0.294	0	3	255	0	255	255	852.41	485.826	55.712	1663.76	845.448	497.252	26.171	1647.13	851.903	485.75	55.438	1662.68	845.317	497.197	26.33	1646.58	187.744	98.682	101.054	804.614	49.656	18.799	29.442	147.73	37.648	10.085	21.919	79.146	87.713
	1487.01	969.308	623	6304	165.671	29.48	16.38	215.673	85.073	10.62	36.991	110.338	0.014	0.17	0	2	254.486	6.044	184	255	893.955	470.271	55.879	1667.7	886.795	478.834	44.447	1660.03	893.36	470.065	55.874	1667.67	886.798	478.887	43.911	1660.54	182.713	95.578	93.74	697.318	48.958	19.333	28.923	126.415	36.48	9.055	22.49	70.485	91.3
	1417.5	897.92	606	5806	172.66	20.929	79.339	209.556	82.982	10.319	57.424	106.716	0.073	0.601	0	6	255	0	255	255	865.872	484.572	20.193	1665.87	791.876	491.906	30.994	1663.23	865.419	484.495	19.721	1664.34	791.894	491.886	29.676	1663.15	174.669	78.72	101.882	517.068	48.223	18.428	29.539	128.751	35.551	8.411	24.377	77.25	90.926
	1397.76	1054.17	612	8442	172.828	21.752	96.068	209.985	83.468	10.495	47.196	105.426	0.093	1.057	0	12	255	0	255	255	866.507	458.402	21.925	1661.46	837.68	449.851	21.588	1671.33	866.044	458.347	21.676	1660.96	837.619	449.761	21.916	1671.1	171.214	90.008	96.569	724.431	47.591	22.542	28.787	224.386	35.246	7.751	17.28	76.804	87.811
	1329.18	808.051	601	5398	174.279	26.786	86.39	216.442	86.247	13.601	55.902	113.688	0.024	0.268	0	3	255	0	255	255	828.044	479.63	27.586	1676.14	879.366	489.68	29.122	1675.78	827.401	479.282	26.664	1674.92	879.193	489.788	27.665	1675.77	169.55	95.311	93.154	680.205	47.21	19.885	28.24	141.837	34.174	6.918	21.703	58.007	94.894
	1649.72	2512.27	611	23346	174.171	29.251	59.514	215.411	83.75	12.126	51.379	111.619	0.017	0.185	0	2	254.641	3.883	213	255	794.653	505.294	26.31	1674.21	891.239	454.388	59.056	1656.95	793.86	505.119	25.565	1673.33	891.482	454.734	60.911	1656.69	174.954	124.91	101.054	1086.81	48.85	28.369	29.109	227.348	36.354	14.311	22.628	139.673	88.029
	1657.9	2066.5	600	17863	166.4	33.834	12.452	213.642	85.641	13.082	45.596	112.188	0.04	0.4	0	4	255	0	255	255	791.733	493.51	47.438	1670.44	846.541	450.682	65.504	1677.56	789.984	492.733	47.342	1668.99	846.421	450.872	66.771	1677.31	191.16	160.679	97.983	1332.11	49.595	23.313	30.497	187.781	37.391	12.884	23.594	121.119	90.791
	1455.24	1036.25	621	7399	165.222	29.88	38.166	212.993	86.999	12.716	49.567	113.167	0	0	0	0	255	0	255	255	903.114	488.855	28.117	1639.34	887.766	481.77	41.901	1678.43	902.566	488.709	27.435	1637.51	887.796	481.855	41.342	1677.23	178.696	93.566	101.882	705.945	48.269	19.612	29.677	168.557	35.955	9.535	21.344	72.427	97.13
	1301.74	869.873	601	7735	168.192	23.176	100.448	211.35	85.912	12.431	54.781	112.11	0	0	0	0	255	0	255	255	830.757	461.457	66.044	1683.63	867.111	477.92	30.054	1657.73	830.09	461.43	59.871	1682.89	866.991	478.065	30.099	1656.6	163.349	69.302	95.397	544.323	45.749	17.117	28.803	140.64	34.433	7.204	19.472	71.802	94.193
	1585	1132.75	600	6631	164.246	26.728	80.502	209.918	88.186	12.522	53.04	112.771	0.048	0.49	0	5	255	0	255	255	861.841	448.393	63.484	1674.9	784.504	451.609	21.187	1651.67	860.771	448.192	57.613	1674.28	784.479	451.609	21.612	1651.69	184.36	104.42	98.811	706.389	51.001	20.634	29.153	121.426	36.71	10.11	23.78	76.388	92.747
	1457.81	1116.73	604	11289	176.097	22.913	102.238	218.325	81.745	12.474	41.354	111.645	0.098	0.695	0	6	255	0	255	255	819.795	464.811	56.628	1649.48	823.774	458.68	24.112	1659.23	819.201	464.638	57.233	1649.11	823.721	458.685	25.039	1660.13	173.011	89.273	93.983	877.644	48.261	19.424	30.466	206.169	36.355	9.252	12.816	76.876	87.147
	1221.3	806.868	600	5236	174.105	25.288	103.981	208.735	84.694	12.497	54.402	114.06	0.018	0.189	0	2	255	0	255	255	758.377	471.34	32.492	1679.56	819.077	470.612	28.096	1614.62	757.817	471.047	31.854	1677.75	819	470.595	28.011	1614.96	155.697	66.96	95.054	497.411	44.389	17.733	29.13	138.896	33.142	7.702	20.041	72.878	84.946
	1710.17	1648.6	601	13123	167.497	21.037	99.774	220.305	81.216	8.337	57.944	97.969	0.682	3.612	0	33	255	0	255	255	874.146	488.024	22.988	1672.97	779.248	466.397	35.851	1634.79	873.584	487.906	22.68	1671.56	779.108	466.643	35.267	1633.67	182.845	90.3	92.083	655.134	50.955	21.245	27.831	149.69	38.448	13.463	19.912	111.622	97.972
	1479.93	781.984	610	4306	171	23.686	79.756	208.372	83.788	9.024	60.015	105.039	0.107	0.851	0	8	255	0	255	255	896.065	473.539	55.551	1670.07	847.364	472.673	30.598	1680.15	895.503	473.199	55.103	1670.23	847.534	472.616	30.76	1680.98	182.045	76.211	97.882	491.269	49.546	18.317	29.641	110.268	36.545	7.161	22.156	62.015	90.864
	1716.35	3532.95	612	37629	166.288	28.563	53.887	207.666	86.489	11.565	58.998	115.28	0	0	0	0	255	0	255	255	849.02	484.395	30.66	1674.61	845.968	468.43	40.086	1674.77	848.46	483.898	28.276	1673.91	846.166	468.149	39.753	1674.44	186.623	172.449	97.154	1724.91	49.186	26.243	28.789	224.157	36.532	18.797	20.012	213.737	101.294
	1791.29	4361.66	608	46198	169.464	30.333	22.655	210.447	84.952	12.988	56.079	113.067	0.027	0.285	0	3	255	0	255	255	784.17	502.203	36.28	1671.65	880.999	470.165	41.148	1662.75	783.643	501.875	37.52	1670.31	881.015	469.977	40.559	1662.5	191.216	206.632	95.054	1993.03	49.037	29.361	29.035	284.878	36.88	18.635	17.304	206.479	94.669
	1385.83	1141.24	609	9314	170.694	24.952	78.53	206.719	84.87	11.347	37.672	113.809	0.048	0.535	0	6	255	0	255	255	819.412	483.759	22.491	1675.38	874.401	479.904	34.48	1679.65	818.816	483.728	22.057	1674.88	874.227	480.027	34.115	1680.47	174.26	107.786	94.811	823.242	46.182	18.274	29.076	126.291	35.36	9.895	21.992	95.728	82.851
	1523.64	1090.85	606	8900	166.576	28.492	29.634	214.957	85.244	11.135	56.247	109.307	0.037	0.309	0	3	255	0	255	255	881.113	465	35.835	1669.47	872.622	495.312	48.137	1678.98	880.377	464.775	35.33	1667.74	872.416	495.478	48.029	1679.44	185.632	93.867	96.811	714.087	51.092	21.35	29.05	126.761	35.808	9.45	9.428	89.395	89.313
	1506.68	980.558	605	5934	176.967	24.53	94.467	217.82	81.97	13.895	44.6	109.136	0.052	0.508	0	5	255	0	255	255	881.025	500.815	36.583	1661.73	900.978	491.646	41.158	1656.63	880.104	500.621	35.675	1661.28	901.03	491.629	41.552	1657.5	179.625	93.538	103.054	667.418	50.086	20.14	30.109	124.907	36.039	8.398	22.391	68.884	86.805
	1501.13	899.152	611	4914	174.724	24.184	85.61	221.535	83.695	13.289	33.282	106.611	0.077	0.672	0	7	255	0	255	255	861.265	482.159	22.875	1680.28	824.853	444.997	28.404	1672.87	860.872	482.377	22.847	1679.91	825.031	445.113	28.91	1673.29	175.641	83.221	97.882	698.489	48.964	19.152	28.118	127.373	36.976	8.107	24.936	63.93	86.186
	1528.66	1146.8	640	7539	167.352	22.193	84.191	208.451	82.611	7.822	53.993	97.097	0.274	2.089	0	22	254.79	2.335	229	255	913.465	429.503	54.002	1632.84	829.563	507.384	27.66	1667.89	912.803	429.53	53.524	1633.9	829.597	507.378	27.701	1667.51	189.799	106.392	93.74	859.124	48.681	19.244	29.535	140.049	36.888	10.339	24.546	89.23	95.554
	1804.5	1801.79	602	18367	160.286	23.625	79.139	204.438	81.386	8.174	51.34	97.726	0.113	1.109	0	13	254.879	1.052	244	255	860.593	489.067	23.753	1684.49	838.083	463.024	27.022	1676.94	860.053	488.893	23.494	1683.6	838.283	462.906	28.616	1677.3	197.102	121.811	93.74	1073.58	52.772	21.174	29.254	163.888	39.204	13.823	16.776	142.693	99.899
	1484.77	979.109	617	5273	173.795	24.425	94.948	221.824	79.855	14.285	44.698	112.178	0.071	0.704	0	7	255	0	255	255	836.532	490.539	44.58	1675.95	883.527	487.037	23.807	1650.19	836.137	490.38	43.699	1674.51	883.665	486.913	23.833	1645.44	178.568	81.781	99.882	526.867	49.611	19.99	29.584	124.165	35.761	8.243	22.934	61.927	91.078
	1369.6	883.403	608	6875	163.336	33.288	3.654	214.807	87.051	13.758	20.2	105.83	0.033	0.364	0	4	254.504	5.101	199	255	793.433	481.773	33.281	1664.55	781.381	461.968	50.244	1614.13	792.653	481.626	32.708	1664.08	781.539	461.833	50.697	1617.24	170.143	91.84	94.569	737.786	46.695	20.205	28.512	168.375	35.562	7.431	16.058	54.429	91.098
	1645.87	1236.62	624	8207	164.665	23.239	106.838	209.493	84.005	9.649	50.44	105.751	0	0	0	0	255	0	255	255	819.904	469.348	38.832	1656.21	826.923	492.188	63.478	1661.79	819.448	469.238	38.01	1655.34	826.965	492.014	63.675	1661.92	198.552	106.425	101.397	808.798	52.003	21.733	29.291	139.465	37.505	9.616	21.906	81.817	95.865
	1533.12	1201.39	602	8934	169.077	21.803	99.572	206.291	82.422	10.616	42.569	107.863	0.082	0.456	0	3	255	0	255	255	810.453	483.939	26.777	1648.74	869.563	476.279	26.29	1679.01	809.918	483.881	27.666	1647.48	869.794	476.172	25.304	1676.85	184.18	90.448	99.983	629.779	50.389	21.363	28.371	133.305	36.093	9.75	20.588	96.301	90.336
	1637.74	2074.12	603	21305	173.248	23.603	113.096	215.264	81.805	12.389	52.791	108.879	0.008	0.091	0	1	255	0	255	255	821.155	430.359	50.943	1652.68	859.624	493.816	25.534	1659.69	820.646	430.27	51.235	1652.61	859.674	493.858	26.247	1659.56	181.912	114.49	94.326	959.283	50.967	25.795	28.597	192.194	36.182	13.266	15.925	141.141	87.507
	1505.9	1296.98	601	10610	169.981	30.087	27.988	208.653	82.649	12.344	47.838	109.244	0.061	0.656	0	7	255	0	255	255	819.849	465.814	46.32	1671.66	781.271	496.03	25.25	1666.05	819.074	465.876	45.843	1670.77	781.167	495.969	25.243	1663.74	180.952	115.172	100.811	950.337	48.462	19.444	29.098	154.519	36.383	10.835	19.02	107.12	82.753
	2535.49	5274.47	601	42872	145.132	51.994	15.843	218.594	80.378	18.18	33.278	107.696	0.366	1.73	0	12	254.95	0.409	251	255	827.982	489.772	43.76	1652.6	824.328	471.977	24.52	1669.55	827.449	489.26	42.654	1652.43	824.324	472.116	24.947	1670.12	254.874	254.207	90.326	1851.26	56.455	34.245	29.432	248.55	41.441	28.234	17.701	219.619	87.898
	2008.95	2623.31	602	21755	157.268	39.955	5.399	221.074	87.22	13.726	28.728	114.778	0	0	0	0	255	0	255	255	867.24	506.083	29.303	1646.32	954.167	433.789	57.432	1671.82	866.177	506.007	28.17	1646.18	954.613	433.686	58.418	1671.74	229.312	206.686	98.569	1553.39	55.613	29.042	28.528	236.572	38.903	16.895	13.716	118.457	87.082
	1447.62	1177.88	601	10884	170.081	21.485	94.416	208.636	84.829	11.309	48.257	110.296	0.115	0.929	0	8	255	0	255	255	866.322	472.556	21.572	1664.72	864.283	465.838	28.736	1674.58	865.585	472.423	20.467	1663.75	864.199	465.751	28.339	1674.71	172.797	91.233	98.811	880.171	47.879	21.585	29.081	204.508	35.913	9.069	22.509	76.298	91.051
	1332.42	946.556	609	5551	172.997	24.323	105.628	218.462	85.021	13.581	53.429	109.14	0.055	0.431	0	4	255	0	255	255	875.092	484.525	50.053	1664	900.461	440.109	31.938	1649.39	874.405	484.367	50.018	1663.41	900.626	440.124	31.483	1650.7	165.482	87.484	93.255	598.122	46.473	21.597	29.032	163.05	34.332	7.595	20.946	60.854	97.436
	2324.7	3920.61	604	34380	162.931	36.072	29.341	220.193	85.708	12.712	45.496	111.226	0	0	0	0	255	0	255	255	853.208	506.44	47.722	1671.52	851.961	498.831	33.72	1679.17	852.02	507.472	47.34	1671.25	851.579	497.943	33.479	1678.95	224.746	192.461	91.397	1394.52	57.613	34.409	29.293	246.963	40.779	22.583	20.294	203.888	94.247
	1434.84	957.276	606	6991	168.076	28.008	54.317	216.581	86.712	12.148	47.63	114.419	0	0	0	0	255	0	255	255	905.095	480.99	24.223	1673.29	931.029	476.884	64.964	1672.49	904.562	480.825	23.53	1672.73	931.013	476.844	64.872	1672.39	170.918	70.431	94.225	455.127	47.204	17.04	28.926	116.961	36.323	9.286	24.982	87.651	96.608
	1388.95	901.37	602	7705	175.597	20.199	110.064	215.237	81.628	14.179	33.269	106.859	0.259	2.605	0	28	255	0	255	255	831.533	453.978	31.787	1648.35	765.642	461.892	27.56	1632.51	830.911	454.042	31.613	1647.56	765.866	461.968	27.229	1633.66	168.734	73.066	101.397	589.737	46.413	14.473	29.436	117.242	36.079	9.019	22.389	83.675	90.956
	1677.78	2016.79	600	15836	170.363	27.007	61.442	207.956	83.915	10.187	54.413	110.194	0	0	0	0	255	0	255	255	865.048	487.332	28.408	1681.77	870.331	493.205	30.174	1678.44	864.185	487.041	26.469	1681.42	870.243	493.35	30.385	1680.9	189.839	158.1	99.882	1457.99	50.463	24.375	28.673	168.266	36.987	13.723	20.744	122.797	93.813
	1202.44	825.429	613	6058	147.139	34.443	50.635	218.318	87.095	18.205	35.337	114.802	0.148	1.019	0	9	254.504	3.071	224	255	884.609	473.255	24.995	1672.13	864.262	511.987	23.837	1661.71	884.388	473.048	24.812	1671.39	864.454	511.843	24.429	1661.91	163.231	75.357	90.669	622.69	44.012	14.818	29.235	106.455	32.819	8.973	18.452	84.421	87.665
	1368.6	1281.52	602	12624	163.139	31.086	9.93	215.368	85.337	15.084	37.845	111.878	0	0	0	0	255	0	255	255	858.453	426.33	34.207	1661.93	849.568	499.59	20.318	1675.26	857.705	426.033	34.363	1660.8	849.492	499.604	20.19	1675.33	170.515	106.796	94.225	1075.13	45.931	20.361	28.318	194.347	34.726	9.24	22.707	82.704	87.26
	1894.89	2321.63	606	20315	165.265	33.183	22.299	215.877	84.556	12.857	42.867	108.041	0	0	0	0	254.563	4.9	200	255	894.358	506.438	26.195	1671.49	827.902	457.682	29.607	1655.95	893.566	506.429	25.793	1670.03	827.742	457.719	29.702	1658.82	210.251	173.978	99.296	1342.15	52.717	25.659	29.615	178.122	39.473	16.357	17.593	145.215	93.875
	1343.26	1114.1	600	10080	170.573	25.667	82.749	217.181	86.413	12.937	58.304	114.918	0.043	0.415	0	4	255	0	255	255	950.742	475.429	33.163	1681.15	885.161	473.42	44.677	1678.26	950.125	475.134	32.322	1680	884.85	473.124	45.202	1678.58	160.622	70.536	93.154	599.151	46.558	17.597	27.868	125.839	34.181	9.45	22.226	101.99	86.984
	1507.6	1368.97	632	11124	165.283	25.616	94.834	210.271	87.254	13.382	54.14	112.86	0.124	1.269	0	13	255	0	255	255	821.508	487.985	27.175	1662.39	824.966	451.879	39.603	1675.78	820.802	488.052	26.363	1662.03	824.918	451.836	39.84	1675.63	179.748	120.897	96.569	1082.89	48.505	20.973	28.981	160.001	35.855	10.876	18.696	88.522	93.426
	1243.47	902.545	623	8840	168.622	30.647	30.051	219.179	87.274	12.879	58.977	115.586	0.026	0.28	0	3	255	0	255	255	832.502	470.227	58.703	1667.46	814.736	522.812	22.023	1662.97	831.717	470.128	54.265	1666.57	814.89	522.857	22.468	1662.79	150.821	56.195	94.569	584.122	43.469	13.493	29.656	132.912	34.264	8.864	18.48	84.683	88.001
	1395.24	739.275	619	5184	182.801	24.276	114.753	219.296	79.643	14.66	44.589	111.089	0.214	1.285	0	12	255	0	255	255	755.423	442.256	56.153	1573.51	972.441	489.158	55.194	1669.6	754.776	442.093	56.17	1573.16	972.423	489.075	55.286	1670.34	162.693	55.156	97.054	390.458	47.152	14.676	29.44	117.45	36.179	8.049	21.51	74.304	96.1
	1796.55	2775.98	604	26597	170.71	29.9	37.793	214.443	82.245	13.132	51.301	107.906	0	0	0	0	255	0	255	255	860.135	469.45	21.367	1656.26	823.666	507.701	24.06	1679.93	859.214	468.958	20.913	1655.33	823.725	507.581	23.982	1680.17	195.906	169.836	97.983	1407.12	51.086	27.239	28.904	204.791	37.78	16.947	22.056	165.36	86.206
	1462.58	1055.02	611	8320	175.238	24.311	107.136	214.866	81.776	10.849	58.944	105.505	0.096	0.791	0	7	255	0	255	255	881.814	457.258	33.646	1659.06	937.489	472.554	39.508	1676.66	881.106	457.149	33.674	1657.59	937.512	472.514	39.572	1677.06	167.835	79.639	98.225	601.779	48.216	20.025	29.17	144.718	36.322	7.929	23.151	73.2	84.655
	1369.28	1016	600	8291	169.452	26.772	83.717	218.233	86.469	13.288	46.464	108.87	0	0	0	0	255	0	255	255	883.899	445.238	48.529	1634.4	883.549	455.819	36.365	1630.44	883.395	445.177	49.37	1633.8	883.566	455.812	36.945	1631.06	163.107	63.509	94.811	603.193	46.109	15.665	29.503	137.458	35.394	9.145	23.644	81.377	86.945
	1384.34	874.546	601	6476	163.553	25.1	82.62	211.283	88.715	9.76	59.06	106.618	0	0	0	0	255	0	255	255	816.436	475.16	22.436	1664.83	906.189	435.007	73.187	1661.67	815.822	474.992	22.173	1663.87	906.145	434.985	74.694	1661.57	172.049	75.05	102.711	484.24	46.446	16.813	28.001	118.884	35.794	8.137	24.273	75.371	89.095
	1383.52	862.615	626	5933	168.2	28.193	66.348	212.754	84.918	13.339	44.833	107.072	0.171	1.572	0	16	255	0	255	255	788.586	467.618	63.877	1631.11	807.417	461.816	40.534	1672.29	787.827	467.388	63.387	1630.95	807.351	461.709	41.33	1672.2	169.726	72.999	97.154	504.867	46.738	15.175	28.794	89.943	35.485	9.987	17.677	86.476	88.32
	1548.53	1340.36	623	10596	171.897	25.913	41.674	220.535	83.514	10.924	50.446	110.924	0.032	0.281	0	3	255	0	255	255	843.519	488.688	32.988	1654.79	926.287	497.948	39.346	1672.95	842.859	488.468	32.855	1655.06	926.409	497.997	39.714	1673.09	179.341	98.002	92.083	724.288	50.127	22.604	29.063	154.814	36.109	10.495	20.744	106.803	87.909
	1580.54	1246.78	626	6749	171.389	26.212	91.899	217.831	84.278	12.058	48.776	112.021	0.079	0.68	0	7	255	0	255	255	942.261	464.138	29.539	1660.64	908.706	479.616	71.337	1666.37	941.806	464.095	29.299	1660	908.706	479.599	70.892	1666.64	187.366	109.099	101.983	658.406	50.427	24.497	29.609	158.45	36.723	8.847	21.858	73.327	87.605
	1218.7	788.336	601	6744	188.099	20.425	115.409	223.542	72.571	13.535	44.188	109.067	0.274	1.772	0	17	255	0	255	255	830.764	482.713	25.325	1606.11	876.443	456.127	28.996	1660.39	830.249	482.624	25.275	1605.2	876.486	456.007	29.354	1659.48	151.925	66.775	90.326	615.051	44.04	14.828	28.012	106.2	33.477	7.632	20.225	82.101	96.236
	1528.66	1203.04	644	10418	171.725	27.502	9.732	213.925	82.761	11.231	35.22	105.262	0.098	0.808	0	9	255	0	255	255	836.672	456.171	23.385	1664.77	879.927	464.643	61.564	1642.38	835.962	456.11	23.071	1662.72	879.814	464.594	62.141	1642.69	183.974	104.065	100.326	831.97	50.129	20.665	29.366	164.404	36.095	9.258	21.986	80.683	93.102
	1382.06	972.173	616	5717	175.479	28.019	55.418	216.24	83.374	13.278	59.232	115.41	0.028	0.29	0	3	255	0	255	255	838.207	470.275	27.42	1661.67	848.146	482.1	40.668	1679.32	837.931	470.382	27.559	1662.15	848.007	482.166	40.919	1679.61	166.718	94.451	99.397	747.259	46.621	17.722	28.52	115.875	35.375	9.589	17.756	74.27	85.801
	1431.5	850.232	609	5570	169.49	27.469	40.38	211.764	85.087	12.559	51.701	110.219	0	0	0	0	255	0	255	255	891.944	501.727	26.573	1657.55	838.36	456.711	31.284	1668.66	891.342	501.666	26.128	1657.48	838.088	456.816	30.528	1668.26	174.446	75.086	97.054	590.891	47.8	16.787	29.082	124.061	36.246	8.115	19.77	68.466	88.128
	1608.28	1282.34	604	8667	167.03	29.18	28.019	213.575	83.333	12.325	50.711	114.137	0	0	0	0	255	0	255	255	831.351	472.981	20.54	1626.83	871.306	469.493	29.575	1680.78	830.758	472.835	20.619	1626.74	871.331	469.359	29.876	1680.86	189.041	134.697	99.397	1283.58	49.444	19.98	28.82	152.319	38.073	10.442	19.794	85.072	96.655
	1517.42	1123.79	607	8461	169.228	26.84	105.006	217.339	84.249	13.033	43.316	107.368	0.014	0.17	0	2	255	0	255	255	902.268	471.25	26.912	1665.62	844.463	467.087	24.524	1661.32	901.805	471.197	26.818	1664.32	844.416	467.11	23.229	1662.96	182.716	102.301	99.054	780.087	49.375	21.052	28.534	179.845	36.572	8.29	20.807	62.159	88.234
	1500.39	901.425	614	5149	165.051	33.895	0.215	212.477	86.482	15.854	5.776	110.452	0.17	1.248	0	11	254.59	4.1	214	255	973.346	424.346	29.727	1682.29	892.306	492.885	13.977	1663.79	972.86	424.148	29.525	1681.2	892.457	492.779	13.963	1663.99	180.379	89.038	97.983	577.536	48.125	15.754	28.093	110.018	37.551	8.934	23.946	76.268	99.488
	1710.85	3038.89	609	30907	168.616	31.647	37.105	213.561	85.164	12.346	51.92	109.463	0	0	0	0	255	0	255	255	907.168	501.805	32.654	1669.37	852.318	500.217	31.394	1666.4	906.988	501.892	31.774	1668.41	852.564	500.452	31.536	1666.62	178.871	115.658	100.468	972.237	49.222	23.08	28.643	211.487	37.377	17.205	23.88	186.073	86.296
	1445.52	703.108	607	4383	169.914	27.121	49.283	216.924	81.596	12.553	41.271	109.097	0.085	1.011	0	12	254.794	2.442	226	255	869.555	498.005	24.125	1677.2	843.642	481.668	44.522	1661.79	869.249	497.511	24.73	1677.47	843.651	481.281	44.735	1662.13	181.383	78.215	95.154	573.879	49.241	16.285	29.072	126.496	36.105	8.078	22.907	62.286	92.006
	1418.01	818.837	609	6351	169.265	28.467	84.756	219.316	86.825	13.999	50.408	116.405	0.224	2.134	0	22	255	0	255	255	882.076	477.947	19.311	1661.38	884.942	438.4	41.364	1677.95	881.295	477.771	19.023	1660.27	884.874	438.552	39.82	1677.52	173.627	84.58	94.326	717.762	48.232	17.137	28.547	145.291	35.847	8.2	23.085	68.909	88.655
	1312.88	744.715	605	4663	175.77	24.611	87.474	223.415	82.102	13.243	52.148	109.539	0.024	0.268	0	3	255	0	255	255	888.058	461.979	82.399	1639.56	804.414	483.07	23.331	1672.69	887.508	461.928	81.307	1638.93	804.417	483.053	23.433	1672.51	160.747	69.126	95.154	576.767	45.774	15.839	28.52	108.216	34.797	7.718	22.158	63.71	87.506
	1779.14	1577.24	602	10769	165.201	29.94	14.365	213.708	85.654	11.977	48.676	113.516	0.047	0.483	0	5	255	0	255	255	882.371	465.717	43.505	1675.8	867.179	474.278	79.528	1673.73	881.691	465.333	42.471	1674.99	867.188	474.097	79.401	1674.91	204.153	129.418	98.711	766.916	53.653	26.569	28.149	155.787	38.003	10.807	22.179	88.015	93.999
	1437.99	1002.72	602	7105	170.126	28.029	48.839	214.098	85.319	11.156	52.516	108.794	0.016	0.177	0	2	255	0	255	255	824.894	458.142	39.29	1641.58	856.584	489.375	22.32	1652.06	824.267	458.011	39.072	1640.55	856.522	489.302	22.44	1652.51	175.613	96.721	96.569	670.146	47.074	18.425	28.86	121.814	36.347	9.142	24.955	83.893	94.948
	1531.37	1181.56	621	7540	167.498	24.453	78.427	217.132	86.388	12.149	54.058	114.969	0.111	0.807	0	8	255	0	255	255	784.767	483.453	26.688	1657.64	837.262	461.376	31.281	1647.96	784.19	483.299	24.745	1656.87	837.135	461.351	31.045	1647.58	181.063	106.319	95.983	767.543	49.288	22.558	29.252	157.573	36.487	9.338	24.269	70.087	87.193
	1746.06	1392.6	601	8265	169.223	28.192	76.3	212.932	83.701	12.817	44.753	112.266	0	0	0	0	255	0	255	255	830.879	467.506	49.224	1612.67	888.178	480.484	46.782	1678.25	830.409	467.436	48.618	1612.06	887.948	480.648	47.842	1678.65	196.168	110.33	100.811	708.933	53.04	24.35	28.038	169.454	38.198	11.277	23.644	89.401	91.992
	1945.58	5198.39	603	52162	170.943	25.443	78.668	213.537	85.8	13.798	45.76	106.63	0.122	1.212	0	12	255	0	255	255	828.818	489.406	24.191	1665.34	896.033	519.609	27.357	1666.39	828.217	489.265	23.616	1663.14	895.94	519.75	27.424	1664.7	184.964	143.962	96.569	1344.65	50.026	30.341	29.66	298.774	38.198	20.815	18.631	222.291	84.39
	1421.04	879.427	616	5247	174.919	24.329	82.794	212.691	82.475	14.071	52.731	110.804	0.165	1.092	0	9	255	0	255	255	859.051	485.17	32.173	1669.17	833.742	470.882	34.039	1675.27	858.593	485.154	32.014	1670.55	833.746	470.707	34.62	1674.77	171.209	86.189	94.326	755.928	47.561	17.228	28.976	123.709	35.898	8.499	25.052	67.223	97.399
	1575.11	1351.3	630	9515	167.756	30.534	53.961	215.701	87.651	12.342	54.254	108.942	0	0	0	0	255	0	255	255	802.485	475.075	23.01	1682.35	838.876	497.789	37.242	1660.96	801.799	475.402	22.755	1681.51	838.724	497.615	37.914	1662.53	187.5	115.826	98.125	868.413	50.076	21.994	29.517	148.029	36.549	11.01	22.452	92.41	90.324
	1394.2	941.506	620	6123	173.62	23.966	108.554	214.534	84.166	11.757	58.218	112.593	0.019	0.196	0	2	255	0	255	255	903.446	453.379	64.708	1651.38	919.793	480.754	33.309	1679.04	902.817	453.059	63.915	1650.72	919.754	480.67	32.569	1678.53	169.919	99.29	93.154	859.727	47.716	19.312	29.534	123.209	35.03	7.908	23.118	73.913	88.936
	1399.78	838.134	618	4792	167.873	25.319	78.301	209.503	87.179	10.919	53.753	106.673	0	0	0	0	254.761	2.589	227	255	775.114	451.56	21.9	1651.69	884.481	480.813	31.969	1678.15	774.283	451.608	21.111	1651.28	884.411	480.771	31.249	1679.61	166.95	65.504	98.811	423.772	47.262	16.855	29.559	107.87	35.669	8.744	22.808	75.468	92.658
	1486.05	1007.67	621	7656	167.045	22.792	102.723	207.336	86.856	11.24	41.434	111.238	0	0	0	0	255	0	255	255	784.223	483.19	29.782	1653.26	898.03	467.386	31.462	1680.31	783.411	483.184	29.438	1653.31	898.098	467.25	31.897	1680.01	181.73	92.656	102.569	651.051	49.177	20.133	29.106	157.459	36.263	7.952	23.388	68.074	85.221
	1338.52	828.868	601	6627	169.248	26.686	33.588	217.402	83.727	11.953	47.515	108.98	0.028	0.263	0	3	254.771	2.75	222	255	872.094	475.058	77.04	1678.13	861.724	464.246	48.663	1673.98	871.475	474.936	78.873	1677.45	861.751	464.27	46.782	1673.77	167.99	81.058	93.397	635.82	46.237	17.08	29.078	123.571	34.982	7.552	21.147	73.73	89.492
	1635.96	1284.13	604	11779	168.87	25.374	92.05	208.744	84.49	10.678	60.886	107.768	0.008	0.091	0	1	255	0	255	255	901.005	480.588	24.985	1678.29	782.639	464.646	18.223	1663.71	900.416	480.36	24.75	1677.53	782.485	464.845	17.642	1663.59	195.976	127.55	99.782	1165.32	50.47	20.643	29.356	143.685	38.366	10.564	24.394	110.653	88.19
	1391.93	952.048	611	7465	166.317	26.495	73.732	209.967	88.602	12.205	61.551	110.631	0	0	0	0	255	0	255	255	763.274	487.475	17.771	1660.35	835.98	492.884	27.32	1677.77	762.533	486.998	17.197	1659.35	836.1	492.982	25.528	1677.75	168.489	79.862	95.397	551.838	45.736	15.845	28.526	126.911	36.252	9.183	24.48	74.893	80.355
	1414.04	908.498	610	6712	172.8	27.595	33.914	219.256	82.575	12.163	56.213	108.813	0.027	0.283	0	3	255	0	255	255	838.836	482.166	29.8	1632.41	820.225	476.84	32.234	1663.08	838.479	481.752	28.9	1632.93	820.158	477.254	31.561	1662.67	174.362	83.951	95.64	648.791	47.831	16.226	29.157	116.004	35.455	8.756	19.535	73.67	93.226
	1538.66	1207.99	616	7924	166.977	30.862	57.067	210.677	85.602	12.795	53.617	109.034	0	0	0	0	255	0	255	255	901.658	457.083	77.196	1678.98	900.29	495.342	46.127	1664.44	900.899	457.043	76.634	1678.45	900.342	495.198	45.676	1663.95	184.306	113.413	96.811	762.614	48.45	19.584	29.191	146.303	37.137	11.192	22.587	84.841	99.7
	1277.78	552.286	617	3983	178.352	21.096	101.038	214.233	81.777	12.738	51.953	109.273	0.056	0.58	0	6	255	0	255	255	879.493	486.35	30.327	1675.2	814.536	468.949	27.037	1674.43	879.052	486.17	29.69	1675.26	814.558	468.925	27.01	1674.29	155.816	52.714	94.225	392.558	44.88	12.673	29.584	107.308	35.23	6.416	22.12	55.502	98.76
	1342.11	948.82	603	6988	169.03	24.082	100.581	222.231	86.893	10.875	46.016	109.669	0	0	0	0	255	0	255	255	901.379	472.261	52.634	1682.61	867.198	495.969	38.351	1669.15	900.779	472.111	52.777	1680.89	867.292	495.994	38.078	1668.84	166.205	80.368	99.882	606.164	45.292	16.185	28.495	115.381	35.393	9.239	21.359	90.496	87.797
	1546.21	1180.9	609	8670	170.06	27.478	69.081	212.338	84.064	11.966	53.781	111.223	0.049	0.541	0	6	254.951	0.541	249	255	830.596	464.868	23.789	1670.8	883.775	471.229	22.307	1668	830.319	464.686	22.68	1672.7	883.776	471.051	22.703	1668.13	176.592	79.96	99.296	597.394	49.621	20.532	28.745	142.39	36.814	10.027	14.896	82.699	89.784
	1633.3	1833.13	602	18138	164.184	29.105	74.142	213.066	86.558	11.74	55.936	108.702	0	0	0	0	255	0	255	255	844.777	479.406	34.308	1663.36	847.191	482.066	22.199	1663.25	843.843	479.294	33.442	1662.54	847.082	481.732	22.611	1663.49	187.597	141.153	95.154	1440.48	49.482	24.228	28.576	240.447	37.72	11.431	22.457	96.046	96.425
	1535.7	1437.16	602	11182	169.196	23.716	92.093	211.245	84.73	10.602	60.164	106.396	0	0	0	0	255	0	255	255	894.582	418.169	41.558	1631.34	869.975	483.215	34.228	1669.21	893.977	417.982	43.159	1630.63	869.807	483.123	34.216	1668.51	181.63	109.623	92.811	974.42	48.216	20.859	28.191	177.581	36.894	11.257	19.621	109.6	96.93
	1332.18	818.082	603	7858	168.654	23.469	78.465	207.152	84.919	11.218	58.483	109.048	0.026	0.277	0	3	255	0	255	255	911.114	463.592	45.164	1663.73	873.781	489.483	27.391	1670.57	910.369	463.394	45.496	1661.86	873.857	489.379	27.177	1671.11	162.349	61.497	94.326	571.495	46.606	16.638	29.221	126.531	34.897	6.897	22.637	79.073	94.226
	1422.25	794.124	619	4532	175.144	21.184	121.006	223.068	84.924	13.658	45.682	114.837	0.054	0.374	0	3	255	0	255	255	936.248	485.702	76.966	1670.57	873.764	493.865	63.693	1661.54	935.524	485.483	78.428	1669.56	873.739	493.907	62.822	1662.48	169.965	65.922	97.397	413.127	46.951	14.695	30.326	96.11	36.585	9.241	23.502	73.045	87.682
	1587.38	1046.43	607	6104	173.952	22.713	102.318	212.517	83.066	12.801	43.785	107.021	0	0	0	0	254.878	1.212	243	255	844.842	436.317	47.139	1676.14	888.625	491.394	86.17	1638.75	844.255	436.128	47.309	1675.74	888.457	491.376	86.16	1638.91	184.588	90.056	94.326	662.791	50.88	19.331	29.684	129.675	37.265	9.505	21.513	82.041	92.254
	1643.82	1940.61	601	20567	174.655	24.025	87.422	215.933	83.356	12.594	44.837	107.225	0.039	0.316	0	3	255	0	255	255	899.095	482.761	29.555	1676.2	851.738	452.109	36.029	1682.81	898.415	482.744	27.974	1674.09	851.638	452.1	36.105	1682.81	186.518	148.167	98.468	1542.8	50.219	24.556	28.824	208.258	37.443	11.347	21.879	125.742	84.997
	1422.35	1318.04	608	11558	172.153	30.021	40.263	219.8	85.584	12.404	52.38	108.722	0	0	0	0	255	0	255	255	798.871	459.718	41.696	1663.99	854.641	455.441	29.817	1623.91	798.179	459.604	41.555	1662.99	854.748	455.567	29.333	1623.94	163.832	79.563	95.64	652.465	46.911	20.127	28.67	144.891	35.369	10.529	21.919	101.567	92.314
	1768.69	2268.85	608	20074	168.472	25.786	60.348	213.737	84.875	11.591	57.628	110.335	0	0	0	0	255	0	255	255	852.916	453.001	44.376	1655.83	851.713	488.345	21.937	1650.57	851.942	453.135	44.051	1654.11	851.709	488.22	21.653	1651.12	192.657	145.308	99.539	1208.91	50.534	24.31	28.437	176.173	38.246	15.739	23.896	145.079	86.749
	1604.64	2207.81	612	21508	164.127	30.847	33.949	209.578	88.668	11.611	61.197	111.223	0	0	0	0	255	0	255	255	854.327	482.837	31.72	1651.45	806.134	469.413	59.315	1680.95	853.119	482.662	31.041	1651.73	806.13	469.365	59.452	1680.03	175.622	100.048	97.64	831.325	48.619	25.671	29.017	214.23	36.867	12.654	23.4	140.192	89.228
	1503.23	1099.21	614	7385	167.576	28.559	45.807	212.401	86.926	12.592	48.171	109.777	0	0	0	0	255	0	255	255	902.376	471.656	47.722	1656.99	859.736	472.768	37.72	1658.18	901.721	471.372	47.591	1655.78	859.875	472.416	37.707	1657.7	185.163	103.26	102.468	704.632	48.934	20.026	29.422	138.151	36.601	9.65	20.789	85.415	92.972
	1654.71	1920.05	606	14523	164.01	25.908	83.604	207.026	89.337	10.862	53.311	107.942	0	0	0	0	255	0	255	255	812.982	487.45	24.58	1639.14	888.303	484.48	66.932	1653.38	812.342	487.275	24.066	1638.05	888.039	484.705	67.519	1653.58	182.008	110.215	105.64	723.016	48.971	23.214	29.634	141.32	37.081	14.952	23.206	130.847	79.465
	1379.57	869.842	613	6217	174.505	22.35	113.115	214.314	85.217	12.991	49.441	113.439	0	0	0	0	255	0	255	255	844.206	481.879	24.79	1682.72	877.301	473.739	64.942	1666.11	843.585	481.781	24.671	1682.23	877.189	473.697	64.879	1665.57	167.133	65.993	100.225	444.541	47.892	16.798	29.121	108.229	34.781	8.735	20.083	73.875	88.213
	1511.43	959.532	603	6046	169.591	23.466	70.314	208.943	84.852	13.95	26.745	111.395	0.343	3.513	0	36	255	0	255	255	908.787	490.335	24.172	1660.21	889.283	465.574	58.797	1634.09	908.112	490.313	23.663	1658.09	889.524	465.657	58.749	1633.81	185.1	99.739	92.912	829.283	49.463	17.877	28.506	119.288	36.663	9.418	25.724	76.346	78.449
	1507.37	1000.09	610	8069	168.8	26.242	43.523	216.558	87.832	13.05	51.957	109.164	0	0	0	0	255	0	255	255	942.5	489.298	34.083	1671.02	882.786	491.185	42.51	1679.42	941.772	489.251	32.429	1670.67	882.922	491.188	42.777	1680.39	182.49	96.963	100.468	947.065	49.752	20.749	29.908	158.728	36.538	8.221	23.526	67.101	92.22
	1415.37	892.785	616	6037	167.883	25.804	92.527	211.399	85.649	14.094	44.064	115.782	0.02	0.198	0	2	255	0	255	255	805.17	482.802	38.977	1651.21	884.664	446.401	46.88	1636.83	804.588	482.667	38.22	1651.15	884.565	446.121	47.017	1639.47	176.671	77.512	96.811	522.482	47.247	17.672	29.849	139.806	36.073	8.227	18.455	62.301	91.943
	1562.88	1413.91	602	12895	166.453	29.355	71.634	222.61	88.433	11.457	50.001	108.727	0	0	0	0	255	0	255	255	780.496	465	82.171	1676.6	893.687	499.384	26.921	1679.39	780.01	464.953	82.198	1675.7	893.574	499.343	26.259	1679.35	180.647	97.98	95.64	882.497	48.968	19.839	27.944	139.733	37.07	11.377	21.956	117.498	89.528
	1443.8	1109.87	605	8780	164.324	39.736	14.14	211.01	85.242	14.774	45.166	112.482	0	0	0	0	255	0	255	255	860.827	455.298	52.144	1670.16	859.6	465.436	22.135	1683.87	859.765	455.031	52.412	1669.75	859.753	465.488	22.169	1684.31	179.061	108.577	95.397	866.413	47.364	17.296	28.86	134.949	35.865	10.459	21.187	82.839	84.886
	1505.26	924.755	622	5521	164.159	23.607	81.611	217.223	89.453	11.424	58.462	108.921	0	0	0	0	255	0	255	255	843.684	430.624	40.322	1657.83	916.274	466.458	23.208	1665.92	842.875	430.409	39.352	1653.54	916.268	466.338	23.098	1665.9	183.415	77.98	99.296	537.938	48.254	15.894	29.519	105.387	37.402	9.068	22.453	68.462	95.673
	1432.01	1096.32	622	10632	167.084	26.394	71.731	210.528	87.609	12.468	51.525	113.535	0	0	0	0	255	0	255	255	845.292	456.53	36.731	1665.28	818.039	498.348	22.327	1663.94	844.413	456.372	36.432	1664.56	817.892	498.41	22.758	1664.86	175.171	86.854	100.711	832.372	47.729	17.373	29.083	146.891	35.806	9.311	18.459	92.157	90.5
	1164.35	583.875	600	3515	202.379	21.816	136.851	239.692	62.221	18.457	21.159	104.002	9.435	31.037	0	155	255	0	255	255	883.46	503.895	34.744	1678.96	893.262	510.323	41.263	1674.42	882.993	503.955	33.269	1676.9	893.478	510.228	41.624	1674.52	137.345	49.214	90.569	326.09	44.336	14.178	28.606	91.112	32.46	7.046	13.694	53.873	96.851
	1606.02	1069.66	606	5672	158.878	27.854	61.52	212.892	91.674	11.482	54.173	112.432	0	0	0	0	255	0	255	255	867.173	494.697	41.167	1663.54	837.839	495.444	16.107	1651.83	866.21	494.433	40.543	1662.91	837.791	495.369	15.906	1652.59	180.455	85.001	101.539	656.992	49.925	17.903	28.779	105.129	38.085	10.575	24.133	79.54	87.383
	1382.79	983.89	614	8626	169.372	28.167	62.069	211.208	85.314	12.475	50.188	110.05	0	0	0	0	255	0	255	255	835.465	481.226	23.438	1676.24	824.296	505.767	25.977	1677.23	834.95	481.096	22.497	1675.64	824.43	505.754	24.137	1677.13	168.02	71.481	97.64	514.382	46.587	17.641	28.51	133.879	35.546	8.736	22.325	82.036	88.605
	1572.35	1147.48	600	10208	161.977	27.808	74.16	214.883	89.251	10.594	60.525	108.538	0	0	0	0	255	0	255	255	901.606	455.261	69.122	1664.54	791.342	461.274	48.703	1630.18	900.91	455.187	68.142	1661.01	791.185	461.234	46.285	1630.41	187.793	81.53	92.912	580.95	50.904	18.755	29.2	136.37	36.965	9.74	22.355	95.309	88.512
	1416.98	870.012	614	6054	164.397	23.91	99.223	213.984	89.793	11.573	56.607	111.975	0	0	0	0	255	0	255	255	853.121	493.141	22.214	1666.47	873.578	489.815	19.669	1670.64	852.46	493.023	22.204	1665.8	873.461	490.067	19.586	1669.04	178.946	85.491	99.154	722.531	46.939	15.972	29.803	112.034	36.391	8.57	25.529	77.376	85.01
	1428.44	876.052	602	5115	163.55	26.954	73.648	206.534	89.374	11.186	48.699	108.054	0	0	0	0	255	0	255	255	917.674	477.409	22.409	1648.26	919.551	461.3	32.614	1671.34	917.107	477.2	20.801	1646.22	919.745	461.336	32.121	1672.31	178.574	78.022	99.054	474.825	48.282	18.7	29.052	116.932	35.803	8.373	16.749	63.355	85.914
	1486.82	882.527	623	5276	166.81	26.012	96.869	212.8	88.063	13.227	46.768	112.244	0	0	0	0	255	0	255	255	834.651	447.281	18.71	1675.91	811.899	475.483	47.292	1677.75	833.972	447.007	17.837	1675.14	811.866	475.218	46.641	1677.52	179.691	69.648	96.811	442.299	48.642	17.441	28.562	112.758	36.917	9.06	25.283	76.417	90.174
	1508.47	966.511	602	5267	162.179	29.513	66.043	218.276	89.747	12.231	47.476	110.442	0	0	0	0	255	0	255	255	861.398	508.937	61.435	1679.08	814.313	443.562	37.094	1637.1	860.807	508.692	59.23	1678.9	814.366	443.459	36.757	1637.7	187.95	102.324	98.225	835.81	48.595	17.985	28.574	106.296	36.894	9.886	20.986	78.968	90.99
	1438.63	1248.72	618	11381	178.72	25.5	66.381	222.248	81.969	13.018	48.736	107.584	0	0	0	0	255	0	255	255	966.959	450.61	32.888	1678.54	899.992	508.499	26.172	1667.88	966.254	450.519	31.457	1678.63	900.153	508.333	27.207	1667.84	170.684	92.388	96.811	791.418	47.565	21.556	29.207	183.042	35.741	8.031	23.382	79.166	87.358
	1661.14	2253.34	606	20368	170.771	31.666	58.661	215.771	84.557	13.609	52.092	109.287	0	0	0	0	255	0	255	255	835.888	463.64	29.683	1677.05	835.356	486.386	22.758	1671.17	835.214	463.42	29.763	1675.71	835.097	486.584	22.475	1670.63	187.176	164.22	101.64	1551.23	49.82	27.005	29.041	208.34	36.705	12.852	17.002	124.476	90.961
	1355.51	759.866	606	4232	169.242	28.908	64.076	214.656	85.055	13.838	42.082	109.535	0	0	0	0	254.95	0.5	250	255	865.256	467.429	24.551	1637.61	764.562	483.703	25.695	1670.07	864.376	467.233	23.945	1637.83	764.677	483.427	24.623	1669.41	167.232	64.495	95.397	494.039	46.279	14.081	28.258	95.93	35.423	8.884	21.134	61.47	93.207
	1499.18	742.683	606	4257	168.548	30.607	54.418	214.535	83.907	11.441	51.937	109.638	0	0	0	0	255	0	255	255	847.6	462.592	40.674	1659.06	866.424	467.485	28.207	1654.1	847.097	462.386	42.476	1660.12	866.578	467.398	28.419	1654.88	182.525	77.292	96.225	532.624	49.704	15.671	28.742	97.514	36.96	7.944	22.745	65.917	84.276
	1655.31	1369.13	629	8701	170.205	28.687	80.461	209.927	86.463	12.286	59.762	113.45	0	0	0	0	255	0	255	255	879.231	481.05	20.123	1628.92	859.742	476.975	23.853	1661.62	878.548	480.849	19.478	1628.4	859.745	477.153	24.586	1662.05	199.525	121.058	97.64	947.124	52.065	24.748	29.989	161.416	37.351	9.506	20.123	84.291	103.82
	1505.11	1092.55	605	7763	169.023	24.976	70.388	209.13	88.182	11.541	40.614	111.175	0	0	0	0	255	0	255	255	844.195	474.427	18.651	1664.38	928.743	468.573	52.16	1672.47	843.764	474.243	18.816	1663.59	928.661	468.543	51.799	1672.27	181.296	92.158	101.882	646.105	48.173	19.047	29.271	135.835	37.018	10.019	17.564	78.492	84.981
	1597.05	1631.86	606	15617	168.626	29.461	61.014	217.953	87.392	13.07	58.217	113.306	0.016	0.181	0	2	255	0	255	255	889.112	458.845	29.415	1671.57	841.58	470.732	32.839	1668.66	888.636	458.89	25.448	1669.45	841.445	470.35	32.948	1668.73	184.379	115.544	94.811	1020.91	49.314	22.596	28.213	188.083	37.332	10.361	25.429	105.72	91.757
	1613.81	1548.12	606	14909	158.974	35.086	12.598	208.745	88.631	13.171	41.054	109.444	0	0	0	0	254.872	1.387	240	255	844.924	453.686	30.65	1635.66	862.411	496.72	37.313	1677.36	844.257	453.459	31.269	1635.07	862.345	496.829	37.27	1677.49	189.621	95.192	97.054	658.933	50.098	22.324	29.227	184.65	37.425	11.064	19.509	102.804	94.119
	1451.45	892.056	611	5349	172.213	26.039	40.004	217.558	85.618	10.546	55.8	104.643	0.075	0.61	0	6	255	0	255	255	813.417	492.856	22.342	1669.1	932.147	479.27	25.778	1666.62	812.77	492.426	21.426	1667.73	932.171	479.404	25.87	1666.64	172.127	74.448	96.912	618.891	47.094	16.368	28.724	119.327	37.012	8.609	19.631	72.682	91.323
	1484.19	1196.42	612	10451	162.13	29.738	22.891	210.283	89.364	11.9	50.977	113.643	0	0	0	0	255	0	255	255	846.16	474.52	45.855	1661.96	886.594	453.282	39.916	1663.44	845.725	475.049	46.688	1661.52	886.683	453.509	40.114	1664.57	180.144	82.728	101.296	588.306	49.967	21.036	29.826	138.781	35.436	9.82	18.189	95.882	101.411
	1699.16	1517.5	625	12562	163.806	28.901	48.254	215.241	90.545	12.269	55.742	114.592	0	0	0	0	255	0	255	255	810.983	458.73	23.041	1652.89	859.479	461.006	63.827	1649.13	810.256	458.736	22.393	1651.96	859.321	461.348	61.233	1649.89	197.196	118.952	104.468	838.212	50.833	20.69	29.483	145.64	38.835	12.188	22.54	111.926	88.603
	1507.53	1768.51	613	18506	160.171	30.476	41.221	212.228	90.26	11.707	59.284	110.277	0	0	0	0	255	0	255	255	948.276	487.377	49.311	1667.06	821.787	479.923	30.638	1677.12	947.562	487.314	49.376	1665.89	821.875	479.962	30.013	1677.21	185.786	126.572	97.154	1083.09	47.402	20.56	28.682	201.907	36.543	10.796	23.576	116.7	90.011
	1466.99	826.752	608	4179	164.056	25.735	90.226	210.62	87.909	11.604	42.536	108.395	0.129	1.437	0	16	255	0	255	255	800.452	478.832	19.964	1664.66	860.162	457.777	27.901	1659.64	799.777	478.862	18.544	1664.24	859.839	457.817	27.064	1659.45	180.313	74.542	95.397	485.897	48.727	17.938	28.91	127.366	36.507	8.701	21.955	70.952	93.564
	1635.07	1302.92	614	11054	158.727	28.543	23.132	206.055	89.389	12.326	47.942	113.676	0	0	0	0	255	0	255	255	848.705	451.478	24.257	1682.97	872.029	488.811	30.146	1673.49	847.993	451.219	23.738	1681.68	871.915	488.843	30.094	1674.17	199.293	128.905	96.811	1091.62	50.593	20.966	29.112	139.104	38.097	10.341	23.85	103.461	90.236
	1604.88	1531.53	600	12440	161.584	28.689	78.588	208.26	90.527	12.555	54.192	114.628	0	0	0	0	255	0	255	255	851.692	521.682	30.319	1671.52	786.672	458.266	34.821	1670.85	851.16	521.597	29.848	1669.91	786.634	458.397	34.747	1670.39	193.591	125.628	97.296	924.136	49.351	21.943	28.977	141.869	37.304	12.901	24.269	124.46	93.63
	1689.72	1319.23	607	8041	155.787	27.119	53.345	204.804	91.958	11.068	58.093	108.661	0	0	0	0	255	0	255	255	829.878	490.557	46.143	1670.88	826.794	458.842	72.34	1646.41	828.322	490.33	45.541	1670.54	826.586	459.099	72.373	1645.38	203.104	127.586	96.811	859.911	52.037	23.324	29.083	147.444	38.004	10.872	22.007	79.426	94.298
	1448.76	927.866	600	5865	171.827	20.6	112.858	211.041	81.366	9.146	47.918	104.367	0.028	0.332	0	4	255	0	255	255	780.862	463.069	24.788	1675.84	875.916	514.254	28.781	1680.71	780.377	462.868	24.126	1675.52	875.955	514.276	28.282	1680.95	181.072	82.175	93.598	586.406	48.713	17.273	28.327	109.766	35.701	9.762	15.437	85.054	88.247
	1418.13	853.837	622	5574	171.734	25.254	61.146	212.57	86.034	12.11	45.167	114.63	0	0	0	0	255	0	255	255	813.804	466.672	27.39	1671.67	920.113	480.24	33.076	1667.79	813.005	466.492	26.28	1671.25	920.126	480.448	31.323	1667.82	168.515	69.117	97.054	451.914	47.117	17.12	28.943	109.578	36.34	8.328	24.965	70.785	82.736
	1571.78	951.609	610	5264	171.563	23.175	120.375	211.167	83.578	14.016	38.925	113.321	0	0	0	0	255	0	255	255	823.384	464.348	28.999	1678.77	820.923	444.533	30.886	1672.4	822.833	464.195	28.623	1678.26	821.005	444.458	30.832	1672.96	181.852	69.129	98.225	439.428	51.466	19.371	29.95	125.094	36.899	8.439	23.592	61.624	88.779
	1368.38	950.211	601	5931	171.951	32.803	37.494	228.945	80.781	14.336	33.157	107.788	0.721	7.354	0	75	255	0	255	255	841.575	478.146	42.889	1675.32	877.514	466.065	41.001	1660.54	840.908	477.95	42.685	1676.07	877.333	466.143	42.485	1660.67	176.854	100.283	90.669	739.786	47.194	18.613	29.192	125.453	34.603	9.506	18.065	80.188	90.096
	1752.89	3593.29	608	34654	160.697	30.569	56.941	215.124	89.49	12.674	46.476	113.441	0	0	0	0	255	0	255	255	795.732	442.032	48.301	1641.61	922.038	447.084	24.813	1659.08	794.928	441.644	46.699	1639.83	922.005	447.132	25.663	1658.65	208.979	342.44	91.983	3371.67	48.921	28.32	28.988	268.582	37.366	16.406	21.686	164.281	94.46
	1527.55	1486.01	611	14177	164.089	34.261	40.439	213.204	88.198	13.079	55.884	113.33	0	0	0	0	255	0	255	255	878.832	455.041	28.668	1677.79	848.672	488.25	27.07	1657.74	878.646	454.239	27.898	1677.42	849.019	488.176	27.305	1656.72	182.819	110.365	98.225	890.781	48.34	19.977	29.694	170.863	36.901	10.303	21.839	105.645	93.729
	1560.1	1493.99	620	8493	165.366	27.954	47.782	211.111	87.199	12.125	50.076	110.186	0	0	0	0	255	0	255	255	853.158	483.667	31.564	1657.93	847.303	462.389	41.187	1675.79	852.733	483.504	31.536	1656.47	846.984	462.361	41.16	1675.23	181.399	107.178	100.225	709.318	48.877	24.18	29.651	169.284	36.383	10.703	21.362	81.472	89.492
	1834.28	2470.92	603	22005	162.32	31.035	48.949	211.873	87.648	10.747	58.714	109.837	0	0	0	0	255	0	255	255	751.633	481.193	38.011	1662.77	848.253	462.149	47.949	1666.18	750.834	480.481	37.303	1662.67	848.555	462.007	46.866	1665.71	200.988	154.569	98.811	1211.01	51.863	29.906	28.735	205.302	38.354	15.298	21.835	136.47	90.432
	1389.32	861.51	600	5592	179.928	21.462	119.848	221.501	81.168	14.25	40.296	109.547	0.029	0.297	0	3	255	0	255	255	780.555	462.259	51.558	1671.95	877.588	470.056	41.166	1645.71	780.092	462.193	51.623	1671.37	877.497	469.981	41.028	1645.5	165.484	68.905	93.154	486.784	46.617	16.733	28.567	126.522	35.83	8.47	23.436	65.906	89.743
	1497.05	1017.93	602	5871	168.399	25.394	61.832	210.83	85.862	11.619	48.49	112.764	0	0	0	0	255	0	255	255	857.871	506.198	28.436	1664.43	870.688	498.932	47.1	1662.09	857.104	506.249	27.241	1663.35	870.805	498.974	47.557	1662.58	178.368	85.096	97.054	640.548	48.944	17.501	28.682	116.714	36.358	9.788	22.588	74.087	78.79
	1479.99	908.537	602	6172	165.924	15.877	122.213	199.46	83.29	6.432	53.893	97.671	0.21	1.433	0	14	255	0	255	255	882.799	439.092	34.689	1652.72	827.759	488.811	38.965	1669.13	882.179	439.08	34.015	1650.79	827.931	488.776	39.167	1669.38	167.131	77.149	95.397	620.566	48.543	18.192	27.787	118.44	36.753	7.649	25.203	66.349	87.618
	1376.25	745.78	608	5364	169.702	21.699	102.073	209.907	85.935	10.799	55.847	110.218	0	0	0	0	255	0	255	255	794.419	499.963	19.389	1676.69	807.421	502.451	22.698	1665.19	793.842	499.871	19.27	1676.44	807.288	502.42	21.952	1665.78	171.042	64.178	99.154	492.382	46.821	15.314	29.118	92.782	35.989	8.284	18.585	75.352	88.612
	1752.03	1548.8	621	10814	160.953	25.946	90.989	208.015	87.838	10.946	59.833	111.446	0	0	0	0	255	0	255	255	870.228	454.897	59.619	1674.23	823.387	487.444	50.166	1666.05	869.366	454.903	59.186	1672.79	823.191	487.684	49.716	1665.33	201.65	133.321	99.64	1150.63	52.5	24.18	29.94	179.552	38.582	11.82	23.24	96.111	91.407
	1436.69	1017.71	600	6855	163.594	29.822	61.407	218.357	88.597	12.671	52.383	109.269	0.016	0.18	0	2	255	0	255	255	855.841	478.124	43.922	1676.7	821.015	492.332	19.379	1660.8	855.111	478.188	42.621	1674.46	820.827	492.294	19.195	1659.44	170.55	74.569	101.64	595.092	46.409	15.686	28.249	120.472	36.784	9.786	23.374	86.18	93.549
	1407.42	832.704	620	4965	167.93	26.248	93.82	212.836	90.766	12.786	56.647	113.27	0	0	0	0	255	0	255	255	803.646	458.109	34.342	1657.32	834.037	479.642	40.016	1666.54	803.108	458.154	33.244	1657.11	833.877	479.715	39.746	1665.15	171.731	66.333	96.225	414.5	48.008	18.199	28.999	116.54	35.609	7.798	23.454	55.744	88.034
	1329.42	835.765	606	5321	170.578	25.996	87.999	211.138	87.952	12.116	54.285	109.404	0	0	0	0	255	0	255	255	874.067	473.741	53.266	1678.72	883.757	469.923	55.499	1658.52	873.34	473.556	51.565	1677.91	883.67	469.925	55.273	1657.37	166.543	75.346	96.083	537.151	46.095	17.784	28.692	122.747	34.901	8.356	18.988	62.254	94.12
	1338.73	722.422	604	5511	169.686	18.239	111.496	214.486	81.26	7.876	49.836	101.762	1.368	7.136	0	57	255	0	255	255	884.644	487.472	27.371	1677.18	828.456	475.45	18.627	1657.59	884.123	487.306	27.297	1676.99	828.615	475.492	18.767	1658.33	159.693	65.479	90.569	562.909	46.475	16.036	29.133	118.075	35.232	7.089	23.283	62.938	94.078
	1614.93	1208.97	605	10272	165.643	21.239	95.338	209.688	83.496	9.109	48.61	100	0.09	0.682	0	6	255	0	255	255	782.082	498.331	24.86	1647.54	932.907	460.076	44.374	1644.77	781.629	498.254	24.836	1647.21	933.056	460.102	44.945	1645.06	192.963	92.21	95.983	666.891	50.673	20.666	29.098	160.237	37.894	9.781	15.657	81.621	90.325
	1386.39	788.536	615	4866	174.533	26.208	96.896	215.811	85.693	13.82	56.217	110.599	0	0	0	0	255	0	255	255	775.806	456.905	26.98	1664.29	840.123	498.559	41.944	1667.33	775.298	456.86	25.106	1666.13	840.167	498.723	41.421	1665.7	170.663	84.38	96.225	588.708	48.556	19.71	29.393	140.629	34.933	6.795	22.146	53.238	93.111
	1438.99	1349.55	603	12216	168.566	26.072	80.081	208.68	85.56	12.445	45.334	110.582	0	0	0	0	254.795	2.219	231	255	870.106	494.502	30.607	1678.64	826.367	468.193	29.241	1665.31	869.619	494.199	30.551	1678.38	826.437	468.141	33.073	1666.22	167.236	83.304	102.811	706.548	46.504	19.266	29.189	176.377	35.925	10.405	23.357	88.185	90.984
	1473.3	879.837	624	5896	167.45	23.65	66.167	214.554	86.362	10.464	58.635	106.226	0.131	1.052	0	10	255	0	255	255	794.604	469.442	19.608	1652.29	914.301	475.52	45.274	1675.82	794.057	469.249	19.471	1651.29	914.181	475.526	45.077	1674.77	179.545	73.316	101.255	516.139	48.506	18.016	29.747	122.517	36.793	7.884	26.027	72.879	93.509
	1690.18	1781.76	602	13600	174.322	27.136	71.526	221.145	82.926	12.088	48.148	109.697	0.069	0.404	0	3	255	0	255	255	883.676	492.559	23.148	1659.66	837.825	505.602	16.699	1665.33	883.032	492.334	22.008	1658.95	837.794	505.358	17.451	1665.83	182.131	108.729	94.083	795.443	49.958	23.113	28.777	161.88	38.216	12.298	23.383	106.969	89.331
	1298.39	780.863	618	5102	171.994	22.747	99.989	210.604	85.652	14.584	34.379	110.103	0.51	3.844	0	35	255	0	255	255	812.873	472.958	28.991	1653.86	879.588	487.242	34.621	1644.39	812.045	473.007	28.56	1652.19	879.707	487.158	34.951	1643.52	167.971	71.676	96.569	466.399	45.689	16.948	28.959	118.227	34.374	7.444	21.272	64.039	96.295
	1552.22	1393.94	601	12949	171.467	27.014	50.99	214.385	83.712	12.131	60.856	113.79	0.112	1.207	0	13	255	0	255	255	866.656	489.999	23.652	1676.41	860.837	482.366	49.829	1678.26	865.952	489.668	23.33	1675.92	860.807	482.59	50.117	1677.88	185.428	121.378	98.468	1002.91	49.548	19.794	28.481	145.632	36.531	11.555	21.483	113.212	83.252
	1439.55	1125.27	613	8345	164.449	35.961	57.332	221.257	87.089	14.698	53.49	115.285	0.164	0.986	0	8	255	0	255	255	813.279	486.88	27.124	1666.72	809.957	476.698	51.536	1676.39	812.886	486.705	26.457	1665.8	810.153	476.897	56.223	1676.63	193.464	157.262	94.912	1357.02	49.277	22.935	28.737	179.282	34.436	9.171	21.019	66.606	91.795
	1616.94	1802.28	604	14303	166.353	36.53	42.674	219.357	86.491	16.034	43.106	114.319	0.826	6.711	0	68	255	0	255	255	794.649	466.319	52.332	1677.96	772.164	482.765	33.167	1658.11	793.733	466.139	55.741	1679.05	771.979	482.317	33.074	1659.11	186.654	136.743	93.397	1023.37	50.357	25.425	28.135	184.521	35.731	13.081	18.375	98.694	94.752
	1420.85	835.097	600	6199	178.564	21.029	113.812	212.648	81.322	13.534	33.563	109.773	0.155	1.018	0	10	255	0	255	255	883.869	478.906	38.408	1682.72	804.841	455.912	45.624	1675.94	883.211	478.809	39.472	1682.15	804.999	455.93	45.783	1675.48	166.307	65.88	93.154	490.784	47.57	14.571	28.636	109.116	36.195	8.575	20.646	82.612	81.842
	1451.98	930.667	606	6133	169.992	23.489	70.437	211.597	85.224	10.525	56.883	108.376	0	0	0	0	255	0	255	255	838.683	496.715	34.605	1679.75	840.108	515.698	32.147	1667.61	838.016	496.579	34.341	1678.91	840.067	515.727	31.673	1667.41	180.845	83.479	104.61	592.95	48.932	17.559	30.403	112.737	35.818	8.797	20.667	76.418	96.118
	2560.85	3212.58	608	21344	143.292	41.626	32.991	211.148	90.049	11.238	48.234	113.936	0	0	0	0	254.415	6.492	183	255	783.9	465.527	18.225	1641.62	843.425	466.606	28.946	1678.43	782.609	465.33	16.297	1641.49	843.971	465.945	29.734	1678.64	264.635	209.574	101.397	1198.2	61.772	35.861	29.323	227.684	43.124	20.602	17.329	147.092	91.096
	2041.8	2917.32	600	22884	157.193	29.083	47.622	209.518	89.077	10.456	61.608	108.01	0	0	0	0	255	0	255	255	872.151	480.497	30.076	1678.04	836.912	500.179	28.211	1626.87	870.95	480.342	30.018	1677.74	837.051	500.108	29.304	1626.9	228.883	252.627	93.983	2275.03	54.702	32.162	28.489	201.136	39.242	16.619	19.946	146.784	87.08
	1484.88	1437.64	600	12544	163.974	26.238	82.934	204.451	88.781	8.905	60.869	109.154	0	0	0	0	255	0	255	255	857.72	486.82	30.563	1680.79	926.118	466.825	44.045	1655.12	857.077	486.622	29.944	1679.89	926.197	467.001	43.771	1656.19	186.35	122.189	104.125	958.254	47.394	19.758	29.251	140.591	36.221	11.932	23.253	115.093	88.133
	1385.3	854.751	609	6092	171.974	26.74	69.531	223.636	85.654	13.273	51.306	109.034	0.057	0.586	0	6	255	0	255	255	841.145	468.021	27.702	1681.22	886.919	472.15	30.221	1662.25	840.788	467.63	27.581	1679.98	886.842	472.065	30.181	1662.39	172.316	87.429	95.397	639.176	48.024	19.703	28.786	128.362	34.898	7.678	20.073	60.5	90.835
	1350.65	975.361	601	7184	171.517	22.407	103.408	209.902	84.627	11.817	48.286	110.374	0.057	0.451	0	4	255	0	255	255	810.676	503.027	22.839	1668.45	835.688	477.832	48.082	1659.98	810.001	503.001	21.705	1667.43	835.637	477.662	47.349	1660.05	171.004	93.402	94.569	728.188	46.73	19.047	29.116	121.925	34.78	9.295	14.913	78.051	94.114
	1765.79	2019.27	609	17263	160.546	38.293	24.458	215.721	84.868	12.527	55.313	112.657	0.064	0.667	0	7	255	0	255	255	814.144	476.497	19.326	1664.35	846.531	475.786	49.493	1651.87	813.315	476.331	18.808	1663.12	846.521	475.695	49.921	1652.37	199.685	137.633	98.811	1081.05	53.431	30.997	28.947	265.427	37.391	12.265	14.752	89.747	91.684
	1328.74	746.361	611	5674	175.431	28.94	67.104	223.295	82.399	14.243	47.138	108.123	0.076	0.585	0	5	255	0	255	255	847.761	468.922	20.17	1675.53	882.765	496.632	22.588	1670.36	847.241	468.948	19.215	1675.24	882.638	496.674	21.905	1670.88	165.05	74.797	97.74	514.767	46.689	16.285	29.497	110.511	34.833	7.371	18.333	67.098	88.444
	1450.82	1208.45	600	8160	173.958	27.098	70.439	215.675	84.913	11.502	59.692	108.063	0	0	0	0	255	0	255	255	810.491	497.821	23.52	1669.42	919.586	488.29	21.099	1645.5	809.832	497.702	22.811	1668.81	919.487	488.5	19.591	1645.61	167.833	82.252	93.397	563.151	47.578	19.895	28.064	139.584	35.663	10.887	20.68	85.103	98.276
	1433.64	943.327	637	7766	164.975	25.779	93.169	215.058	87.26	12.151	50.4	109.25	0	0	0	0	255	0	255	255	833.735	464.674	15.895	1647.28	861.038	469.29	38.964	1654.91	832.932	464.642	15.782	1646.13	860.883	469.346	38.478	1655.3	173.943	81.663	100.711	693.075	46.819	15.014	29.314	124.411	36.872	9.569	24.072	85.196	104.179
	1660.33	1632.34	614	11618	160.359	40.718	11.279	219.092	83.899	13.814	31.149	115.861	0.041	0.451	0	5	254.228	5.052	216	255	859.881	451.081	41.516	1642.4	890.266	452.244	19.288	1660.18	858.982	450.919	41.431	1641.29	890.32	452.128	18.625	1660.06	190.007	106.783	95.154	675.904	50.91	24.066	29.173	180.137	36.994	12.355	21.092	82.592	88.132
	1518.73	1082.79	634	6921	169.743	27.972	75.396	214.466	84.727	11.787	44.862	105.457	0	0	0	0	255	0	255	255	827.401	486.397	18.692	1647.13	801.527	457.377	28.77	1666.57	826.793	486.296	18.113	1646.7	801.5	457.341	29.3	1667.42	182.275	102.384	96.569	778.514	48.413	17.24	29.199	109.531	37.087	11.003	20.793	84.564	90.48
	1436.96	751.614	658	4082	173.543	26.658	76.367	220.555	83.379	14.18	53.862	111.213	0.044	0.338	0	3	255	0	255	255	844.775	466.8	23.617	1634.77	904.316	468.193	39.79	1670.16	844.223	466.563	24.272	1634.93	904.426	468.081	39.344	1670.57	171.88	70.733	104.468	510.624	48.887	18.617	30.541	139.58	36.193	7.39	19.48	65.636	85.17
	1267.72	705.244	617	5457	172.757	23.064	112.303	212.291	86.679	11.938	56.354	110.188	0.066	0.521	0	5	255	0	255	255	932.449	485.17	32.174	1669.35	849.599	431.893	68.415	1637.53	931.763	484.93	31.727	1668.83	849.436	432.081	68.942	1642.02	160.497	68.112	95.054	480.24	45.296	14.479	29.017	109.231	34.1	7.311	20.115	65.318	92.535
	1723.48	1341.93	600	7462	168.854	28.377	70.58	212.864	84.193	12.297	48.627	109.326	0.026	0.281	0	3	255	0	255	255	833.491	477.97	21.764	1672.23	821.431	482.06	34.779	1665.63	832.417	478.035	21.793	1671.62	821.075	481.987	34.857	1664.91	191.432	102.849	96.811	732.874	53.155	25.384	29.33	153.163	37.853	9.948	19.948	70.94	86.407
	1343.09	1160.67	600	10439	177.174	24.967	33.222	215.954	82.467	12.255	58.909	105.489	0	0	0	0	255	0	255	255	883.864	457.877	57.132	1627.43	825.253	475.179	49.05	1675.44	883.228	457.755	57.025	1627.09	825.384	475.073	50.032	1675.4	158.607	78.79	94.569	647.879	45.601	18.625	28.742	158.346	34.893	8.783	21.363	83.938	89.512
	1451.24	1395.5	630	11444	166.378	26.111	86.307	207.945	88.439	12.7	48.32	112.194	0.028	0.29	0	3	255	0	255	255	859.117	494.832	46.922	1663.11	890.754	451.096	24.326	1648.73	858.482	494.802	45.844	1661.87	890.687	451.139	24.848	1646.81	172.975	103.564	97.983	891.762	48.306	24.993	29.186	229.492	34.983	9.207	23.998	75.477	98.34
	1805.67	1749.93	605	11162	161.414	32.591	32.913	212.14	87.901	11.807	54.283	109.801	0.073	0.763	0	8	255	0	255	255	934.617	460.036	43.316	1653.44	832.997	495.264	27.63	1661.44	933.054	459.882	43.177	1653.25	833.025	495.342	26.646	1662.2	218.048	196.241	95.397	1416.28	54.557	31.197	29.451	231.913	37.787	12.288	17.675	105.132	94.157
	1402.35	1406.48	602	14849	166.509	29.687	33.528	210.175	87.06	11.802	58.557	110.152	0	0	0	0	255	0	255	255	815.827	491.487	41.711	1674.58	850.822	507.604	19.716	1663.2	815.358	491.721	41.507	1673.72	850.974	507.352	19.357	1662.73	176.606	132.754	102.125	1464.66	45.872	15.807	28.727	141.605	35.82	11.769	21.346	133.514	89.623
	1440.95	939.218	605	5404	164.617	30.482	31.721	214.221	87.94	10.92	55.673	111.338	0	0	0	0	255	0	255	255	881.185	479.36	42.217	1659.65	923.274	473.049	62.825	1677.21	880.241	479.551	42.051	1659.52	923.238	473.172	62.953	1677.6	176.867	78.963	100.225	601.477	48.078	17.626	28.862	113.328	35.86	9.332	14.335	78.312	85.565
	1491.53	1295.36	613	10646	169.07	26.167	71.376	216.9	85.143	12.592	52.943	111.459	0.083	0.656	0	6	255	0	255	255	839.07	501.524	23.665	1649.42	808.67	490.306	36.274	1656.28	838.708	501.299	23.458	1648.42	808.645	490.157	36.589	1656.26	174.48	97.397	94.912	852.798	47.763	22.739	28.611	188.578	36.584	9.651	17.839	78.199	90.741
	1469.09	914.858	605	6414	174.386	21.001	111.67	211.641	82.309	11.19	50.194	102.018	0.056	0.445	0	4	255	0	255	255	848.837	486.227	38.365	1671.08	807.793	487.702	29.953	1680.34	848.279	486.05	38.036	1670.3	807.74	487.576	30.055	1680.17	172.456	74.323	94.569	532.624	49.203	18.744	28.817	131.882	36.078	8.94	13.34	69.218	98.279
	1413.21	835.374	601	5005	174.233	22.723	89.303	210.938	83.091	11.096	57.889	111.637	0.022	0.258	0	3	254.911	1.033	243	255	935.763	485.961	24.69	1660.04	870.043	493.027	35.931	1675.82	935.292	485.75	24.244	1659.21	870.087	492.877	35.416	1675.83	169.395	71.767	97.983	501.512	47.049	17.371	28.643	116.808	36.051	8.069	15.89	58.043	85.737
	1582.25	1143.27	645	8100	168.584	26.755	43.753	220.603	85.035	11.67	51.666	108.081	0	0	0	0	255	0	255	255	917.053	483.776	35.899	1671.07	771.247	464.047	36.431	1662.89	916.268	483.523	36.98	1670.94	771.071	464.073	35.801	1662.96	189.052	110.748	99.64	946.497	51.589	24.341	29.243	217.197	37.028	7.976	23.7	74.633	94.137
	1538.6	963.027	614	6101	168.283	26	69.389	207.486	85.16	11.465	39.376	112.381	0.017	0.183	0	2	255	0	255	255	881.954	478.035	35.454	1670.98	826.294	474.964	39.188	1671	881.09	477.727	35.425	1670.05	826.007	474.769	39.471	1671.44	181.276	87.619	98.225	505.997	50.475	21.777	29.619	148.561	36.833	8.669	23.495	66.731	90.707
	1481.94	1036.96	609	7613	163.987	29.615	38.444	206.409	87.412	11.428	58.157	112.413	0	0	0	0	255	0	255	255	785.504	472.559	39.099	1652.02	901.254	470.58	42.86	1676.08	784.693	472.341	38.067	1650.13	901.211	470.668	42.749	1676.05	182.861	95.432	93.497	782.774	49.444	19.169	28.674	129.024	35.796	8.898	17.22	76.673	87.241
	1413.15	1137.08	602	8052	166.069	28.531	64.922	211.974	86.97	11.56	58.651	109.009	0.086	0.764	0	8	255	0	255	255	788.354	455.993	35.976	1660.2	856.234	472.908	42.622	1680.41	787.823	455.763	39.769	1659.25	856.394	472.884	42.532	1681.11	176.304	102.139	95.983	791.2	46.869	19.657	29.006	145.007	35.262	9.556	21.663	70.917	88.797
	1456.98	867.482	606	6581	163.878	23.982	79.695	210.282	86.796	10.237	62.781	108.412	0.017	0.184	0	2	255	0	255	255	830.607	466.904	26.653	1659.7	846.225	479.206	62.956	1621.46	829.931	466.891	26.781	1658.84	846.091	479.397	62.482	1620.6	179.631	79.242	98.569	629.151	47.834	15.601	29.639	119.265	36.719	8.524	24.537	70.257	90.946
	1366.88	901.569	608	5180	166.222	25.661	60.995	209.74	87.003	12.005	44.925	108.842	0.198	2.182	0	24	255	0	255	255	870.702	506.917	21.244	1679.15	875.263	456.475	33.129	1674.76	869.874	506.515	21.01	1677.22	875.247	456.767	32.604	1673.64	169.606	78.384	99.054	526.08	47.098	19.501	28.71	128.216	34.861	8.167	20.765	66.682	86.992
	1402.83	1024.14	615	7734	174.767	20.995	96.412	217.874	82.371	10.859	51.837	105.525	0.03	0.347	0	4	255	0	255	255	866.817	480.609	59.235	1674.11	937.468	469.102	49.175	1673.05	866.279	480.398	58.862	1673.18	937.397	469.112	49.246	1671.73	169.016	85.869	100.711	739.418	47.363	18.997	28.607	145.173	35.276	8.233	21.87	71.617	86.488
	1549.73	1337.28	606	10268	170.512	24.502	79.785	216.343	84.435	11.346	49.262	106.557	0.036	0.38	0	4	255	0	255	255	849.151	462.59	27.512	1673.86	795.62	448.742	28.909	1651.96	848.744	462.552	24.433	1673.38	795.395	448.628	27.346	1652.7	179.177	92.357	99.882	676.649	49.756	21.968	28.508	175.059	36.485	9.899	24.065	92.799	95.324
	1227.82	939.388	601	8867	180.967	24.079	72.412	218.146	79.599	12.881	52.156	113.079	0.183	1.167	0	11	255	0	255	255	842.222	482.903	35.603	1674.27	907.674	482.713	17.073	1682.13	841.662	482.799	34.588	1673.54	907.858	482.761	17.101	1682.12	154.512	81.508	92.669	800.413	43.982	15.561	28.949	126.098	33.367	9.056	20.816	95.678	93.407
	1412.79	897.932	636	7731	171.864	29.358	51.703	216.291	83.555	14.741	36.953	111.275	0.047	0.483	0	5	254.972	0.29	252	255	854.888	490.831	34.641	1675.14	845.424	508.419	41.087	1633.9	854.223	490.403	34.075	1675.39	845.322	508.515	41.334	1633.65	161.461	52.243	101.054	366.073	46.731	14.721	30.19	103.004	36.463	9.16	24.737	95.564	91.06
	1381.87	939.9	610	6988	166.919	30.526	60.725	212.534	86.714	12.819	39.972	111.998	0	0	0	0	255	0	255	255	872.198	442.44	52.36	1667.13	858.469	480.603	45.056	1677.54	871.689	442.192	51.824	1665.3	858.542	480.746	45.322	1678.85	171.789	85.555	98.468	521.654	46.797	18.2	29.129	139.897	35.312	8.802	20.133	66.365	102.586
	1283.56	720.079	601	4969	174.042	24.498	87.446	217.588	84.799	12.791	50.297	108.401	0.212	1.404	0	13	255	0	255	255	764.647	474.403	27.419	1661.88	868.159	448.111	24.357	1671.34	764.079	474.337	27.83	1661.23	868.096	447.985	23.862	1671.77	161.135	58.972	92.569	432.5	45.631	16.802	28.086	125.912	34.352	7.059	23.681	62.271	92.472
	1433.05	977.18	614	7438	164.525	29.119	14.654	204.944	86.449	11.984	49.085	112.177	0.052	0.394	0	3	255	0	255	255	826.834	488.531	29.374	1649.88	803.99	454.06	24.917	1664.59	826.176	488.357	28.754	1647.94	804.049	453.687	24.984	1664.81	180.637	85.138	96.811	593.82	48.341	18.233	29.676	122.484	35.535	8.935	22.334	93.908	87.586
	1408.08	867.602	607	5346	169.114	24.953	88.461	207.69	86.741	9.929	54.432	110.846	0	0	0	0	255	0	255	255	821.546	488.196	26.918	1667.95	873.205	472.696	33.87	1675.92	820.882	488.093	26.297	1666.49	873.166	472.742	33.45	1675.41	171.198	71.282	99.296	598.222	47.857	16.436	29.639	115.774	35.473	8.514	24.276	69.881	82.904
	1310.54	1293.58	612	13298	178.814	24.399	78.706	217.464	80.361	13.984	41.659	107.01	0.429	2.271	0	16	255	0	255	255	850.235	451.635	58.469	1640.02	808.214	464.985	43.976	1669.73	850.015	451.489	58.158	1638.7	808.205	464.859	44.05	1668.72	158.445	115.44	94.326	1254.87	44.956	18.135	29.245	147.03	34.07	10.385	17.395	115.157	88.039
	1435.24	998.474	601	7798	170.842	23.434	100.63	216.205	84.254	11.878	55.324	114.476	0.053	0.469	0	5	255	0	255	255	825.839	472.122	53.134	1654.69	843.624	493.76	28.127	1667.17	825.2	472.063	52.192	1653.39	843.558	493.68	29.183	1667.44	175.059	84.847	97.296	699.092	48.515	21.581	28.547	178.803	35.446	7.833	24.363	70.516	95.067
	1409.23	802.843	622	5539	174.804	23.652	97.307	213.285	79.208	13.459	46.604	108.933	0.201	1.922	0	22	255	0	255	255	889.049	504.373	22.392	1663.6	838.705	456.622	26.749	1631.23	888.528	504.219	21.781	1659.3	838.761	456.74	26.814	1631.14	174.31	69.559	98.225	464.34	48.119	15.681	29.741	99.619	35.569	8.813	20.96	77.457	91.491
	1447.2	1349.9	600	13937	169.246	28.611	69.566	218.88	83.037	11.869	45.02	106.642	0.092	0.608	0	5	254.092	7.191	188	255	824.166	472.907	41.596	1680.98	881.665	484.895	38.073	1671.68	823.487	472.785	41.942	1680.02	881.594	484.982	39.004	1674.12	172.978	131.524	94.326	1455.61	47.689	18.195	28.266	154.477	35.849	10.736	22.424	114.872	94.862
	1618.18	2008.66	614	20118	164.678	30.419	72.238	216.377	87.593	12.833	52.763	109.779	0.23	2.535	0	28	255	0	255	255	910.521	471.646	34.272	1647.13	831.512	456.126	29.364	1637.56	909.858	471.459	33.386	1646.88	831.38	455.705	29.241	1637.53	195.468	233.865	97.154	2503.08	49.461	22.343	28.537	182.538	36.719	13.461	19.198	140.327	90.841
	1433.75	794.334	604	4738	171.805	23.646	103.065	206.936	84.898	11.415	60.247	107.499	0.035	0.375	0	4	255	0	255	255	854.271	487.033	48.923	1682.4	884.694	486.056	22.639	1671.88	853.753	487.071	48.816	1681.63	884.607	485.978	22.242	1672.12	174.93	72.917	94.225	487.227	49.58	18.775	28.381	118.137	35.407	7.515	18.842	69.59	90.246
	1399.47	835.551	607	4583	171.968	25.588	99.668	218.041	84.514	12.425	48.542	113.882	0.079	0.64	0	6	255	0	255	255	795.893	490.332	43.523	1681.47	779.08	490.59	23.605	1650.54	795.474	490.206	42.237	1680.07	778.939	490.543	23.742	1650.31	166.105	64.736	92.569	440.299	45.876	15.19	28.365	100.126	36.503	9.02	18.936	68.666	89.568
	1385.71	879.722	600	5851	164.821	29.408	78.477	214.321	86.078	11.9	50.252	106.316	0.024	0.271	0	3	254.699	3.336	218	255	883.246	511.557	31.174	1675.37	841.026	483.422	29.936	1641.59	882.437	511.321	30.78	1674.23	840.959	483.527	30.788	1641.62	169.929	74.294	94.811	553.252	46.699	17.87	29.096	146.431	35.778	8.352	22.212	77.773	86.839
	1350.34	724.672	607	5566	170.574	30.899	57.243	217.36	83.087	16.043	43.645	111.657	0.145	0.967	0	9	255	0	255	255	894.507	521.421	41.141	1669.74	838.462	513.042	60.017	1668.58	893.934	521.389	40.734	1666.86	838.468	513	59.609	1668.41	163.258	68.204	93.64	522.281	46.806	16.418	30.096	154.124	35.466	7.567	22.919	73.648	91.898
	1525.61	1415.37	601	10412	182.971	27.252	30.313	223.936	76.897	11.974	41.481	102.956	0.234	1.279	0	12	255	0	255	255	882.283	476.115	22.781	1645.29	878.746	509.712	22.206	1657.59	881.625	475.884	22.47	1644.06	879.241	509.4	22.519	1657.58	175.61	130.632	93.497	885.283	48.922	21.92	29.204	149.769	35.941	11.406	14.038	88.516	91.134
	1509.53	1376.37	608	15025	177.786	27.873	43.914	229.987	82.238	16.012	30.009	109.638	1.333	11.992	0	130	255	0	255	255	859.502	484.859	31.204	1674.04	855.378	463.766	18.936	1675.64	858.571	484.575	30.372	1672.47	855.519	463.702	19.059	1674.84	155.724	80.787	91.497	805.661	48.92	19.345	29.917	155.728	36.322	10.51	18.567	122.845	79.47
	1845.08	1832.99	609	14460	159.652	32.294	11.202	210.664	90.053	12.654	33.838	112.321	0	0	0	0	254.455	6.267	183	255	862.408	452.574	18.693	1669.44	787.248	493.226	36.285	1673.16	861.851	452.417	18.412	1668.01	787.059	493.48	36.045	1682.73	211.266	140.925	95.74	1031.49	54.425	28.537	28.313	194.227	38.668	10.793	21.464	94.791	93.319
	1357.81	876.736	605	6194	170.525	26.481	76.123	217.258	85.755	12.155	50.845	112.071	0	0	0	0	255	0	255	255	764.696	455.995	33.775	1656.75	863.624	485.395	30.809	1655.93	764.085	455.958	34.244	1656.06	863.522	485.42	30.516	1656.29	166.885	74.254	94.225	511.553	46.059	16.741	28.467	115.186	35.325	8.922	17.848	70.385	90.779
	1384.32	691.516	615	3746	171.902	21.787	87.835	220.66	85.44	11.624	50.324	108.127	0.025	0.272	0	3	255	0	255	255	813.485	459.31	24.422	1661.05	901.085	492.71	30.713	1675.94	812.865	459.307	23.244	1660.68	900.898	492.711	30.906	1675.85	166.883	64.77	98.953	419.529	47.076	15.717	30.17	101.736	36.012	7.381	19.866	59.37	96.418
	1408.87	1111.94	610	10604	168.853	26.212	69.851	212.447	86.018	12.298	52.366	110.837	0	0	0	0	255	0	255	255	836.265	467.941	28.331	1671.02	900.741	460.403	31.682	1672.2	835.607	468.069	27.934	1673.11	900.624	460.337	31.164	1672.26	175.185	102.15	92.569	798.514	46.842	18.523	29.246	145.301	35.819	9.492	21.537	106.841	84.58
	1513.27	1806.46	606	18250	166.685	28.747	51.131	210.352	85.78	11.333	54.648	109.947	0	0	0	0	255	0	255	255	811.808	470.981	47.701	1669.28	856.003	495.914	36.776	1677.83	811.064	471.018	47.387	1668.92	856.002	495.894	36.214	1677.69	174.314	99.016	96.225	684.004	46.957	20.954	28.951	167.379	36.4	12.84	21.858	138.826	94.559
	1325.83	722.015	607	4287	181.279	22.068	99.961	216.477	79.812	11.283	57.512	112.036	0.14	0.836	0	6	255	0	255	255	862.813	478.742	31.828	1679.13	797.063	451.034	44.62	1674.46	862.193	478.715	31.387	1678.61	797.092	451.145	43.075	1674.02	159.603	66.915	93.154	448.843	47.132	16.709	28.659	113.999	34.354	7.059	22.793	62.402	88.768
	1326.65	698.555	600	4176	175.723	24.549	77.904	219.385	83.652	12.667	51.865	111.1	0	0	0	0	255	0	255	255	833.442	476.892	40.043	1661.39	870.415	481.431	38.961	1664.16	832.893	476.885	40.094	1660.3	870.521	481.294	37.693	1663.91	158.454	58.133	101.882	429.37	46.459	15.707	29.744	105.759	34.894	7.396	22.703	59.276	92.612
	1584.21	1280.43	619	9761	161.376	29.163	5.33	217.973	88.877	13.801	24.15	110.687	0.25	2.828	0	32	254.492	5.745	190	255	939.615	485.48	31.316	1665.84	900.722	482.394	67.526	1657.51	938.803	485.096	30.892	1664.12	900.97	482.519	66.546	1658.06	190.592	99.214	93.154	755.259	49.956	20.128	28.976	174.54	37.293	10.862	20.383	96.408	91.066
	1501.09	1106.45	603	7502	165.457	28.207	31.745	206.818	85.726	11.709	33.488	106.829	0.145	1.66	0	19	254.71	3.32	217	255	793.495	485.853	32.875	1663.62	874.694	470.282	33.849	1661.9	793.14	485.778	31.744	1662.66	874.748	470.654	33.301	1662.33	182.597	103.804	92.811	905.651	49.02	20.451	28.836	145.134	36.234	9.376	19.893	79.434	89.217
	1516.31	1301.03	642	9057	172.439	25.97	79.103	215.675	83.703	12.204	53.756	108.948	0.008	0.091	0	1	255	0	255	255	825.778	517.939	45.012	1659.23	864.561	500.726	31.383	1679.31	825.157	517.942	44.202	1659.27	864.554	500.693	31.863	1680.26	178.111	109.762	98.912	741.904	48.797	22.143	29.129	151.454	36.15	9.765	20.048	93.662	87.985
	1328.42	833.842	606	6389	168.296	24.781	90.056	217.725	86.582	11.935	48.62	107.135	0.016	0.18	0	2	255	0	255	255	858.952	463.371	41.744	1663.98	846.388	486.555	27.452	1676.38	858.495	463.115	40.907	1663.05	846.509	486.698	27.545	1675.97	167.299	72.05	97.64	452.884	47.306	17.658	28.747	125.336	34.027	7.969	23.29	69.454	87.384
	1455.96	1736.43	619	17086	168.441	29.203	70.01	216.338	86.914	13.912	47.488	110.632	0.157	1.636	0	17	255	0	255	255	905.064	479.625	19.312	1675.87	832.675	461.227	15.779	1669.58	904.248	479.55	19.228	1675.29	832.749	461.18	15.706	1669.56	169.555	99.599	95.983	1001.51	46.384	20.694	28.505	180.816	35.957	11.294	21.122	120.313	85.661
	1397.49	759.27	617	5841	166	27.799	83.347	214.048	87.7	12.142	57.773	110.082	0	0	0	0	255	0	255	255	809.377	481.416	50.817	1644.21	819.441	465.511	35.915	1657.25	808.7	481.529	50.105	1645.25	819.249	465.637	34.31	1656.65	175.036	61.777	98.225	402.843	48.316	15.948	29.73	113.622	35.416	7.457	21.961	67.336	102.076
	1380.08	740.062	600	3756	178.65	28.036	84.365	216.617	83.176	14.874	52.022	109.081	0.241	1.397	0	11	255	0	255	255	851.443	490.204	30.365	1642.07	916.084	502.405	54.742	1670.56	851.09	490.117	30.189	1641.69	916.084	502.279	54.704	1670.3	167.733	74.299	91.983	427.772	48.225	17.759	28.359	115.031	34.967	7.895	19.393	54.835	87.753
	1506.29	874.471	623	5332	172.547	24.543	76.964	210.123	85.137	10.323	60.847	111.439	0.055	0.524	0	5	255	0	255	255	833.24	481.354	23.815	1662.26	881.658	487.6	41.873	1675.01	832.584	481.199	23.544	1661.58	881.564	487.644	42.848	1675.64	181.659	90.114	99.882	607.092	48.154	15.545	29.634	107.351	37.739	9.733	24.521	73.006	84.479
	1445.56	888.679	623	7126	172.009	25.861	50.115	218.177	83.036	11.996	45.16	109.056	0.352	3.091	0	34	255	0	255	255	798.233	463.752	36.989	1664.44	865.663	483.125	42.816	1630.27	797.715	463.699	36.562	1664.7	865.581	483.095	40.911	1629.55	174.372	71.931	93.154	657.377	48.547	17.942	28.873	158.484	36.056	8.441	23.318	77.568	93.104
	1449.39	1149.4	610	8399	173.023	20.359	118.591	214.776	84.454	12.311	42.028	113.79	0	0	0	0	255	0	255	255	849.181	489.66	43.385	1654.97	897.35	490.423	34.5	1642.59	848.507	489.522	42.878	1653.38	897.274	490.423	34.654	1642.28	171.23	81.827	96.811	526.281	47.827	21.256	28.815	153.483	35.635	9.208	22.201	69.675	87.54
	1647.27	1427.94	605	9938	161.167	28.621	73.834	221.843	86.776	12.261	46.984	109.332	0.051	0.555	0	6	255	0	255	255	899.84	493.545	26.561	1670.71	839.738	477.803	37.886	1663.33	899.247	493.593	26.868	1669.96	839.863	478.173	38.986	1664.11	196.876	119.473	97.983	779.443	51.367	23.404	29.294	145.821	37.298	11.876	14.843	92.936	90.358
	1475.55	887.146	602	5070	163.551	35.357	24.647	218.367	85.743	11.742	53.586	109.545	0.048	0.4	0	4	255	0	255	255	861.626	475.227	45.682	1668.92	805.054	502.763	45.46	1659.6	861.217	475.287	45.445	1669.57	804.966	502.789	45.443	1662.32	181.477	85.323	91.74	571.151	48.467	17.348	28.392	106.259	36.569	8.856	19.456	72.591	93.843
	1310.11	781.312	611	6497	172.51	25.194	108.983	215.358	84.723	14.106	48.022	112.189	0	0	0	0	255	0	255	255	823.822	473.807	33.802	1666.71	846.316	498.993	48.102	1650.92	823.192	473.662	34.033	1666.09	846.257	498.93	48.314	1650.9	156.363	55.36	97.397	479.973	44.989	17.6	28.675	175.965	35.393	7.216	24.104	60.284	92.27
	1307.69	668.24	601	4478	172.859	22.111	107.324	214.121	85.865	11.963	52.269	110.376	0.058	0.488	0	5	255	0	255	255	823.063	442.39	57.2	1629.36	848.03	479.705	23.87	1681.86	822.609	442.383	57.065	1629.26	848.065	479.847	24.213	1681.98	165.961	72.516	97.397	628.205	46.216	17.22	29.132	139.752	34.772	6.365	24.435	52.439	85.213
	1395.33	962.652	601	7691	174.36	26.148	57.967	231.47	82.99	12.675	48.15	106.605	0.042	0.46	0	5	255	0	255	255	879.137	480.155	34.075	1672.23	838.132	470.467	67.299	1674.02	878.605	479.631	32.708	1668.86	838.142	470.369	68.882	1672.62	172.956	105.751	95.74	939.266	48.147	18.039	28.786	128.401	34.913	8.554	20.374	81.831	84.45
	1438	927.498	605	6077	170.423	26.751	55.822	211.16	84.805	13.48	38.829	110.582	0.017	0.187	0	2	255	0	255	255	890.179	445.569	37.127	1669.81	860.187	478.603	57.841	1671.59	889.701	445.643	37.033	1669.08	860.071	478.569	57.629	1671.39	172.347	81.717	101.296	780.857	48.169	17.034	29.119	109.354	35.891	9.774	20.156	84.312	92.429
	1639.12	1362.6	612	9310	175.609	30.544	57.05	218.729	82.83	15.721	41.995	112.858	0.093	0.678	0	6	255	0	255	255	851.35	505.451	35.942	1675.2	906.075	501.7	46.823	1674.11	850.927	505.267	35.317	1674.7	906.006	501.874	46.816	1673.93	185.726	138.476	92.569	1177.03	50.282	21.999	29.728	131.211	37.923	11.488	19.766	98.827	90.498
	1341.57	933.37	601	5769	171.301	27.241	15.391	218.014	86.271	12.516	47.354	108.214	0.061	0.603	0	6	255	0	255	255	926.452	499.096	34.648	1679.8	904.953	468.664	21.776	1676.85	925.697	498.782	34.279	1679.02	904.926	468.525	21.372	1678.28	167.167	87.629	103.539	593.678	45.752	17.315	28.549	114.411	34.933	8.491	18.581	64.201	88.325
	1678.12	1249.76	600	6831	165.601	27.979	57.289	212.932	86.645	12.727	48.38	109.756	0.078	0.496	0	4	255	0	255	255	877.684	484.441	44.964	1678	842.774	492.049	25.964	1678.05	876.946	484.272	44.769	1677.2	842.398	492.192	26.045	1678.35	199.594	114.264	91.74	804.999	53.597	25.573	28.514	141.784	37.102	9.062	23.887	85.157	94.17
	1540.15	1364.26	611	11815	165.049	29.035	59.005	211.099	87.795	12.482	53.412	116.674	0.204	2.117	0	22	255	0	255	255	838.633	493.664	26.833	1655.6	882.581	467.236	40.07	1647.89	837.868	493.556	27.327	1653.82	882.538	467.085	39.219	1645.46	181.642	94.447	97.74	734.614	49.831	22.21	29.34	156.755	36.089	10.034	26.251	95.967	90.517
	1560.92	1686.82	612	16332	172.403	29.308	73.394	216.33	85.289	13.156	51.588	116.416	0	0	0	0	255	0	255	255	899.763	477.002	35.112	1652.57	849.348	477.031	31.794	1675.8	899.373	477.138	33.994	1656.46	849.137	477.032	32.921	1675.74	182.937	159.544	99.882	1551.33	49.536	25.464	29.159	225.965	36.561	9.171	23.249	92.026	85.669
	1700.31	2243.85	609	23995	165.638	24.024	75.601	213.564	84.175	10.219	55.542	107.015	0.109	0.881	0	8	255	0	255	255	942.144	483.974	43.702	1663.68	806.214	473.488	30.882	1685.72	941.514	483.785	42.896	1662.08	806.365	473.556	30.16	1686.15	188.133	116.286	91.74	1130.5	50.915	24.019	27.931	192.457	37.492	13.777	23.285	158.744	90.328
	1449.3	924.403	611	6536	177.159	28.206	59.828	222.742	82.048	14.862	47.936	109.146	0.066	0.526	0	5	254.959	0.453	250	255	867.808	500.702	36.877	1666.15	851.486	487.004	27.649	1644.35	867.252	500.507	36.618	1665.04	851.619	486.969	28.573	1644.59	168.895	81.243	95.397	572.382	48.524	19.892	28.511	176.201	35.891	8.214	21.404	61.543	91.668
	1340.29	602.048	606	3900	175.63	25.449	97.536	216.83	85.585	14.419	53.345	108.302	0	0	0	0	255	0	255	255	943.142	424.385	34.495	1678.14	846.777	487.803	34.17	1656.38	942.42	424.168	33.283	1677.37	846.775	487.846	33.965	1655.34	158.929	53.642	100.024	424.884	45.805	13.577	28.885	108.079	36.101	6.815	22.812	52.905	87.155
	1280.08	602.104	606	3033	183.313	25.534	62.761	230.403	79.312	12.912	48.015	104.186	0.167	0.964	0	8	255	0	255	255	827.873	493.624	41.633	1648.59	788.322	452.794	23.906	1661.76	827.397	493.458	41.214	1647.65	788.646	452.736	24.399	1662.83	153.163	55.099	94.569	462.583	45.481	13.665	29.169	88.762	34.566	7.135	21.953	57.927	87.884
	1500.9	1247.75	602	7785	173.368	26.105	50.559	213.429	82.229	10.402	57.568	110.92	0.081	0.685	0	7	255	0	255	255	843.698	462.999	50.2	1674.82	842.507	503.001	27.691	1657.72	842.967	462.773	49.944	1674.52	842.413	503.046	27.819	1657.68	171.322	84.809	92.569	652.306	48.413	20.011	27.856	137.523	36.143	10.655	17.598	93.511	90.773
	1464.83	1288.9	613	12504	169.817	29.174	48.591	216.847	85.373	12.363	40.565	113.653	0.147	1.219	0	12	255	0	255	255	863.416	462.359	64.233	1651.04	872.388	467.691	50.346	1667.42	862.671	462.136	63.18	1650.04	872.231	467.725	50.52	1667.55	177.841	94.026	95.154	741.46	48.125	19.119	28.236	130.848	35.819	11.045	23.224	121.673	94.656
	1468.31	913.976	635	7256	163.232	29.214	84.515	216.368	87.242	12.363	53.606	114.327	0	0	0	0	255	0	255	255	803.399	455.498	30.845	1631.53	933.726	468.583	36.422	1673.18	803.011	455.491	29.896	1630.31	933.754	468.691	37.089	1673.37	176.746	69.539	108.711	529.737	48.421	15.994	30.574	113.773	36.617	9.069	24.135	81.202	90.866
	1386.6	1503.57	608	15550	171.058	26.667	83.068	216.079	85.777	13.762	51.695	112.631	0.123	1.049	0	11	255	0	255	255	866.699	456.417	48.22	1667.55	813.581	462.078	31.748	1681.04	866.159	456.333	46.625	1667.05	813.491	461.989	31.623	1681.88	164.101	87.871	97.154	822.313	45.899	19.328	28.002	163.023	34.905	11.083	19.499	121.449	93.964
	1503.29	1379.79	608	10312	171.769	27.553	71.673	220.042	85.639	13.952	52.303	110.895	0	0	0	0	255	0	255	255	836.79	482.045	48.422	1675.05	877.399	444.073	41.396	1657.5	836.263	482.049	46.492	1674.24	877.334	443.997	43.705	1657.84	170.045	80.249	101.054	579.921	49.015	21.856	29.266	170.322	35.729	10.844	21.868	100.55	89.245
	1389.04	812.815	614	7180	175.151	25.134	89.332	217.79	83.356	13.354	50.047	112.351	0.043	0.511	0	6	255	0	255	255	918.853	510.775	21.283	1652.16	833.548	482.594	39.304	1666.33	918.247	510.801	20.848	1652.18	833.504	482.555	39.539	1666.28	165.377	60.57	94.569	500.683	46.86	14.721	28.797	120.672	35.917	8.67	19.967	75.758	95.245
	1501.54	1049.76	609	7448	166.04	31.872	21.08	213.844	85.093	11.978	47.027	110.288	0.138	1.533	0	17	255	0	255	255	888.659	434.815	41.526	1671.47	813.225	458.428	20.438	1647.96	888.211	434.585	41.303	1670.86	813.576	458.836	20.318	1648.34	180.461	82.985	92.083	549.151	49.971	20.344	29.017	145.329	35.92	9.84	20.369	79.08	88.425
	1456.21	854.228	601	4636	171.635	25.439	85.092	212.718	84.707	13.708	46.784	114.643	0.024	0.269	0	3	255	0	255	255	855.121	458.567	55.128	1681.3	889.524	458.088	37.194	1666	854.517	458.342	52.405	1680.63	889.266	458.216	36.3	1666.1	174.855	86.495	91.74	607.678	48.977	19.216	28.353	137.05	35.966	8.617	23.739	60.882	99.438
	1282.01	604.497	606	3914	175.98	23.774	112.345	214.666	85.307	14.274	42.928	110.16	0.051	0.503	0	5	255	0	255	255	942.972	480.997	40.803	1677.06	841.306	469.472	38.585	1660.21	942.61	480.622	41.692	1676.72	841.394	469.275	39.11	1656.62	159.261	60.367	95.64	483.855	45.542	14.567	28.717	107.593	34.729	6.355	22.682	58.323	79.258
	1481.1	934.24	602	5978	170.644	24.594	91.731	214.402	85.14	12.307	45.178	109.831	0	0	0	0	255	0	255	255	890.429	472.307	20.572	1631.04	854.993	462.786	30.296	1671.35	889.957	472.169	20.506	1631.61	855.043	462.766	30.169	1672.26	177.208	81.958	96.569	685.217	49.371	19.417	29.179	122.784	36.099	8.488	20.903	62.314	93.21
	1290.52	776.356	626	7056	168.682	25.508	88.365	215.498	86.936	12.072	54.645	113.381	0	0	0	0	255	0	255	255	886.112	476.442	56.038	1671.62	880.42	510.031	31.642	1676.4	885.453	476.161	56.27	1671.13	880.459	509.919	31.575	1676.45	166.036	70.391	100.225	593.193	45.7	15.312	29.736	125.092	34.481	7.986	15.171	71.819	93.873
	1871.13	1646.95	607	8678	162.68	29.816	43.222	214.534	85.336	10.513	54.435	109.671	0.083	0.862	0	9	255	0	255	255	891.251	487.988	34.922	1677.9	945.679	471.308	33.842	1657.94	890.507	487.683	34.479	1677.12	945.778	471.449	33.029	1657.22	210.432	131.912	99.397	946.823	54.374	24.801	28.709	181.537	39.047	13.79	22.641	103.015	90.831
	1654.43	1720.63	607	13436	169.04	28.768	58.284	212.888	84.298	13.131	50.39	110.666	0	0	0	0	254.583	4.476	207	255	819.907	447.836	35.257	1619.66	914.666	467.609	48.422	1669.65	819.288	447.862	34.859	1619.66	914.545	467.33	49.487	1669.51	179.961	90.737	93.154	604.423	49.472	22.203	28.531	161.114	37.794	14.315	24.41	121.434	95.485
	1888.17	3241.53	620	36610	171.041	24.713	73.786	226.284	82.927	10.489	35.858	104.758	0.031	0.351	0	4	255	0	255	255	831.29	480.976	29.745	1641.03	897.181	456.161	28.013	1679.84	830.812	480.827	29.862	1640.73	897.136	455.972	28.966	1680.33	196.201	106.556	100.225	865.543	53.776	26.648	29.172	254.899	38.29	15.878	19.544	182.87	86.353
	1635.34	1345.16	622	12312	161.781	23.788	87.163	206.991	84.889	9.736	60.421	111.958	0.078	0.884	0	10	255	0	255	255	910.203	459.292	47.436	1674.43	919.065	456.451	51.529	1672.86	909.446	459.156	48.063	1672.59	919.103	456.429	50.846	1672.08	192.897	103.26	93.983	1020.46	51.689	20.88	29.003	162.458	37.252	10.701	18.044	96.494	87.724
	1509.4	956.931	611	5849	152.967	28.772	14.082	210.316	99.198	11.867	48.151	116.742	0	0	0	0	255	0	255	255	830.304	463.768	32.158	1662.31	889.402	476.234	48.92	1647.26	829.434	463.495	29.65	1661.51	889.191	476.194	49.882	1647.25	192.291	84.414	109.196	540.181	50.139	19.509	29.621	141.682	36.163	8.276	20.193	58.988	86.796
	1451.05	924.352	608	7259	166.047	27.686	35.516	209.434	88.862	11.168	47.046	106.962	0	0	0	0	255	0	255	255	882.659	460.445	38.722	1659.34	861.577	496.861	45.671	1660.17	881.836	460.351	37.304	1657.23	861.429	496.96	45.221	1660.73	179.38	80.627	99.882	688.288	48.294	17.918	29.075	129.095	36.272	8.49	23.083	71.594	93.05
	1592.76	1244.02	603	10498	166.279	25.535	54.84	212.535	85.684	10.129	46.722	112.571	0.05	0.456	0	5	254.957	0.509	249	255	873.562	461.442	47.97	1669.3	878.49	467.837	29.441	1677.75	872.976	461.388	45.722	1669.18	878.609	467.926	28.749	1677.6	189.301	103.403	99.054	937.225	50.546	22.403	28.754	138.968	37.128	9.994	20.107	99.078	89.972
	1366.31	892.722	612	6718	166.969	25.125	59.751	210.191	84.611	10.395	54.795	104.912	0.023	0.262	0	3	255	0	255	255	927.908	454.348	42.771	1671.75	874.894	463.422	24.567	1665.54	927.134	454.105	41.822	1672.18	874.834	463.44	25.664	1665.36	167.985	68.394	93.397	549.737	45.423	14.298	29.277	102.401	35.987	9.66	21.401	85.375	86.98
	1606.42	2219.28	602	24358	162.968	27.565	47.894	208.586	89.475	10.715	60.325	109.471	0	0	0	0	255	0	255	255	863.206	466.047	52.27	1677.94	911.586	471.949	32.254	1666.22	862.456	465.706	54.659	1677.84	911.533	471.859	32.021	1665.94	188.701	145.407	97.054	1600.42	50.949	30.881	29.272	326.795	35.772	9.469	20.242	94.902	87.571
	1419.13	780.139	623	5314	164.62	33.569	12.261	213.229	87.89	14.987	40.068	112.387	0	0	0	0	254.965	0.375	251	255	773.248	481.248	42.559	1654.95	797.592	498.299	38.51	1681.57	772.7	481.252	41.586	1654.55	797.532	498.238	37.899	1681.46	175.916	73.211	103.882	486.24	47.703	17.031	29.922	109.662	36.396	8.119	21.173	62.991	88.565
	1299.07	702.686	605	4021	173.68	24.899	93.769	215.625	84.138	13.231	54.915	112.124	0.096	0.615	0	6	255	0	255	255	918.685	478.217	19.403	1674.24	779.837	451.232	25.942	1658	917.895	477.879	19.312	1672.89	779.807	451.296	26.124	1658.15	160.474	65.304	94.225	550.323	44.917	15.018	28.501	129.015	35.231	7.813	23.895	66.843	82.866
	1380.45	780.557	606	4472	168.912	27.129	22.529	218.13	86.153	11.91	50.383	113.846	0	0	0	0	255	0	255	255	930.677	440.244	47.103	1670.45	821.159	472.362	36.311	1679.09	929.934	439.982	47.014	1669.81	821.15	472.18	36.694	1678.49	173.868	76.428	100.468	577.252	47.798	17.441	29.515	108.847	35.083	8.139	20.817	73.822	92.711
	1500.26	968.153	603	5923	181.781	22.058	114.637	224.476	78.678	11.833	54.986	108.991	0.048	0.35	0	3	255	0	255	255	877.191	445.347	69.446	1674.02	914.147	451.78	55.733	1624.87	876.61	445.111	70.278	1673.19	913.872	452.092	54.086	1624.59	180.989	83.743	95.74	506.624	48.865	18.905	28.903	127.486	36.609	8.936	20.808	65.892	87.732
	1624.84	1195.43	640	9011	165.356	21.945	84.593	200.323	84.032	7.356	68.386	102.528	0.027	0.285	0	3	255	0	255	255	895.815	461.263	32.999	1660.19	899.858	494.244	23.441	1674.12	895.157	461.05	32.959	1659.08	899.983	494.097	23.63	1674.91	198.923	110.76	99.64	753.259	50.531	24.006	30.432	181.627	38.453	8.834	24.837	70.27	92.88
	1583.72	1254.46	613	6982	167.015	28.457	18.333	211.889	86.05	11.875	47.774	112.126	0.016	0.181	0	2	254.91	0.996	244	255	838.875	467.314	38.578	1681.01	872.813	483.44	20.373	1649.79	838.085	467.461	38.978	1679.77	872.793	483.432	20.203	1649.71	185.201	100.904	100.811	761.2	50.568	23.324	29.258	160.915	36.797	10.221	22.27	83.813	83.377
	1497.04	1100.61	602	8174	165.371	28.35	98.376	218.832	87.564	13.78	50.201	113.166	0.14	1.545	0	17	255	0	255	255	909.891	487.665	56.902	1677.6	853.957	468.496	46.688	1661.25	909.154	487.624	55.682	1675.63	853.89	468.452	45.329	1660.92	184.416	106.815	100.468	755.2	49.374	22.865	29.256	186.623	36.154	8.65	20.342	69.218	91.311
	1630.37	1148.89	601	7898	165.472	20.66	113.918	210.675	84.116	10.361	50.679	103.463	0	0	0	0	255	0	255	255	923.285	476.476	38.909	1682.26	888.651	495.941	26.641	1668.47	922.677	476.449	38.547	1681.61	888.588	495.813	26.901	1668.44	187.096	88.879	94.569	691.921	49.935	19.679	28.968	122.117	38.67	10.238	23.529	90.313	91.86
	1407.75	835.329	602	6221	169.833	25.729	100.356	209.702	85.955	11.983	45.315	113.36	0.024	0.271	0	3	255	0	255	255	804.571	468.965	26.372	1663.71	887.221	472.735	28.486	1678.45	804.051	468.82	25.916	1662.81	887.248	472.583	30.454	1678.66	174.023	68.723	100.811	516.181	47.971	19.116	29.002	170.195	35.793	8.462	18.785	69.148	91.666
	1508.52	1162.87	641	8125	173.06	25.51	96.908	217.018	84.481	14.216	45.341	111.139	0.106	0.848	0	8	254.734	2.579	230	255	852.252	512.901	43.329	1677.82	846.191	521.624	30.663	1671.5	851.554	512.71	43.685	1677.59	846.051	521.625	30.012	1671.27	179.234	96.867	100.811	693.276	49.847	20.19	30.248	146.692	35.799	9.763	16.957	72.893	88.351
	1489.94	805.228	601	5020	166.834	25.656	96.852	214.588	85.437	11.955	55.308	113.406	0	0	0	0	254.892	1.187	242	255	861.645	468.208	39.852	1625.15	878.251	490.222	37.427	1673.87	860.954	468.108	39.546	1625.28	878.316	490.155	37.517	1674.07	176.727	66.656	98.811	471.855	48.918	16.851	28.849	126.954	37.056	8.529	20.571	62.269	91.014
	1585.91	1107.65	602	6114	164.155	26.56	88.11	213.517	84.275	12.043	55.509	112.094	0	0	0	0	254.9	1.14	242	255	917.418	460.683	40.305	1680.48	853.064	485.534	20.009	1613.43	916.864	460.536	38.286	1680.31	852.748	485.522	19.893	1613.86	200.913	111.161	97.054	638.063	52.522	22.181	28.957	133.965	35.637	9.131	23.453	68.422	93.33
	1661.44	1606.42	624	11254	163.281	19.562	86.152	198.282	82.735	6.397	66.487	96.864	0.077	0.528	0	5	255	0	255	255	837.467	451.076	36.619	1662.62	828.128	526.899	26.854	1660.42	836.918	450.894	35.886	1662.42	828.367	526.962	27.36	1661.37	178.564	112.623	93.74	1002.68	48.906	20.724	29.658	149.137	38.842	12.67	20.887	96.08	88.367
	1363.28	936.906	605	6564	164.471	27.76	78.238	216.03	89.276	13.553	51.917	114.751	0	0	0	0	255	0	255	255	818.605	471.769	26.26	1663.66	800.195	498.482	36.44	1678.27	817.964	471.548	26.004	1662.66	800.148	498.453	36.444	1676.96	167.387	82.879	95.397	623.235	46.444	18.981	28.75	149.216	35.219	8.108	22.492	69.206	86.537
	1613.77	3436.68	600	37607	162.465	28.08	60.707	213.486	90.62	11.652	60.822	111.109	0	0	0	0	254.948	0.557	249	255	893.354	470.964	23.913	1679.99	839.309	476.353	28.302	1657.93	892.807	470.685	22.974	1678.39	839.193	476.359	27.953	1658.03	180.247	141.201	98.468	1391.99	47.901	25.212	29.392	263.313	35.925	15.414	23.749	181.847	95.487
	1384.94	841.73	604	6873	166.041	23.507	92.874	205.324	85.639	7.9	56.381	102.894	0	0	0	0	255	0	255	255	856.107	461.51	27.447	1671.46	931.493	485.872	40.922	1669.29	855.504	461.337	26.716	1668.44	931.473	485.784	41.346	1669.48	181.012	78.149	98.569	613.134	47.031	15.659	29.448	117.683	35.745	8.189	20.575	74.36	84.975
	1531.43	853.947	600	5606	161.042	25.716	78.283	205.644	86.518	10.336	56.174	108.207	0	0	0	0	255	0	255	255	831.735	479.738	34.591	1635.99	867.55	465.799	30.426	1674.67	831.071	479.666	33.6	1635.15	867.638	465.792	30.566	1675.15	187.67	79.634	94.811	677.703	49.926	17.863	28.957	109.337	37.098	8.449	21.594	69.568	83.646
	1362.15	853.541	608	5269	172.983	28.562	78.151	215.656	85.422	13.566	58.032	110.439	0	0	0	0	254.672	3.528	217	255	840.513	469.844	22.45	1678.98	913.649	471.618	22.448	1636.5	839.775	469.628	22.586	1678.87	913.398	471.659	22.519	1636.09	170.035	82.813	95.154	610.59	47.645	18.636	28.557	140.772	34.432	8.303	22.729	68.896	86.747
	1609.41	1239.84	608	9300	168.4	29.475	17.608	213.359	87.664	13.57	51.213	111.594	0	0	0	0	255	0	255	255	955.298	472.552	61.909	1657.76	924.981	508.296	26.449	1666.29	954.573	472.438	61.583	1657.14	924.884	508.214	25.35	1665.44	187.163	94.304	96.569	737.301	50.047	20.703	29.533	154.806	37.93	9.626	22.559	76.49	94.86
	1415.45	867.692	638	7046	165.863	26.501	88.227	213.646	87.453	12.564	51.053	114.501	0	0	0	0	255	0	255	255	815.714	469.552	32.413	1669.88	812.515	485.393	32.895	1680.98	815.087	469.406	32.463	1668.68	812.665	485.334	32.815	1681.42	172.121	65.857	102.468	494.056	47.003	17.437	29.203	149.529	36.341	7.537	24.846	60.608	88.633
	1437.05	772.243	600	4375	163.082	27.94	88.214	220.17	89.444	12.74	53.37	111.396	0.019	0.197	0	2	255	0	255	255	936.107	460.905	40.332	1677.92	904.598	453.178	54.956	1665.55	935.083	460.738	39.757	1677.32	904.756	453.142	54.651	1670.67	178.715	76.611	94.811	519.11	48.075	16.5	28.549	112.904	36.329	7.819	25.622	61.354	91.076
	1324.09	724.069	600	4427	169.92	27.109	99.288	216.666	88.552	13.642	55.505	113.151	0	0	0	0	255	0	255	255	831.471	475.663	27.632	1646.22	869.899	481.787	37.858	1652.54	830.831	475.304	28.196	1644.88	869.946	481.942	37.542	1653.47	166.289	78.659	95.154	659.418	45.867	15.509	28.968	114.434	35.22	7.587	21.418	65.18	82.199
	1499.48	1159.17	622	7561	164.588	32.477	41.096	212.199	88.744	12.054	60.273	111.029	0	0	0	0	254.641	3.883	213	255	788.535	466.845	55.179	1657.96	842.603	471.828	39.905	1654.46	787.707	466.507	53.636	1658.38	842.414	471.683	39.145	1653.8	182.512	110.022	100.468	917.266	47.85	19.664	28.658	145.72	36.81	10.322	19.178	80.306	87.538
	1478.83	984.396	606	5340	163.273	27.467	51.098	214.285	88.229	13.069	47.226	111.187	0	0	0	0	254.403	6.911	175	255	902.048	462.497	67.824	1667.93	904.851	474.175	24.526	1678.45	901.337	462.273	67.369	1668.47	904.725	474.203	24.324	1678.97	180.328	87.372	102.569	562.323	49.155	20.626	28.786	134.034	36.103	8.678	20.851	74.785	95.016
	1534.28	1101.31	606	6194	161.346	31.665	72.094	219.315	88.785	11.534	57.867	107.016	0	0	0	0	255	0	255	255	905.988	447.862	25.406	1673.68	880.24	506.635	29.529	1669.62	905.448	447.967	24.943	1673.26	880.253	506.463	30.358	1669.79	195.926	131.75	97.054	1098.14	51.29	27.386	28.045	231.082	35.852	8.37	22.382	61.496	89.789
	1590.64	1363.78	607	10856	170.518	25.424	70.23	211.101	86.699	12.04	59.011	109.403	0.136	1.43	0	15	255	0	255	255	895.998	472.013	59.704	1635.53	733.433	428.277	34.889	1675.33	895.452	471.844	58.877	1635.23	733.415	428.265	34.757	1675.27	185.776	111.706	92.326	938.153	50.391	21.999	29.071	157.989	36.818	10.081	22.239	87.489	89.402
	1532.63	1452.04	621	12283	158.676	31.793	49.619	209.244	91.458	10.074	66.035	111.037	0	0	0	0	255	0	255	255	838.917	476.485	41.518	1663.81	871.917	488.736	29.121	1675.76	838.156	476.4	40.381	1662.78	871.945	488.822	29.584	1675.68	186.804	129.852	96.569	1286.8	49.612	25.237	29.731	215.86	35.92	9.931	16.869	79.145	85.167
	1401.65	850.94	601	5644	168.903	28.08	2.017	212.056	86.88	14.138	17.59	113.383	0.009	0.093	0	1	254.793	2.228	231	255	866.506	466.986	42.824	1656.69	911.037	464.523	45.837	1651.99	865.885	466.682	41.99	1655.47	910.726	464.476	45.84	1651.69	173.004	78.773	95.497	643.862	47.577	17.799	29.275	150.805	35.532	8.271	21.997	58.866	84.042
	1384.65	633.861	613	3504	164.079	30.262	53.361	220.112	91.177	12.095	58.245	110.647	0	0	0	0	255	0	255	255	934.691	431.081	126.765	1638.18	966.747	480.466	53.389	1681.32	933.923	430.826	126.416	1635.52	966.611	480.443	53.556	1681.31	170.049	49.626	102.711	372.215	46.949	13.901	29.04	93.476	36.244	7.585	25.804	61.93	92.706
	1899.45	3726.37	600	36959	160.734	29.046	30.919	208.068	89.752	11.064	46.36	112.709	0.113	0.865	0	8	255	0	255	255	924.057	480.059	93.533	1676.49	822.034	485.523	26.648	1679.29	922.892	479.903	93.431	1675.8	821.873	485.762	26.863	1678.8	192.501	106.533	96.811	954.538	51.307	26.455	29.386	240.613	38.919	18.551	25.785	195.574	90.998
	1367.32	748.808	603	5215	173.222	23.976	111.469	218.995	87.452	12.774	56.591	111.817	0	0	0	0	255	0	255	255	852.678	453.608	45.626	1672.9	1002.31	477.673	38.219	1675	851.897	453.502	45.105	1670.6	1002.25	477.741	38.101	1674.08	169.163	76.528	99.64	613.779	46.399	15.744	28.801	101.496	35.958	7.908	21.662	73.816	82.393
	1431.2	1670.76	614	16163	156.703	28.832	3.994	211.813	90.725	12.676	22.142	108.741	0	0	0	0	254.543	4.684	207	255	919.748	489.427	42.63	1661.95	881.377	479.605	29.069	1659.36	919.14	489.011	42.916	1661.2	880.996	479.657	29.276	1659.73	174.458	116.986	97.397	1122.6	46.182	21.704	29.48	211.893	35.305	10.508	15.536	97.121	90.913
	1945.48	3099.32	608	25934	157.647	30.789	24.377	204.236	90.277	10.68	61.536	110.504	0	0	0	0	255	0	255	255	861.357	486.629	23.028	1642.89	891.414	480.412	30.233	1672.27	860.498	486.473	23.574	1644.9	891.54	480.147	30.825	1673.26	209.998	174.472	101.882	1459.97	53.257	32.06	28.733	248.063	38.395	15.705	21.209	133.112	81.301
	1246.12	727.948	603	4343	193.618	24.856	42.315	227.086	72.394	13.558	43.046	101.236	0.529	2.048	0	11	255	0	255	255	867.147	484.667	15.969	1644.22	820.135	463.399	21.396	1674.52	866.681	484.499	15.837	1644.65	820.323	463.434	21.141	1673.69	141.836	59.103	91.841	404.801	44.762	17.669	28.234	121.338	33.78	7.246	22.439	53.084	86.04
	1504.85	962.834	601	4701	165.35	26.501	82.505	218.078	89.971	12.135	50.305	107.898	0	0	0	0	254.667	3.317	222	255	846.735	442.7	54.508	1658.01	923.34	502.298	40.747	1672.4	846.076	442.532	58.425	1657.58	923.359	502.197	39.603	1672.42	184.372	83.827	99.882	531.311	49.338	19.407	29.565	115.232	36.482	8.984	17.063	60.166	91.151
	1394.49	828.585	600	4813	166.328	30.139	86.135	218.779	89.848	14.084	60.115	115.023	0	0	0	0	255	0	255	255	920.831	469.649	41.57	1660.93	880.368	493.75	21.559	1668.48	920.135	469.849	40.827	1659.81	880.335	493.714	21.757	1667.65	172.468	71.768	99.054	505.512	46.879	15.016	28.93	104.823	35.912	9.312	16.651	69.83	90.989
	1542.47	1740.06	656	16440	162.021	26.517	64.751	211.371	91.085	10.626	51.438	111.191	0	0	0	0	255	0	255	255	844.729	486.425	38.047	1664.71	800.101	452.741	39.856	1673.56	844.019	486.127	38.418	1663.66	800.18	452.69	40.333	1673.82	176.412	79.822	99.64	690.247	48.58	19.361	29.846	156.202	36.526	12.938	20.252	134.006	98.312
	1517.88	1184.89	647	8745	166.301	25.635	71.621	206.938	88.6	10.983	61.048	115.283	0	0	0	0	255	0	255	255	875.231	467.658	40.566	1665.9	741.579	479.251	26.669	1673.01	874.601	467.583	40.301	1665.17	741.459	479.43	27.284	1674.65	185.734	113.74	103.054	888.497	49.672	21.324	29.726	168.276	36.113	9.289	17.654	76.314	94.227
	1518.91	1157.89	605	7395	169.394	28.118	88.995	213.324	84.184	12.044	53.707	109.062	0.075	0.613	0	6	255	0	255	255	796.398	471.158	18.825	1647.53	934.925	482.916	53.947	1672.81	795.358	471.216	18.381	1647.53	934.821	482.787	53.025	1672.22	174.604	97.324	91.74	834.798	48.387	19.166	28.242	119.821	36.857	10.183	22.362	85.943	90.261
	1483.57	941.454	608	5652	165.742	27.555	79.437	208.852	86.451	11.631	45.121	113.101	0	0	0	0	255	0	255	255	832.708	446.918	50.388	1643.6	876.078	486.036	30.493	1674.06	831.913	446.878	49.694	1643.18	875.833	485.953	30.336	1673.22	183.021	90.779	96.468	577.678	49.203	18.766	28.732	128.465	36.32	8.746	18.418	70.235	93.995
	1470.65	965.657	600	7195	165.829	27.177	85.799	212.834	87.135	11.925	51.222	110.138	0	0	0	0	255	0	255	255	770.072	421.841	30.396	1675.82	846.75	459.255	26.755	1655.67	769.337	421.634	29.081	1675.02	846.719	459.129	26.383	1654.44	177.758	75.794	102.125	579.151	48.058	17.009	29.407	120.24	36.575	9.696	23.753	76.189	91.758
	1258.93	610.788	602	4580	172.17	25.983	89.066	215.804	86.391	13.704	55.256	109.49	0	0	0	0	255	0	255	255	790.861	482.919	29.607	1640.45	814.577	499.555	27.149	1666.9	790.366	482.875	29.124	1639.28	814.499	499.729	27.372	1667.46	162.175	63.564	97.64	416.458	45.853	15.379	29.889	109.594	33.903	6.4	21.59	55.235	91.309
	1319.27	986.851	600	8289	170.153	26.96	87.063	223.174	85.077	12.367	50.736	109.773	0.02	0.198	0	2	255	0	255	255	900.756	474.873	16.415	1675.53	846.327	463.73	45.236	1675.68	899.988	474.571	16.252	1674.83	846.377	463.73	46.412	1677.56	158.571	72.758	94.811	647.436	45.215	15.9	28.425	118.731	34.925	9.22	24.36	98.815	90.939
	1312.48	766.43	609	6794	174.846	22.625	96.402	216.707	83.357	12.574	56.271	114.697	0.023	0.262	0	3	255	0	255	255	823.023	485.331	26.533	1667.89	826.351	463.183	22.71	1658.88	822.503	485.216	25.343	1665.96	826.344	463.198	22.176	1658.56	160.638	63.727	92.912	642.306	44.946	13.832	28.421	107.843	35.59	8.349	18.918	80.213	85.492
	1410.7	864.18	604	6085	167.582	28.455	70.628	214.159	85.662	14.417	40.584	114.097	0.079	0.843	0	9	255	0	255	255	880.191	464.675	30.173	1665.7	925.63	450.52	66.851	1668.57	879.546	464.245	30.111	1663.68	925.538	450.407	65.685	1668.52	169.771	64.577	97.397	484.441	46.381	15.168	29.116	129.81	36.76	8.306	24.694	69.176	91.269
	1581.59	1246.07	619	9360	161.027	26.075	79.717	212.776	89.087	10.958	55.455	110.484	0	0	0	0	255	0	255	255	839.166	492	19.792	1660.36	883.997	451.077	55.904	1661.14	838.139	491.801	19.192	1659.35	883.911	451.077	54.93	1660.25	192.887	115.445	105.882	905.426	51.279	22.229	30.082	144.024	36.552	9.638	18.777	84.326	89.244
	1297.47	695.089	604	5587	175.426	23.551	109.235	219.29	84.923	13.03	52.318	109.184	0.02	0.201	0	2	255	0	255	255	876.875	488.314	28.274	1670.18	883.56	495.346	59.032	1680.55	876.257	488.185	27.826	1670.7	883.668	495.398	58.353	1681.65	156.418	54.762	93.74	438.843	45.016	14.959	28.266	107.501	35.291	7.497	23.029	66.172	86.592
	1526.49	2462.82	623	25698	167.671	25.567	101.365	211.14	86.247	12.872	35.147	114.478	0.019	0.196	0	2	255	0	255	255	828.785	488.802	28.853	1670.43	899.68	474.536	21.116	1640.93	828.052	488.797	29.973	1669.03	899.577	474.413	21.479	1641.12	180.661	174.145	102.811	1854.68	47.673	24.381	30.079	256.557	35.926	11.633	16.116	127.534	94.929
	1540.97	1285.46	618	11934	166.735	24.756	80.613	207.996	87.448	11.168	58.761	109.376	0	0	0	0	255	0	255	255	801.331	472.589	28.241	1679.19	875.352	435.172	21.862	1660.44	800.55	472.269	27.146	1677.66	875.109	435.076	21.859	1660.63	185.652	93.387	99.983	884.07	49.97	23.011	28.706	209.257	36.501	8.654	24.048	72.613	85.075
	1292.67	567.779	600	3365	176.385	28.351	32.244	223.045	83.412	14.639	42.021	108.957	0.019	0.192	0	2	255	0	255	255	862.325	491.561	21.541	1659.79	803.579	476.815	25.845	1650.71	861.441	491.315	20.944	1659.77	803.659	476.665	27.178	1648.83	159.85	67.551	96.569	621.72	45.073	12.926	29.602	95.035	35.429	7.321	23.789	53.696	88.294
	1381.8	817.43	602	4512	167.207	25.411	80.265	223.52	88.008	11.965	53.164	110.403	0	0	0	0	255	0	255	255	960.852	454.784	30.501	1674.37	912.648	472.535	39.301	1637.46	960.228	454.439	29.445	1672.32	912.6	472.499	39.435	1636.3	174.78	75.117	97.397	473.512	48.236	19.775	29.845	130.623	34.929	7.948	20.389	62.242	92.859
	1485.36	855.698	628	5381	179.056	16.022	115.21	209.491	77.843	8.364	33.833	95.089	0.734	3.218	0	29	255	0	255	255	867.51	484.362	30.597	1632.26	821.235	501.144	21.405	1674.47	866.988	484.192	30.121	1630.95	821.329	501.131	21.736	1674.32	165.419	73.676	96.326	501.026	49.202	18.246	31.388	122.152	36.661	7.347	20.88	73.17	93.16
	1264.44	717.236	603	4514	173.923	23.679	68.653	211.162	84.396	10.163	50.507	105.732	0.029	0.338	0	4	255	0	255	255	829.16	474.814	36.223	1672.57	858.422	473.393	25.203	1680.5	828.495	474.545	35.665	1671.74	858.372	473.445	24.931	1680.86	163.227	67.775	90.912	514.382	45.263	16.096	28.353	115.545	34.008	7.486	21.926	64.583	88.884
	1545.09	1520.49	616	15914	165.616	26.769	66.884	209.986	86.533	10.258	61.618	108.76	0	0	0	0	255	0	255	255	891.374	468.062	25.483	1662.5	865.665	480.989	42.178	1646.02	890.844	467.777	25.394	1662.3	865.561	480.948	46.599	1645.53	180.088	95.73	100.711	947.994	48.279	19.678	29.693	187.14	37.183	10.609	23.372	108.273	89.758
	1508.35	926.779	607	6457	170.851	24.895	95.386	212.055	85.854	11.579	56.295	110.607	0	0	0	0	255	0	255	255	826.623	475.644	46.486	1653.95	886.343	474.651	24.762	1648.23	825.912	475.567	46.038	1653.42	886.377	474.535	25.147	1648.29	176.272	78.926	97.64	725.46	48.868	15.896	30.073	113.05	37.102	9.444	21.663	76.856	84.044
	1480.45	1165.15	604	9330	174.49	26.416	55.48	212.68	83.097	13.404	45.906	104.769	0	0	0	0	255	0	255	255	827.079	476.722	47.678	1632.48	794.901	489.144	38.214	1665.38	826.421	476.415	48.967	1632.35	794.919	489.29	38.512	1665.05	172.326	82.534	96.811	566.808	48.264	19.656	28.779	134.135	36.236	10.161	19.317	90.781	86.343
	1293.35	610.89	601	4666	167.104	28.093	83.517	215.958	88.062	11.61	54.86	113.38	0	0	0	0	255	0	255	255	860.252	476.8	36.009	1668.7	958.37	462.734	65.465	1676.41	859.483	476.73	34.75	1667.55	958.212	462.752	65.612	1676.31	162.253	50.894	102.125	392.985	45.043	12.039	29.189	98.157	35.365	7.596	19.735	68.961	87.992
	1487.93	1075.01	605	9386	167.463	30.363	30.511	216.654	85.921	12.146	52.019	111.198	0	0	0	0	254.343	4.947	211	255	866.853	448.596	28.199	1652.41	859.085	467.055	26.497	1649.35	866.551	448.603	28.228	1652.46	859.435	466.744	26.335	1648.74	177.979	83.495	95.397	568.666	49.048	18.697	28.883	152.192	36.207	8.709	20.651	78.523	87.759
	1503.6	1027.32	611	7100	172.296	24.663	108.076	216.633	83.953	12.569	55.348	110.573	0.029	0.293	0	3	255	0	255	255	766.521	486.884	33.434	1665.56	825.415	497.215	29.629	1674.02	765.885	486.844	33.229	1665.12	825.224	497.083	29.746	1674.48	176.009	90.802	102.811	730.531	48.027	17.32	29.04	118.334	37.378	9.38	20.865	76.394	95.617
	1288.37	811.437	618	4692	177.826	26.713	53.321	220.435	83.626	15.098	52.118	114.235	0.152	1.001	0	8	255	0	255	255	863.872	507.91	83.811	1669.33	811.806	495.993	26.947	1679.72	863.226	507.783	83.728	1668.51	811.242	496.474	27.451	1679.86	160.792	100.979	95.154	741.401	45.417	18.445	29.62	133.501	34.367	7.462	17.168	59.239	95.439
	1761.15	1630.43	607	10317	162.672	32.999	23.941	214.273	85.195	12.645	48.827	109.793	0	0	0	0	254.967	0.364	251	255	923.265	501.58	33.757	1666.8	828.194	461.574	29.767	1659.4	922.386	501.209	33.304	1665.96	828.215	461.391	29.723	1659.55	203.064	141.391	103.782	1132.79	53.22	24.89	28.984	160.311	38.031	11.478	22.282	104.149	95.569
	1567.44	1158.69	612	9772	168.716	26.719	96.936	219.115	85.789	13.079	50.382	112.901	0.017	0.183	0	2	255	0	255	255	841.323	476.995	28.173	1642.46	904.514	474.259	40.24	1673.44	840.531	476.868	27.449	1642.59	904.505	474.246	39.869	1673.35	184.833	99.34	97.64	873.041	49.331	20.038	30.596	146.319	37.773	9.549	19.833	85.034	83.49
	1460.58	846.527	619	5244	168.577	23.979	82.458	212.037	87.228	11.481	51.059	107.054	0	0	0	0	255	0	255	255	818.316	467.78	50.67	1649.9	910.538	445.143	39.921	1643.73	817.688	467.63	50.041	1648.92	910.33	445.318	36.657	1643.75	173.439	63.849	99.054	402.701	48.474	16.687	29.751	121.27	36.526	8.403	19.239	70.419	88.677
	1379.64	938.449	606	6654	167.452	28.686	52.352	219.611	87.376	12.104	54.326	111.212	0	0	0	0	255	0	255	255	869.837	482.653	28.352	1680.82	778.303	478.992	21.838	1670.51	869.174	482.532	28.077	1679.41	778.163	479.215	21.873	1670.17	176.12	108.771	94.811	824.046	46.447	17.095	28.69	112.893	35.266	9.51	16.989	80.159	92.585
	1247.73	809.986	603	6958	171.983	24.816	103.283	208.693	85.42	11.928	56.067	113.61	0	0	0	0	255	0	255	255	885.492	497.569	26.763	1674.87	873.595	473.229	51.713	1674.16	884.884	497.38	27.06	1675.78	873.455	473.267	51.089	1674.32	162.525	91.152	99.054	788.472	44.656	17.501	29.565	131.901	33.918	7.9	21.74	71.294	90.653
	1612.97	1076.06	604	7300	169.782	15.349	127.404	209.24	82.635	7.5	57.459	96.792	0.252	1.902	0	18	255	0	255	255	864.233	486.307	22.331	1676.6	796.971	459.787	20.124	1653.43	863.778	486.21	21.991	1676.12	797.131	459.657	21.103	1653.8	178.992	80.421	96.569	484.098	51.574	22.404	28.599	132.036	37.504	8.41	17.111	70.395	97.305
	1262.15	591.334	600	3417	177.166	22.535	101.348	216.77	83.607	12.366	59.307	111.476	0.136	1.103	0	11	255	0	255	255	855.334	484.984	32.998	1667.26	955.16	507.535	36.235	1653.06	854.841	484.83	33.164	1666.75	955.154	507.582	35.98	1653.34	155.688	49.24	93.154	344.032	43.944	11.948	28.273	93.124	35.243	7.668	23.582	59.192	96.994
	1522.06	1214.59	601	9197	173.788	18.801	115.731	214.743	83.231	12.068	47.887	110.376	0.067	0.775	0	9	255	0	255	255	852.609	477.997	43.163	1655.42	884.447	482.328	46.991	1666.84	851.958	477.832	40.589	1654.32	884.662	482.37	47.643	1666.99	186.318	139.213	95.882	1290.8	48.777	21.317	29.149	168.302	36.904	9.048	21.245	88.764	91.579
	1605.22	1310.29	603	10716	161.079	30.334	18.734	207.896	87.686	11.155	56.432	111.679	0.07	0.795	0	9	255	0	255	255	870.496	461.285	42.748	1673.42	870.414	475.585	22.918	1676.69	869.581	461.183	42.523	1672.66	870.287	475.587	22.85	1677.04	188.445	114.527	99.397	1137.49	49.622	21.543	28.58	168.633	37.78	10.211	23.268	80.91	88.816
	1472.61	1006.73	602	7126	165.556	29.945	16.108	214.303	86.689	11.98	45.279	109.401	0	0	0	0	254.851	1.592	238	255	880.51	435.933	38.691	1627.59	877.243	486.069	35.803	1661.51	879.917	435.959	38.059	1627.39	877.413	486.171	35.292	1662.29	184.374	101.725	93.397	868.029	49.322	18.441	29.005	111.492	35.569	9.41	20.717	81.379	87.447
	1584.31	2050.46	602	18499	161.116	27.812	61.484	203.853	88.597	11.119	61.47	110.169	0	0	0	0	255	0	255	255	854.957	494.377	24.614	1649.53	910.571	509.521	40.62	1662.4	854.337	494.248	23.99	1648.98	910.526	509.538	40.547	1662.18	185.429	167.056	99.64	1728.14	48.865	26.44	27.827	247.374	36.485	11.682	24.047	114.331	83.597
	1784.08	1905.74	604	16330	164.456	27.188	33.078	215.275	85.22	10.746	52.102	104.221	0.024	0.271	0	3	255	0	255	255	898.783	475.376	45.526	1664.95	835.07	493.757	37.117	1683.02	898.026	475.058	44.616	1663.05	834.881	493.546	36.991	1682.91	195.974	131.708	97.154	1109.92	52.747	24.586	29.004	173.675	38.22	13.693	19.677	119.718	96.819
	1359.52	792.741	614	4622	168.078	24.443	83.341	214.634	88.709	12.034	60.079	109.843	0	0	0	0	255	0	255	255	918.589	477.646	23.039	1667.04	847.651	454.461	32.074	1659.98	917.863	477.696	22.51	1665.71	847.884	454.482	33.173	1660.62	165.7	67.316	97.983	453.612	46.704	16.316	29.056	103.469	35.206	7.765	18.641	63.329	78.268
	1729.46	1953.92	619	20358	167.705	30.166	7.853	222.277	83.986	12.561	33.248	108.447	0.023	0.26	0	3	254.895	1.214	241	255	904.401	493.068	35.614	1662.11	819.526	446.419	22.118	1649.22	903.647	492.84	34.628	1661.71	819.578	446.574	22.004	1655.08	200.611	198.776	98.811	2187.15	53.235	27.491	28.697	200.389	37.313	11.563	19.78	129.352	91.753
	1820.68	1963.77	610	18471	162.352	31.515	50.683	212.318	87.45	11.936	53.994	108.539	0	0	0	0	255	0	255	255	836.87	495.041	24.023	1676.1	879.943	491.504	62.02	1652.62	835.738	494.782	22.95	1675.99	879.754	491.853	61.595	1651.93	206.72	184.259	99.882	1903.44	52.448	24.019	29.454	164.154	38.948	14.89	18.264	148.89	90.302
	1535.43	1109.98	612	10747	172.593	25.215	79.097	220.029	85.527	13.703	42.988	111.588	0.104	0.841	0	8	255	0	255	255	851.569	497.943	28.426	1665.44	848.039	502.092	40.283	1669.72	850.817	497.859	27.93	1664.32	847.816	501.925	40.888	1671.1	175.392	100.442	98.225	1092.5	50.655	23.009	28.92	238.548	36.591	9.068	18.087	65.011	83.465
	1436.69	810.417	600	5550	169.579	24.646	94.429	220.336	86.378	12.931	49.725	113.853	0.027	0.285	0	3	255	0	255	255	942.996	469.408	35.318	1669.93	851.964	474.191	42.7	1669.36	942.334	469.31	35.967	1667.55	852.223	474.464	43.102	1669.79	172.278	86.78	97.054	702.732	48.182	18.301	28.471	148.967	36.387	7.494	17.788	61.592	96.521
	1678.44	1309.33	636	8689	158.533	32.756	19.178	210.951	89.279	13.119	53.374	110.854	0.015	0.171	0	2	254.818	2.136	230	255	765.853	460.683	26.828	1651.85	853.861	484.282	24.681	1640.48	765.084	460.786	24.354	1651.45	853.748	483.937	25.829	1639.54	196.265	99.645	98.326	563.193	52.83	24.407	31.414	160.195	37.375	9.26	23.291	81.118	88.37
	1352.16	667.448	643	4782	162.476	28.734	36.647	217.633	90.947	11.286	59.399	109.586	0	0	0	0	255	0	255	255	840.393	482.097	18.073	1667.82	855.12	457.013	34.998	1668.11	839.664	482.049	17.782	1666.63	855.092	457.207	33.108	1668.45	175.284	72.712	100.125	621.72	46.731	13.677	30.425	98.703	35.615	7.751	12.385	68.602	97.714
	1540.57	1137.23	617	8354	166.706	26.277	84.691	215.895	87.902	12.345	52.018	112.701	0.042	0.46	0	5	255	0	255	255	854.89	486.291	29.924	1664.21	797.934	468.039	29.485	1663.21	854.389	486.153	30.755	1663.02	797.804	468.226	29.702	1665.49	181.166	88.724	101.054	654.548	49.576	19.421	29.673	138.644	36.751	10.449	18.901	92.272	87.138
	1377.88	957.882	601	7045	170.648	27.232	95.002	216.529	86.847	14.184	56.92	113.305	0.047	0.305	0	2	255	0	255	255	825.337	442.553	21.782	1644.96	824.716	462.727	26.754	1621.77	824.702	442.29	21.513	1639.73	824.648	462.816	26.011	1621.25	164.067	72.633	95.882	485.169	47.438	18.645	29.013	121.096	34.709	8.82	19.477	81.23	97.678
	1297.66	709.371	624	4595	175.109	27.034	66.9	218.212	82.646	14.26	52.01	110.734	0.035	0.373	0	4	255	0	255	255	932.084	463.181	63.341	1660.91	929.606	490.971	28.895	1682.5	931.485	463.002	61.262	1660.65	929.715	490.898	29.561	1682.96	163.062	64.554	96.669	510.985	45.958	15.628	29.26	104.375	34.5	7.512	23.107	65.876	88.711
	1329.68	764.835	611	5108	172.863	25.428	90.554	209.754	83.755	12.098	55.014	108.472	0.073	0.537	0	4	255	0	255	255	812.717	485.711	25.285	1664.57	874.206	470.334	74.178	1674.06	812.308	485.369	24.689	1664.44	874.198	470.279	74.418	1674.68	166.382	85.596	93.983	801.384	46.444	16.696	28.508	132.275	34.83	7.438	24.647	67.761	88.824
	1435.16	1064.01	603	8073	178.558	24.403	107.864	227.307	83.667	13.397	50.723	104.619	0.02	0.198	0	2	255	0	255	255	876.982	474.865	31.612	1683.51	823.207	507.58	33.296	1663.96	876.347	474.949	30.606	1682.71	823.137	507.641	33.077	1664.39	164.251	80.303	94.811	693.318	47.107	18.705	28.606	140.087	36.157	10.554	21.136	79.792	88.074
	1694.17	1640.87	605	14559	160.822	30.57	69.224	210.796	90.34	10.229	59.052	110.209	0	0	0	0	255	0	255	255	781.218	477.295	34.5	1677.62	818.463	488.836	23.979	1673.84	780.34	476.989	34.998	1677.04	818.495	489.279	23.568	1673.08	195.134	103.42	96.811	654.833	50.531	20.965	28.764	159.929	38.561	12.146	18.743	115.908	89.081
	1479.74	978.642	600	5696	170.26	27	48.666	215.495	85.088	11.18	58.553	109.308	0.074	0.608	0	6	255	0	255	255	858.703	495.616	22.152	1670.09	890.622	460.733	24.479	1673.68	858.229	495.483	22.631	1668.93	890.582	460.737	24.711	1673.66	173.914	78.191	94.225	495.068	48.863	19.254	29.403	137.157	36.051	9.015	21.197	75.881	92.376
	1558.09	1049.8	609	8477	157.47	37.828	13.777	217.7	89.49	12.616	41.381	110.801	0.042	0.456	0	5	255	0	255	255	804.813	500.425	24.896	1674.01	904.391	491.584	19.202	1677.81	804.131	500.683	23.085	1673.61	904.179	491.626	18.731	1678.15	196.453	103.828	97.054	597.678	50.257	18.467	28.998	113.144	36.918	9.866	21.018	95.394	93.298
	1532.08	1207.54	608	8273	167.205	24.142	88.613	214.872	87.749	12.669	49.98	108.669	0.019	0.195	0	2	255	0	255	255	865.565	471.512	47.038	1646.51	700.121	445.414	69.123	1679.4	864.922	471.734	47.158	1646.01	700.452	445.181	68.564	1679.32	190.227	111.477	101.054	841.727	49.659	21.944	28.5	153.852	36.255	9.634	21.771	68.465	95.651
	1422.61	915.734	604	5292	162.933	31.65	41.278	211.592	90.412	10.22	63.901	106.438	0	0	0	0	255	0	255	255	798.944	463.048	43.884	1646.68	845.781	475.97	40.436	1667.78	798.248	462.592	43.626	1642.24	845.938	476.223	40.573	1668.12	181.606	87.67	91.497	518.867	47.835	18.668	29.158	139.187	35.62	8.889	20.798	64.135	96.396
	1530.04	2804.86	604	20761	201.443	41.031	7.166	246.016	56.598	16.24	14.74	90.174	11.58	31.127	0	182	255	0	255	255	858.236	445.823	32.571	1674.17	854.311	488.26	24.831	1680.96	856.308	444.198	32.802	1673.42	855.059	487.963	25.764	1681.87	145.156	103.018	92.326	864.288	45.724	24.853	29.751	203.846	34.562	16.875	16.023	148.058	87.899
	1285.12	1033.97	604	9021	193.051	26.272	57.642	237.654	67.76	17.009	26.271	96.29	5.918	20.621	0	123	255	0	255	255	884.004	470.723	48.983	1669.8	772.477	453.595	23.513	1621.09	883.349	470.614	48.637	1668.33	772.668	453.615	24.389	1619.54	139.91	59.734	89.983	401.345	45.225	17.8	28.096	111.219	33.54	9.69	22.06	103.895	89.396
	1539.33	847.719	602	5618	166.396	26.169	68.415	219.265	89.551	13.525	44.351	116.364	0.016	0.179	0	2	254.904	1.073	243	255	849.687	468.898	22.288	1653.48	847.638	470.375	30.585	1647.28	848.841	468.825	22.086	1652.07	847.582	470.377	30.875	1647.49	169.844	60.983	92.569	485.411	48.977	16.321	28.314	114.232	38.226	8.588	25.398	72.511	90.315
	2086.64	2802.32	614	22575	162.007	32.815	51.828	209.477	87.559	12.348	56.013	112.151	0	0	0	0	255	0	255	255	851.312	453.633	22.419	1664.57	871.67	463.853	38.387	1666.15	850.629	453.649	21.837	1667.1	871.857	463.743	38.991	1666.55	214.221	162.606	99.397	1155.41	55.476	27.838	30.211	184.169	40.679	18.047	23.061	156.071	93.591
	1451.89	866.599	611	5441	162.022	24.889	71.947	203.271	91.561	10.762	64.149	112.488	0	0	0	0	254.787	2.487	226	255	884.146	478.285	18.473	1669.57	850.861	474.635	29.533	1678.93	883.324	478.189	17.81	1668.63	850.683	474.528	28.977	1679.74	176.385	69.343	97.64	584.607	48.385	17.505	29.747	120.346	36.261	8.562	19.808	64.286	87.462
	1475.56	835.455	603	5011	166.466	26.677	45.152	213.481	87.867	12.594	49.948	112.454	0	0	0	0	254.404	6.369	187	255	820.491	493.359	24.764	1652.49	825.958	484.823	33.68	1670.21	819.854	493.048	24.498	1650.37	825.898	484.835	34.294	1670.32	178.254	68.756	103.054	465.411	48.801	18.255	29.648	135.975	36.69	7.742	19.908	73.083	93.207
	1768.25	1366.07	614	9651	162.217	27.024	52.128	213.024	86.775	11.318	51.225	108.592	0.025	0.274	0	3	254.675	3.56	216	255	811.721	479.707	22.181	1660.57	828.424	467.951	41.533	1672.98	810.996	479.759	20.688	1659.57	828.514	468.072	41.046	1672.23	199.606	111.546	105.539	799.484	52.955	23.136	28.496	164.514	39.197	10.472	21.19	84.804	91.664
	1533.82	1042.41	632	8833	169.96	26.262	44.755	218.584	87.497	13.46	52.341	108.895	0	0	0	0	255	0	255	255	910.406	457.339	32.867	1659.58	864.678	488.54	23.669	1682.66	909.476	457.009	32.248	1658.63	864.662	488.449	21.577	1682.37	178.739	78.064	96.225	549.879	49.791	17.975	29.151	123.115	36.91	9.378	16.933	91.349	94.463
	920.059	365.384	601	2250	214.747	18.598	158.759	244.183	42.374	11.643	25.086	77.059	35.412	43.564	0	156	255	0	255	255	849.428	495.442	79.698	1641.64	830.408	480.078	59.547	1653.67	849.108	495.361	80.021	1641.16	830.538	480.067	60.619	1653.66	117.879	29.046	89.983	221.865	38.659	9.903	28.655	68.717	29.759	5.121	20.885	47.237	83.996
	1470.23	1183.79	603	9091	164.824	35.442	13.979	211.573	84.801	14.071	34.782	112.692	0.05	0.545	0	6	254.174	7.897	169	255	889.379	439.12	33.791	1603.56	846.761	477.165	16.177	1650.45	888.547	439.023	33.916	1601.7	846.653	477.132	15.919	1650.33	166.63	75.663	91.74	492.482	47.85	19.995	28.502	119.832	36.019	10.964	18.616	101.673	95.647
	1273.61	792.429	610	6431	177.964	23	106.512	215.908	81.946	14.329	46.198	111.006	0.144	1.149	0	12	255	0	255	255	845.327	476.269	30.421	1667.87	798.446	474.787	24.399	1675.72	844.699	476.097	29.744	1667.36	798.348	474.912	22.911	1675.65	156.242	62.777	92.569	503.411	44.766	14.721	28.682	119.888	34.451	8.298	21.845	75.716	95.466
	1224.75	682.662	603	4669	167.707	34.958	29.336	214.356	87.546	12.955	55.266	116.907	0.03	0.302	0	3	254.96	0.402	251	255	860.477	486.704	26.294	1666.7	878.007	456.074	65.742	1650.29	859.767	486.548	26.139	1666.26	878.011	456.034	65.755	1648.31	158.58	66.203	95.154	514.423	44.177	14.468	29.275	101.182	33.867	7.802	22.279	73.895	88.685
	1537.3	843.06	608	4111	150.782	32.12	24.871	211.574	96.934	11.344	55.051	115.107	0	0	0	0	255	0	255	255	796.559	468.13	32.894	1655.51	850.723	462.094	20.45	1626.43	795.319	468.337	32.396	1654.37	851.03	461.935	19.747	1626.08	194.154	82.777	99.882	512.683	50.109	18.07	29.47	115.604	37.167	8.565	23.688	70.018	85.889
	1457.82	929.29	601	7015	154.866	34.037	3.755	207.542	91.445	11.478	18.986	111.263	0	0	0	0	254.298	8.337	156	255	825.606	470.71	33.212	1667.13	796.274	488.149	45.79	1668.4	824.946	470.761	32.725	1665.12	795.969	488.321	46.184	1668.37	184.955	93.361	95.054	725.217	48.208	18.378	28.21	161.183	36.412	8.464	25.056	71.854	92.853
	1349.46	700.702	617	4228	169.817	25.795	97.128	216.664	86.856	12.268	50.592	111.307	0	0	0	0	255	0	255	255	815.803	435.897	34.568	1652.83	868.826	503.266	30.618	1675.58	815.18	435.495	35.83	1650.83	868.673	503.437	30.446	1675.83	166.03	55.82	97.397	367.872	45.635	14.161	29.205	97.929	36.118	8.227	22.088	71.589	94.866
	1339.17	858.832	627	7084	164.509	29.806	15.26	213.002	87.264	12.503	37.881	108.044	0.066	0.769	0	9	254.336	7.775	164	255	865.608	493.674	27.548	1667.36	847.02	478.832	24.173	1668.01	864.997	493.543	27.368	1664.88	846.935	478.793	24.15	1667.71	166.901	58.718	100.468	389.428	45.303	13.779	29.151	98.573	35.569	9.63	17.406	91.502	90.818
	1351.07	734.526	602	4452	166.709	28.248	85.017	222.391	89.358	13.275	57.429	117.132	0.041	0.286	0	2	255	0	255	255	806.259	479.838	23.07	1624.57	814.297	528.05	44.741	1660.89	805.678	479.503	21.942	1623.11	814.269	527.994	44.135	1660.31	168.723	73.148	98.811	447.571	47.488	16.919	29.876	115.745	34.764	7.467	19.523	61.438	98.969
	1472.94	1048.98	602	6882	168.876	26.936	43.701	214.739	84.654	11.337	56.745	112.777	0	0	0	0	255	0	255	255	805.127	493.977	24.521	1679.37	798.123	472.513	53.542	1674.01	804.598	493.78	23.415	1678.08	798.059	472.383	55.409	1674.03	179.858	92.461	102.953	564.909	48.356	18.059	28.511	132.458	35.934	10.057	19.752	81.525	88.527
	1417.3	885.199	606	6758	169.292	23.993	94.943	213.386	82.373	14.47	56.452	114.496	0.25	1.673	0	17	255	0	255	255	921.139	495.104	21.48	1669.49	868.279	452.506	53.031	1660.1	920.426	494.989	20.972	1668.04	867.91	452.553	52.369	1659.53	169.852	75.818	93.154	652.992	48.67	19.485	29.013	132.947	35.158	7.039	23.596	65.941	89.715
	1778.5	1764.65	623	16684	167.924	21.694	85.399	207.759	82.547	7.721	62.977	108.711	0.083	0.739	0	8	255	0	255	255	814.399	489.655	19.936	1629.86	837.211	484.399	24.685	1679.47	813.763	489.641	18.749	1629.61	836.982	484.405	24.009	1677.8	195.649	99.3	93.983	612.323	53.837	26.012	29.179	180.965	38.168	11.894	26.527	128.655	86.929
	1614.58	1638.39	614	12957	163.893	34.326	13.922	214.853	86.317	13.823	45.141	114.444	0.061	0.653	0	7	255	0	255	255	836.096	461.607	25.094	1651.33	863.555	453.374	25.618	1652.75	835.212	461.22	24.354	1650.39	863.546	453.363	26.557	1652.07	185.488	122.915	96.326	1044.91	48.85	22.251	28.854	178.371	37.801	11.614	23.188	106.933	89.637
	1363.89	875.785	608	5897	171.347	23.478	109.935	214.759	88.342	12.986	51.695	110.31	0.067	0.686	0	7	255	0	255	255	850.778	490.116	45.126	1662.87	957.57	489.819	33.089	1677.73	850.216	489.792	44.756	1661.05	957.588	489.835	33.842	1677.63	164.979	69.588	93.154	415.286	47.446	18.876	29.166	111.752	34.596	8.135	17.053	69.802	94.893
	1537.04	924.982	609	5918	161.176	20.334	110.328	209.277	82.903	7.618	59.538	101.051	0.25	1.455	0	12	255	0	255	255	922.442	468.376	35.695	1669.85	865.009	457.228	23.568	1647.13	921.93	468.122	35.184	1669.12	865.218	457.104	23.835	1648.26	177.9	78.564	90.912	537.352	49.335	19.029	28.301	118.532	37.528	8.295	25.225	69.636	91.876
	1440.55	777.695	603	5118	172.212	19.666	111.221	205.541	84.652	10.021	52.807	109.417	0.1	1.049	0	11	255	0	255	255	873.012	498.733	27.7	1662.88	846.909	494.293	28.351	1654.62	872.364	498.638	26.952	1662.16	846.816	494.191	29.34	1654.12	178.248	71.512	95.497	537.352	48.058	17.062	28.319	107.171	36.561	7.959	24.278	65.927	98.308
	1602.94	1031.9	608	6077	171.286	23.866	76.109	216.926	83.461	10.913	49.663	115.139	0.176	1.765	0	20	255	0	255	255	899.893	479.3	53.174	1673.16	871.861	463.074	25.439	1674.98	899.188	479.183	51.253	1673.12	871.762	463.273	23.825	1674.13	186.558	90.473	98.225	612.021	51.874	20.206	28.365	119.716	36.885	9.432	18.926	70.711	88.503
	1606.36	1392.43	602	11245	163.731	26.772	42.315	209.282	86.104	10.532	61.709	111.344	0.023	0.261	0	3	255	0	255	255	888.47	465.267	48.807	1655.23	832.14	477.56	36.141	1679.11	887.881	465.309	46.119	1655.56	831.865	477.609	36.234	1679.75	185.175	99.604	94.569	700.347	49.916	20.798	28.881	147.916	37.412	11.689	21.925	96.795	92.28
	1184.63	1294.62	601	14175	183.69	27.738	73.049	220.516	79.819	16.024	42.219	116.681	0.142	0.748	0	6	255	0	255	255	843.137	469.772	53.993	1658.29	843.214	487.725	29.743	1682.92	842.717	469.562	53.677	1659.34	842.993	487.586	28.852	1682.78	152.984	93.371	90.912	1040.54	43.411	17.323	28.027	175.726	31.967	8.764	18.629	102.706	94.219
	1096.82	644.988	602	5334	195.015	11.138	144.502	221.611	73.174	8.399	48.248	91.09	0.878	2.657	0	18	255	0	255	255	883.807	480.768	29.145	1660.86	909.245	478.226	28.475	1677.26	883.398	480.722	28.923	1660.47	909.278	478.29	28.285	1677.38	142.745	62.077	93.983	566.909	40.746	13.473	28.518	110.057	32.814	6.874	22.721	76.846	89.634
	1645.99	1129.07	660	6531	164.639	28.419	79.568	219.526	88.098	12.639	57.746	111.193	0.021	0.203	0	2	255	0	255	255	762.642	465.683	71.758	1653.77	950.018	492.246	34.281	1671.09	761.732	464.897	71.586	1651.34	949.881	492.38	32.447	1671.04	192.104	116.513	105.539	1034.56	51.454	20.423	30.045	137.104	38.163	9.597	22.671	81.717	82.281
	1309.91	692.247	613	4526	169.478	26.51	80.612	214.949	88.072	13.379	56.083	114.081	0	0	0	0	255	0	255	255	878.303	501.749	27.578	1671.28	820.018	471.582	49.386	1657.62	877.513	501.742	26.864	1670.47	820.198	471.606	49.565	1660.44	165.029	63.317	98.468	469.997	46.083	15.845	28.95	119.546	34.855	7.44	23.484	60.998	85.565
	1805.38	1448.16	608	9467	160.817	22.607	73.395	202.272	81.048	7.76	40.3	95.511	0.696	3.008	0	21	254.79	2.469	226	255	853.317	464.255	23.276	1680.11	869.391	527.527	17.222	1677.54	852.696	464.022	22.828	1678.92	869.626	527.58	17.389	1678.03	181.815	107.241	90.326	911.1	53.58	24.199	28.827	166.609	39.373	11.513	18.832	85.195	90.705
	1524.22	1116.03	608	8242	170.394	22.211	102.823	212.973	85.169	9.751	57.29	107.326	0.049	0.543	0	6	255	0	255	255	891.64	461.659	33.913	1656.59	889.251	478.674	32.416	1669.89	891.109	461.254	33.561	1655.9	889.282	478.67	30.816	1669.87	182.012	86.315	100.125	643.862	48.856	19.572	28.797	149.515	36.844	9.866	21.881	71.042	87.848
	1421.98	1007.76	604	7754	176.87	17.321	116.844	208.959	78.938	7.798	43.308	93.512	0.804	3.395	0	30	255	0	255	255	796.526	470.614	26.615	1664.65	814.883	460.298	50.579	1667.61	796.036	470.553	26.813	1663.26	815.042	460.213	50.616	1667.4	165.33	76.25	90.326	618.708	47.715	20.427	28.699	145.223	35.782	8.161	21.691	71.069	92.846
	1500.83	1654.85	602	12950	173.156	27.381	73.401	219.707	86.414	13.397	51.661	112.232	0.21	1.133	0	7	255	0	255	255	800.297	481.257	32.578	1657.24	930.157	491.204	58.789	1681.32	799.34	480.969	32.032	1656.95	929.601	490.964	58.817	1681.6	167.33	83.199	98.912	631.72	47.756	20.774	29.545	172.805	35.952	11.819	16.973	111.133	90.568
	1393.76	861.885	600	6414	177.054	25.783	56.603	221.3	79.674	14.7	39.254	103.845	0.661	3.89	0	36	255	0	255	255	833.893	492.163	60.277	1670.34	883.925	475.956	30.271	1662.65	833.302	492.259	59.713	1670.3	883.803	475.945	30.638	1662.71	164.569	76.229	95.74	640.039	48.312	20.341	29.679	187.509	35.208	7.761	22.607	69.778	89.085
	1359.82	733.277	603	4959	164.243	32.542	7.283	210.253	87.47	12.91	32.856	110.922	0	0	0	0	254.976	0.268	252	255	848.026	494.429	18.448	1652.45	814.23	466.785	36.869	1670.1	847.556	493.94	18.005	1653.84	814.188	466.851	36.566	1671.21	173.536	71.423	94.811	460.056	47.901	17.61	28.394	110.036	34.775	6.922	23.358	63.129	93.632
	1512.1	1215.16	606	9918	170.525	27.696	73.63	209.328	85.931	12.437	51.015	109.899	0	0	0	0	255	0	255	255	830.369	463.945	23.679	1672.2	877.526	454.1	41.291	1677.03	829.474	463.555	23.632	1671.78	877.341	454.117	43.227	1676.84	173.175	80.606	102.125	588.708	49.127	19.924	29.097	148.646	36.469	11.31	21.816	104.9	92.053
	1455.75	1680.07	612	15407	173.487	29.985	45.977	215.119	85.968	13.64	53.146	108.892	0.048	0.436	0	4	255	0	255	255	860.693	452.861	141.503	1666.19	867.81	439.381	33.677	1641.52	860.001	452.72	141.915	1664.28	867.746	439.622	32.898	1641.73	159.966	67.395	95.983	575.98	45.61	17.502	29.414	152.725	36.405	12.85	23.486	128.445	90.202
	1449.35	996.491	631	6508	167.544	28.984	75.333	216.165	87.604	12.958	59.964	115.014	0.02	0.202	0	2	255	0	255	255	865.396	517.755	20.831	1670.2	925.096	451.966	18.875	1659.3	865.114	517.681	22.716	1669.29	925.152	451.818	18.728	1658.85	173.59	85.521	100.468	601.879	48.753	19.857	28.644	142.447	35.731	8.677	12.419	75.791	91.512
	1443.73	781.176	600	5096	168.604	24.991	102.145	213.59	87.926	11.045	56.792	108.496	0	0	0	0	255	0	255	255	845.554	512.764	20.529	1679.16	913.09	486.069	23.571	1675.42	844.853	512.724	19.8	1678.67	913.1	486.145	23.385	1675.4	179.612	79.164	93.154	518.139	48.544	16.91	28.031	111.172	36.279	7.414	21.001	58.364	90.468
	1242.37	617.874	652	5969	175.805	25.273	81.371	213.601	82.754	13.177	50.462	108.937	0.031	0.246	0	2	255	0	255	255	766.712	465.854	35.166	1634.07	851.55	477.316	45.24	1668.44	766.122	465.764	34.972	1634.29	851.617	477.324	44.419	1667.42	161.706	71.967	99.054	785.058	45.402	13.102	29.915	118.854	33.854	6.505	17.387	63.944	83.685
	1304.63	822.127	602	6914	170.066	25.689	101.194	213.495	85.326	12.587	44.585	113.81	0.15	1.267	0	13	255	0	255	255	834.625	506.823	23.129	1666.22	805.244	499.149	23.54	1682.1	834.144	506.551	22.946	1665.44	805.251	498.965	23.57	1682.39	162.615	62.237	91.74	520.198	45.747	15.674	27.966	124.513	34.43	7.98	19.043	70.701	90.899
	1454.84	1142.47	609	11097	166.238	29.813	85.479	211.761	88.156	13.317	55.342	113.212	0	0	0	0	255	0	255	255	867.675	491.192	20.92	1660.94	871.255	443.85	61.556	1678.42	867.166	491.045	19.818	1659.92	871.446	443.527	62.131	1677.92	188.581	147.077	101.64	1590.97	48.508	19.879	28.597	186.385	35.74	8.831	22.154	75.806	94.268
	1515.96	928.597	602	4948	162.146	34.615	18.355	213.238	88.318	13.446	57.489	111.093	0	0	0	0	255	0	255	255	810.324	458.146	88.248	1651.67	914.496	486.468	68.812	1675.48	809.804	457.824	87.335	1650.25	914.446	486.609	68.779	1675.25	182.601	77.654	102.711	423.571	50.468	19.797	29.298	123.761	36.197	9.156	16.418	66.537	93.084
	1406.83	1207.47	601	8539	162.632	30.096	59.668	212.922	89.694	12.126	48.145	112.785	0	0	0	0	255	0	255	255	825.326	455.502	18.679	1684.35	858.554	499.328	28.787	1658.65	824.879	455.427	17.827	1682.95	858.62	499.564	29.019	1658.21	178.604	100.974	98.811	641.862	46.629	20.587	28.915	146.233	35.191	9.762	21.402	89.816	94.255
	1513.42	1216.97	606	9889	168.34	24.773	85.509	213.291	83.855	12.466	37.571	108.456	0.055	0.621	0	7	254.787	2.396	228	255	768.499	475.997	26.043	1678.97	827.686	490.481	38.435	1657.86	768.024	475.79	25.613	1678.19	827.673	490.562	38.732	1658.09	180.775	113.986	99.154	1156.73	48.504	20.48	28.601	159.868	36.719	9.793	20.961	91.531	95.364
	1618.43	1199.11	616	6914	168.027	26.489	102.243	223.821	87.24	13.377	53.562	111.101	0	0	0	0	255	0	255	255	918.568	482.456	50.134	1664.79	879.219	460.314	41.096	1666.09	917.806	482.339	49.884	1664.91	879.164	460.268	41.936	1666.71	180.139	89.468	93.74	615.051	49.793	20.098	29.258	150.109	38.266	10.595	20.818	80.21	89.083
	1383.75	1041.55	608	7415	176.865	30.117	78.22	219.478	82.355	14.267	56.185	109.315	0.091	0.536	0	4	255	0	255	255	843.57	478.197	17.015	1649.79	767.884	485.492	25.87	1636.86	843.262	478.058	16.567	1648.72	768.171	485.229	25.959	1637.27	159.514	87.561	94.811	583.855	46.864	18.357	29.203	120.744	35.046	8.928	22.549	78.578	83.092
	1440.8	775.501	617	4797	174.052	21.894	105.276	209.783	84.404	13.085	40.943	109.304	0.035	0.376	0	4	255	0	255	255	846.165	455.994	28.11	1664.68	808.194	457.922	27.125	1620.95	845.539	455.818	27.097	1663.97	808.228	457.909	26.263	1622.12	170.582	68.106	95.054	543.009	49.164	18.392	29.87	135.774	35.829	7.824	20.076	58.463	86.75
	1452.89	807.971	606	4950	169.069	30.083	80.669	213.61	86.441	14.077	49.376	111.104	0.022	0.21	0	2	255	0	255	255	860.337	441.872	54.281	1636.89	812.763	465.01	35.473	1609.7	859.616	441.843	53.351	1635.76	812.748	464.79	35.427	1607.92	176.191	71.423	99.539	438.5	48.455	17.932	29.174	120.217	36.452	8.122	20.691	55.444	91.991
	1437.01	895.908	601	5251	176.762	22.04	114.033	219.227	82.185	12.778	52.677	110.468	0.174	0.999	0	7	255	0	255	255	899.813	480	35.845	1659.85	893.845	464.886	25.293	1682.49	899.3	479.781	36.932	1659.46	893.954	464.952	25.153	1683.29	166.581	74.623	93.983	477.411	47.578	16.95	27.833	112.53	36.268	9.321	23.193	78.152	78.876
	1433.08	785.881	605	5357	172.246	25.985	96.549	212.861	84.143	12.928	48.543	108.08	0.017	0.183	0	2	255	0	255	255	797.771	470.368	42.266	1658.97	771.411	449.49	31.261	1668.44	797.193	470.258	42.451	1658.42	771.441	449.503	31.184	1668.04	174.421	74.972	92.569	630.649	48.311	17.244	28.938	135.042	36.109	7.598	21.836	61.322	93.398
	1595.3	1552.32	617	15724	167.538	24.179	112.321	212.427	85.775	11.74	47.768	107.466	0	0	0	0	255	0	255	255	872.864	490.817	58.615	1654.37	865.824	478.448	29.344	1669.16	872.35	490.771	56.861	1653.55	865.651	478.263	28.294	1669.57	191.733	148.391	93.74	1636.58	50.398	23.46	29.14	184.343	36.965	10.044	23.531	108.604	92.064
	1267.06	765.234	601	6250	165.693	27.968	75.329	220.536	89.095	12.41	55.006	114.908	0	0	0	0	255	0	255	255	914.863	466.116	40.848	1679.06	797.269	479.886	43.936	1677.59	914.249	465.892	41.046	1678.81	797.115	479.946	44.646	1676.21	161.599	64.623	95.154	477.269	44.368	14.791	28.801	123.008	34.498	7.514	23.315	64.693	90.443
	1176.2	617.926	601	4226	168.515	26.739	95.327	216.717	89.212	13.373	52.833	115.598	0.02	0.2	0	2	255	0	255	255	849.302	476.42	37.335	1631.86	853.605	470.084	20.235	1681.49	848.52	476.168	38.496	1630.91	853.373	469.996	19.508	1681.49	151.533	50.776	95.64	362.701	42.45	13.183	28.874	98	33.811	6.803	23.569	54.905	90.848
	1365.56	866.573	603	4880	167.578	26.04	67.742	214.272	88.243	12.753	45.356	112.034	0.071	0.647	0	7	255	0	255	255	881.62	481.813	16.398	1654.12	881.084	455.747	35.504	1667.5	880.924	481.857	16.269	1652.99	881.097	455.606	35.094	1666.8	168.265	72.652	92.912	415.914	46.784	17.955	28.926	118.216	35.156	8.691	23.026	66.653	87.635
	1067.82	515.115	602	3296	204.242	19.96	145.693	237.37	59.334	17.445	22.585	102.232	11.151	33.704	0	174	255	0	255	255	886.038	459.749	37.285	1681.81	965.887	433.796	44.815	1670.63	885.616	459.543	37.195	1681.26	966.018	433.782	44.535	1670.52	131.04	43.698	90.083	354.777	43.343	12.506	27.968	87.943	30.463	6.43	16.644	48.055	90.277
	1243.01	815.467	604	4658	185.506	34.421	54.219	244.11	75.915	20.191	22.486	110.053	4.259	22.633	0	147	255	0	255	255	806.381	447.901	35.321	1637.11	826.341	427.815	37.023	1652.1	806.046	447.571	35.082	1636.24	826.443	427.757	37.606	1650.89	141.921	64.263	90.912	415.446	44.663	15.957	29.028	111.703	33.312	8.186	21.948	60.734	92.511
	1512.79	1082.18	603	8658	164.358	18.336	105.846	204.124	82.732	6.377	61.826	94.105	0.481	2.585	0	17	255	0	255	255	860.915	439.535	46.653	1669.16	859.869	474.252	35.675	1675.36	860.312	439.334	46.754	1668.74	859.965	474.281	36.638	1675.7	166.257	81.226	93.154	626.708	48.536	20.17	28.839	159.605	37.307	8.37	23.599	79.729	87.403
	2006.43	2005.22	612	15532	160.055	24.145	78.043	211.875	82.812	8.182	41.134	101.05	0.333	1.924	0	16	254.633	4.454	201	255	847.393	465.441	32.534	1678.56	848.431	495.353	36.441	1672.23	846.766	465.241	33.008	1678.09	848.76	495.287	37.035	1672.26	209.818	157.459	95.64	921.242	54.842	26.632	29.387	165.73	40.786	15.077	20.085	125.224	83.927
	1355.25	1014.69	611	7195	167.531	29.346	34.349	218.288	87.989	14.982	37.955	111.346	0.238	2.673	0	30	254.778	2.494	227	255	810.392	483.071	36.331	1671.99	893.914	505.812	20.431	1674.72	809.82	482.858	36.267	1671.57	893.992	505.798	21.006	1674.91	149.881	71.279	92.569	547.068	46.028	17.259	28.986	113.061	35.044	9.423	21.16	81.027	87.007
	1411.48	977.474	602	7019	165.925	26.215	96.555	222.477	87.568	14.003	46.887	108.963	0	0	0	0	254.693	3.278	220	255	853.927	488.446	28.354	1672.15	868.815	449.155	36.631	1666.42	853.227	488.261	27.62	1670.72	868.777	449.127	37.305	1666.05	166.893	79.98	94.225	630.222	48.985	19.72	28.448	153.258	34.649	8.771	19.237	78.64	87.355
	1402.1	956.516	620	6022	165.565	28.197	73.762	219.307	87.551	12.106	56.704	111.983	0	0	0	0	255	0	255	255	930.85	448.505	47.085	1619.76	848.048	487.488	31.025	1657.48	930.063	448.518	45.603	1618.89	848.094	487.545	30.927	1656.9	174.565	84.562	95.983	644.306	46.276	16.18	28.771	102.364	36.122	9.132	21.404	74.904	90.005
	1398.74	712.309	614	3802	171.417	32.181	30.167	217.288	83.685	12.751	56.432	110.544	0	0	0	0	255	0	255	255	907.125	499.731	21.744	1670.81	880.738	493.745	25.317	1654.12	906.708	499.704	19.927	1668.87	880.824	493.513	25.81	1654.68	176.089	67.489	106.125	424.299	47.752	15.233	28.222	109.448	35.862	8.499	18.128	67.504	91.646
	1297.24	634.36	600	4364	177.139	23.003	105.645	216.245	83.252	13.888	54.527	108.85	0.123	0.912	0	8	255	0	255	255	885.596	455.169	42.403	1662.12	859.98	460.586	33.941	1649.46	885.07	454.883	41.619	1661.82	859.914	460.655	33.837	1652.23	161.453	65.564	91.74	555.394	46.557	14.943	28.602	96.563	34.503	7.335	20.384	61.736	86.834
	1365.74	842.173	608	5357	168.316	25.934	70.06	218.799	87.509	12.859	49.139	114.244	0	0	0	0	255	0	255	255	912.684	446.07	32.899	1672.98	868.719	484.591	45.291	1677.42	912.052	445.921	32.199	1672.81	868.638	484.413	44.798	1677.63	169.325	78.051	96.225	571.495	46.663	17.658	28.51	130.026	35.316	8.326	23.993	66.658	86.792
	1767.33	1284.4	606	8071	167.802	27.566	63.423	210.789	86.921	12.586	48.855	110.647	0	0	0	0	255	0	255	255	853.654	468.527	25.752	1678.77	918.137	433.908	84.569	1657.83	853.05	468.198	25.2	1678.5	917.845	433.798	84.824	1657.95	207.136	142.08	95.64	1172	54.981	25.991	28.602	146.895	38.342	9.823	19.765	75.598	83.664
	1743.65	1857.36	612	14699	165.734	36.814	25.339	215.23	86.884	13.532	47.658	111.489	0	0	0	0	255	0	255	255	862.092	484.221	32.43	1659.93	903.142	464.811	51.052	1662.02	861.701	483.923	32.301	1657.93	903.525	464.747	51.41	1663.26	190.987	115.35	94.569	794.514	51.31	26.573	29.137	217.366	38.374	13.573	24.435	127.333	95.581
	1288.88	615.759	620	3972	165.248	28.787	61.8	221.922	86.598	12.548	51.681	111.253	0.024	0.271	0	3	255	0	255	255	868.382	476.617	33.099	1656.1	857.451	475.652	20.468	1663.4	867.717	476.368	32.591	1655.43	857.481	475.695	20.364	1663.26	166.278	65.065	97.983	570.122	46.074	14.093	30.303	102.102	34.556	7.71	17.18	69.49	87.763
	1510.01	958.302	608	6013	166.609	26.944	83.146	207.821	87.3	11.704	48.701	113.78	0	0	0	0	254.911	0.896	246	255	935.254	469.093	19.107	1662.14	898.15	497.33	30.537	1644.92	934.532	468.894	18.621	1661.29	897.885	497.202	29.311	1643.61	184.55	82.368	99.296	513.068	50.135	20.589	28.507	131.8	36.231	8.288	24.598	64.011	92.7
	1455.8	909.869	625	6909	172.288	25.022	83.74	218.25	84.82	11.84	53.006	109.118	0	0	0	0	255	0	255	255	917.384	478.743	39.739	1675.05	884.3	486.645	22.861	1641.83	916.824	478.776	39.706	1674.28	884.476	486.869	22.599	1640.81	177.463	78.84	103.296	530.666	48.892	19.277	28.931	121.146	36.033	7.631	24.42	75.261	86.475
	1510.77	1166.83	612	7042	167.331	33.28	65.142	215.41	88.229	14.067	60.69	111.346	0	0	0	0	255	0	255	255	877.729	468.682	62.178	1659.26	849.682	468.15	32.485	1680.31	877.365	468.254	61.085	1657.72	849.42	468.01	32.401	1680.57	181.378	108.885	99.054	767.928	48.838	20.372	28.512	146.074	36.609	10.756	21.329	89.004	90.11
	1594.79	1321.47	601	10479	164.274	26.37	65.293	208.704	89.903	12.568	53.754	116.434	0	0	0	0	255	0	255	255	834.96	471.265	19.201	1662.47	883.19	467.391	19.051	1653.16	834.155	471.246	19.172	1662.04	883.025	467.28	19.044	1653.58	186.619	101.83	92.225	900.438	49.375	19.078	28.742	149.369	37.626	11.236	22.671	89.324	97.206
	1517.26	1434.87	605	10280	161.766	34.074	11.942	216.188	88.249	13.31	31.855	115.186	0	0	0	0	254.35	7.026	179	255	911.636	482.104	44.381	1671.5	817.762	488.69	24.468	1639.95	910.783	482.14	43.954	1668.32	818.255	487.995	24.221	1640.16	184.18	115.235	95.74	963.935	48.971	23.452	28.566	167.052	35.635	9.948	18.929	79.547	89.471
	1422.82	906.923	600	6260	162.91	25.235	69.779	210.695	88.154	10.747	56.545	115.376	0	0	0	0	255	0	255	255	815.189	467.538	28.906	1668.76	805.132	455.502	20.604	1603.71	814.646	467.474	28.367	1668.32	805.196	455.529	20.405	1603.81	174.002	72.311	96.225	498.926	48.118	16.832	28.436	125.297	35.587	8.72	23.287	70.93	95.347
	1416.82	1065.56	600	9498	164.485	23.164	95.82	214.407	86.631	11.057	57.341	109.652	0	0	0	0	255	0	255	255	884.522	452.699	61.686	1641.13	892.019	437.284	40.13	1656.81	884.043	452.672	61.657	1641.57	892.054	437.061	41.644	1657.28	176.519	75.565	100.953	639.938	48.484	21.313	30.262	216.708	35.168	8.629	19.962	70.996	91.341
	1374.53	702.82	609	4427	160.078	23.905	58.447	210.603	89.809	10.392	52.028	111.173	0.029	0.294	0	3	255	0	255	255	809.957	483.779	38.777	1675.76	824.166	450.283	65.61	1665.8	809.262	483.627	37.834	1672.94	824.003	450.48	62.062	1666.33	173.163	66.761	93.74	489.553	46.987	15.359	28.431	104.539	35.795	7.339	16.861	60.784	83.865
	1412.35	1028.26	601	8526	163.138	30.636	37.751	212.555	89.715	13.043	56.848	112.73	0	0	0	0	254.832	1.833	235	255	859.943	453.16	32.576	1671.62	849.582	502.351	27.964	1670.83	859.229	453.037	33.365	1670.59	849.4	502.366	29.148	1671.05	173.451	81.995	95.296	584.891	47.064	17.503	28.404	123.657	35.744	8.934	22.157	87.788	87.785
	1473	1117.89	615	8849	160.398	28.842	40.127	211.912	89.539	11.171	56.794	116.165	0.028	0.289	0	3	255	0	255	255	939.237	463.858	21.779	1661.98	857.632	461.303	42.257	1664.33	938.607	463.887	21.039	1661.03	857.52	461.348	41.986	1663.8	181.151	83.461	101.983	561.595	49.29	18.947	28.694	139.565	35.435	9.881	15.038	80.729	90.33
	1729.06	1295.89	645	10630	162.094	23.529	105.15	208.409	88.58	11.324	55.093	112.436	0	0	0	0	255	0	255	255	834.005	488.674	65.872	1673.8	861.854	480.567	25.2	1672.59	833.295	488.68	64.905	1672.82	862.103	480.654	25.605	1675.51	208.45	124.339	103.054	1029.05	54.02	22.795	30.566	168.22	38.132	10.029	20.468	80.457	81.444
	1496.05	1946.36	605	19377	171.785	29.29	40.882	223.087	85.155	12.444	47.678	111.269	0	0	0	0	255	0	255	255	857.466	502.043	21.538	1668.64	836.46	483.452	21.496	1674.16	857.016	502.047	21.281	1668.31	836.359	483.678	20.312	1674.08	177.866	135.101	95.296	1199.66	47.566	24.581	28.464	218.785	35.625	10.752	15.858	112.766	94.043
	1388.18	843.691	603	5682	165.247	23.95	87.655	216.525	89.498	10.926	55.817	112.355	0	0	0	0	255	0	255	255	859.437	479.19	26.131	1665.33	856.657	468.53	22.618	1659.97	858.752	479.109	25.672	1665.37	856.786	468.674	22.696	1659.59	173.788	71.822	99.296	526.323	47.052	16.176	29.065	112.548	35.512	8.664	18.31	82.238	88.336
	1453.05	775.866	606	4394	171.414	26.29	90.007	210.216	86.459	12.539	46.774	113.892	0	0	0	0	255	0	255	255	816.975	482.993	18.35	1598.49	894.63	474.203	34.757	1671.34	816.284	482.796	17.378	1596.57	894.829	474.08	35.107	1671.64	180.083	78.843	103.983	509.796	49.601	17.39	29.402	116.281	35.715	8.203	20.136	58.732	88.963
	1380.07	742.568	600	4640	165.207	27.503	84.699	218.545	90.103	12.255	53.076	112.283	0.019	0.196	0	2	255	0	255	255	855.223	432.835	70.242	1654.21	860.579	500.442	60.988	1671.71	854.633	432.862	69.735	1656.75	860.491	500.394	59.926	1672.74	173.803	75.237	93.154	602.524	47.585	17.118	30.228	120.167	35.51	6.55	23.212	53.853	93.779
	1612.37	1512.52	638	12239	163.354	33.566	0.716	218.421	88.51	15.676	10.35	109.172	0.021	0.203	0	2	254.165	8.224	174	255	857.866	440.836	78.313	1672.9	849.898	468.882	38.53	1658.73	857.289	440.879	77.077	1671.5	849.752	469.07	38.444	1660.51	188.103	109.614	97.397	859.911	49.745	22.198	29.052	173.165	37.445	10.889	23.498	89.99	96.915
	1410.5	1269.99	615	13210	169.393	27.737	24.714	213.766	88.063	11.645	58.977	112.229	0	0	0	0	255	0	255	255	865.061	453.963	21.847	1632.02	873.741	455.466	28.42	1667.21	864.324	454.023	21.752	1631.39	873.659	455.512	28.634	1667.15	175.614	149.919	97.054	1716.12	46.068	17.367	29.477	162.275	36.049	9.929	22.208	103.648	92.426
	1750.88	1650.98	614	12008	166.794	27.07	68.977	206.683	86.701	11.239	57.295	104.793	0	0	0	0	255	0	255	255	806.597	491.211	36.365	1676.15	799.982	461.633	25.246	1639.08	805.931	491.128	36.262	1674.72	799.744	461.482	25.334	1637.69	193.623	110.425	98.326	863.384	51.419	24.011	30.188	188.847	38.753	12.135	24.595	98.605	89.516
	1561.64	1312.92	631	12226	162.358	30.826	43.429	208.789	88.626	9.996	66.441	108.71	0	0	0	0	255	0	255	255	870.042	494.529	37.951	1656.68	797.118	484.744	17.243	1676.08	869.495	494.286	37.672	1656.93	796.946	484.814	16.349	1673.13	184.365	96.126	96.225	706.833	48.95	18.867	29.163	154.89	37.757	10.547	23.544	118.451	90.517
	1470.53	825.272	606	5094	173.034	24.908	96.697	210.041	85.638	11.655	54.532	107.777	0	0	0	0	255	0	255	255	857.432	463.906	26.065	1657.92	869.284	518.621	31.806	1664.92	856.764	463.732	25.981	1657.56	869.182	518.723	32.062	1665.25	174.255	66.894	98.468	482.24	48.597	17.412	28.714	125.042	36.691	8.653	21.724	65.192	92.015
	1298.85	626.946	604	3858	165.144	26.335	92.592	210.323	90.312	11.298	57.718	115.404	0.279	3.078	0	34	255	0	255	255	918.235	493.761	25.614	1659.76	805.068	478.194	27	1644.19	917.435	493.566	25.507	1660.08	804.936	478.217	28.129	1644.17	165.06	54.955	94.912	369.872	45.357	13.548	28.522	96.714	35.142	7.27	18.61	53.251	96.617
	1163.17	566.44	600	3463	191.17	27.268	112.341	241.302	71.45	21.208	28.296	113.032	3.15	14.494	0	90	255	0	255	255	905.071	455.474	52.616	1677.47	859.813	473.9	35.324	1652.25	904.413	455.354	52.59	1675.41	860.039	473.823	35.368	1652.31	134.197	44.685	90.912	296.049	43.421	13.942	28.198	94.621	33.009	6.173	21.447	51.668	83.91
	1361.39	872.996	610	5741	153.376	34.81	9.721	208.02	95.702	12.349	44.178	113.978	0	0	0	0	255	0	255	255	844.522	520.418	49.832	1669.25	856.23	495.875	61.585	1651.88	843.533	520.327	47.19	1668.72	856.183	495.835	67.194	1651.91	181.75	86.444	104.468	671.217	46.32	16.734	30.493	133.408	35.369	8.492	20.256	65.79	93.78
	1470.21	1364.42	605	12148	166.74	30.604	50.794	220.909	90.598	12.196	59.846	111.516	0	0	0	0	255	0	255	255	838.417	473.758	22.674	1671.99	991.309	483.848	39.856	1654.23	837.767	473.43	21.427	1670.63	990.937	484.268	37.83	1655.2	178.746	111.418	100.711	941.349	47.777	21.497	28.556	149.011	35.858	10.403	23.024	106.393	84.364
	1537.29	1059.82	623	8443	163.668	27.795	79.741	212.05	90.738	12.105	52.102	110.726	0	0	0	0	254.738	2.897	223	255	902.809	468.394	43.69	1669.08	871.367	465.48	22.524	1659.82	902.004	468.35	43.602	1667.66	871.288	465.512	21.726	1658.27	183.067	89.58	100.225	704.288	49.322	19.967	29.076	165.645	37.074	8.823	23.742	64.898	90.022
	1453.49	790.776	608	4648	160.595	30.332	44.773	213.993	93.439	11.043	58.694	115.98	0	0	0	0	255	0	255	255	932.382	475.48	69.815	1653.65	872.337	503.806	32.292	1668.03	931.723	475.182	70.299	1654.74	872.307	503.852	31.583	1666.8	182.27	78.367	99.539	620.992	48.294	15.3	28.853	107.614	36.577	8.254	24.199	66.32	100.936
	1401.19	893.511	611	6572	158.879	28.657	79.436	206.17	90.563	10.617	56.484	112.835	0	0	0	0	255	0	255	255	812.476	503.546	20.46	1651.02	804.485	504.552	21.854	1675.02	811.958	503.133	21.962	1648.45	804.57	504.767	20.69	1674	179.351	82.999	99.882	583.151	47.083	16.501	28.612	121.62	35.679	8.525	23.94	68.802	96.012
	1449.03	912.473	612	5302	170.899	23.877	100.528	219.291	84.175	11.527	55.561	110.126	0.087	0.628	0	5	255	0	255	255	810.668	519.049	22.789	1638.15	911.925	469.376	79.475	1656.1	810.185	519.198	22.68	1638.09	911.575	469.381	77.334	1657	176.989	86.028	94.326	616.708	48.15	19.021	29.133	147.83	36.31	8.579	25.106	66.626	88.108
	1779.76	1577.53	621	10196	164.447	25.76	80.98	202.203	88.284	8.957	64.376	108.331	0	0	0	0	255	0	255	255	954.953	469.205	38.479	1672	931.416	468.981	53.352	1678.09	954.575	469.102	36.776	1670.59	931.374	469.005	53.036	1679.96	200.19	126.453	108.711	895.183	51.76	23.093	28.8	158.764	39.546	11.784	22.398	98.154	97.227
	1428.55	731.013	614	4643	170.22	24.41	79.69	214.303	88.087	12.525	45.499	109.911	0.018	0.19	0	2	255	0	255	255	822.712	469.486	33.444	1647.19	802.057	464.356	35.432	1679.38	822.094	469.114	33.817	1645.8	802.028	464.326	35.603	1679.11	173.45	63.347	98.811	472.926	48.718	17.857	28.771	142.566	36.116	6.706	23.375	57.088	94.47
	1530.37	2038.18	601	19985	163.834	30.955	12.101	213.68	89.143	12.992	37.748	107.704	0	0	0	0	254.413	5.982	194	255	854.044	455.537	36.905	1667.73	851.932	480.49	31.337	1667.64	853.392	455.394	35.053	1667.04	851.86	480.505	32.122	1668.09	181.491	152.225	99.882	1532.06	47.881	26.117	29.274	258.938	36.119	10.629	16.435	98.269	100.703
	1352.16	870.599	604	6748	170.223	27.617	82.883	213.782	89.774	11.569	61.137	116.267	0	0	0	0	255	0	255	255	881.366	463.796	25.208	1642.72	876.839	489.222	29.474	1664.72	880.516	463.527	24.466	1641.15	876.794	489.164	28.951	1664.76	168.729	97.549	93.397	817.644	46.115	16.644	28.296	121.631	35.422	7.947	18.744	70.639	82.961
	1431.6	1593.41	600	17296	166.557	28.139	22.627	216.484	91.383	12.815	55.833	114.883	0	0	0	0	255	0	255	255	894.892	505.805	22.274	1672.5	891.308	475.432	38.269	1666.43	894.299	505.653	21.669	1671.08	891.115	475.751	37.828	1666.76	172.138	90.138	93.397	642.063	45.661	19.317	28.569	163.373	36.014	11.984	23.589	134.796	89.784
	1669.38	1173.78	605	6954	163.063	27.869	72.934	211.607	90.591	13.031	56.631	109.949	0.085	0.874	0	9	255	0	255	255	875.642	467.71	21.912	1667.15	806.471	467.235	32.083	1640.46	874.991	467.514	22.226	1666.74	806.573	467.366	33.367	1641.67	198.312	109.202	98.225	778.614	51.115	20.01	28.704	131.303	38.541	10.333	25.446	70.392	88.377
	1520.06	998.075	608	6514	163.328	25.46	74.669	212.974	88.341	10.9	59.191	112.823	0	0	0	0	255	0	255	255	882.402	476.871	32.123	1682.09	886.478	486.83	22.298	1671.17	881.871	476.722	31.59	1679.9	886.364	486.834	21.303	1671.28	189.885	120.074	94.811	1137.32	50.357	22.085	28.131	191.678	36.195	8.263	20.876	63.403	93.569
	1355.43	757.6	626	6251	171.147	30.892	67.616	214.682	86.084	14.053	56.973	110.617	0	0	0	0	254.451	5.545	199	255	797.147	460.829	77.666	1663.95	778.244	481.968	38.183	1658.24	796.762	460.618	77.594	1662.25	778.372	481.733	38.07	1657.97	173.626	109.893	98.811	1113.17	46.098	14.79	29.103	124.363	35.929	7.92	15.499	64.937	93.497
	1409.76	1088.38	618	10244	162.953	27.493	101.168	214.064	90.971	13.338	61.142	114.942	0	0	0	0	255	0	255	255	956.345	484.127	31.122	1649.33	878.681	454.167	36.067	1673.98	955.809	483.957	30.885	1648.8	878.571	454.33	35.92	1673.64	173.239	86.316	99.64	866.899	46.15	17.36	28.915	165.489	36.425	8.47	23.099	78.815	89.787
	1340.82	670.982	601	4624	165.312	29.126	58.994	209.929	90.136	11.441	53.378	112.339	0	0	0	0	255	0	255	255	835.298	486.372	18.555	1680.58	819.205	499.773	51.066	1677.21	834.69	486.107	18.537	1679.79	819.107	499.684	50.406	1677.94	171.149	72.595	94.569	589.82	46.072	13.815	28.737	105.054	35.596	7.777	23.405	56.042	96.078
	1615.11	1146.03	610	7458	161.986	29.047	54.705	211.167	90.782	11.122	63.065	111.603	0	0	0	0	255	0	255	255	860.083	454.737	48.535	1672	918.497	445.008	23.935	1672.45	859.133	454.758	48.064	1671.12	918.491	444.982	23.356	1673.07	196.375	147.578	97.539	1235.8	50.418	21.948	28.01	160.764	37.926	9.036	25.586	66.01	89.461
	1644.96	1287.89	639	8253	165.624	27.589	83.477	211.368	88.481	13.296	58.385	111.32	0	0	0	0	255	0	255	255	919.44	481.033	44.607	1680.28	893.357	503.129	31.681	1673.05	918.911	481.064	43.243	1679.47	893.222	503.096	31.974	1673.03	192.369	108.755	103.296	892.864	51.606	26.567	30.255	226.261	37.448	9.837	24.037	70.563	93.483
	1424.4	898.438	605	5077	162.237	31.417	16.734	214.121	89.372	12.258	52.128	113.362	0	0	0	0	255	0	255	255	832.828	485.46	32.022	1656.02	873.775	472.674	35.93	1636.75	831.991	485.233	32.839	1654.68	873.617	472.79	36.792	1636.17	179.058	84.132	100.225	549.252	47.987	19.507	29.7	128.821	35.569	8.586	23.305	69.795	88.871
	1408.76	833.267	601	5531	158.653	30.941	15.828	209.488	91.999	10.955	51.03	112.025	0	0	0	0	255	0	255	255	794.31	466.728	38.083	1668.9	854.33	506.238	35.828	1679.85	793.417	466.586	37.14	1668.32	854.269	506.26	32.469	1679.71	177.484	72.037	101.539	447.855	46.932	15.93	29.494	106.251	36.157	9.115	21.142	77.694	92.116
	1551.5	968.338	634	7085	155.556	32.594	55.265	207.066	94.857	10.386	62.132	112.944	0	0	0	0	255	0	255	255	941.7	475.878	24.437	1678.82	880.202	514.417	20.905	1665.57	940.696	474.881	23.891	1677.72	879.795	514.585	20.179	1664.96	203.11	117.237	98.326	932.237	48.811	16.529	29.573	105.66	38.088	9.9	18.777	85.377	95.963
	1501.91	1058.64	610	7145	169.267	28.413	84.501	216.724	88.216	14.057	54.373	110.54	0	0	0	0	255	0	255	255	867.305	447.789	36.558	1662.05	809.14	479.122	31.828	1675.1	866.703	447.613	36.969	1661.64	809.186	479.25	30.38	1674.67	173.277	71.449	98.953	503.754	47.551	15.862	28.301	108.169	37.476	10.667	18.244	94.132	92.377
	1793	2247.05	611	20149	164.491	29.152	27.355	212.959	87.805	12.183	56.497	110.079	0.035	0.373	0	4	255	0	255	255	922.348	485.838	23.269	1673.03	822.676	471.188	34.228	1660.69	921.781	485.613	22.466	1672.07	822.103	471.167	35.187	1660.86	190.472	106.178	94.912	823.526	51.367	23.543	28.355	179.824	38.893	15.204	23.442	142.665	91.726
	1419.96	1109.79	612	8641	170.898	27.826	69.398	212.121	86.916	12.688	57.927	111.403	0	0	0	0	255	0	255	255	868.652	445.213	49.378	1636.68	869.93	500.557	30.208	1666.4	868.001	445.298	48.896	1635.45	869.899	500.763	29.572	1666.55	167.432	82.929	99.64	687.945	46.612	18.939	28.808	133.429	35.763	9.496	22.819	89.531	80.574
	1447.48	900.001	600	7279	162.945	26.532	73.051	211.941	90.829	11.736	57.08	114.583	0.024	0.269	0	3	255	0	255	255	779.771	454.459	22.19	1635.66	815.672	479.882	21.503	1669.4	779.212	454.156	21.949	1634.68	815.656	480.061	21.291	1669.43	173.655	62.555	94.225	404.399	48.253	16.318	28.797	106.455	36.127	9.007	22.818	88.94	90.529
	1484.08	1297.47	603	11679	164.369	26.851	77.163	211.711	87.299	11.4	56.474	109.304	0	0	0	0	255	0	255	255	854.764	480.547	24.77	1674.27	919.703	479.794	43.499	1659.53	854.251	480.196	23.594	1673.18	919.615	479.863	43.164	1659.31	179.047	115.225	92.326	963.751	47.261	20.523	28.203	170.686	36.577	9.864	19.014	87.12	89.821
	1613.07	1207.5	615	7032	164.358	27.765	65.87	210.455	87.952	11.086	59.046	111.898	0.053	0.564	0	6	254.487	5.456	197	255	846.683	466.395	44.962	1668.09	854.6	499.709	35.558	1666.76	846.27	466.437	45.003	1667.14	854.306	499.711	35.184	1665.01	197.199	117.917	94.569	763.886	52.612	28.248	28.595	209.258	36.774	8.786	13.814	63.886	81.429
	1643.42	1388.49	611	10986	163.711	24.89	62.484	210.374	88.941	10.586	59.343	105.915	0	0	0	0	255	0	255	255	845.257	488.211	27.973	1649.2	827.356	466.471	31.943	1621.39	844.326	487.928	28.898	1649.06	827.216	466.24	31.304	1620.66	193.966	110.332	103.64	808.07	51.163	19.975	29.548	146.4	37.685	10.558	20.725	95.545	97.896
	1567.38	1199.36	657	9247	159.789	28.895	65.912	214.465	90.07	10.992	59.7	110.549	0	0	0	0	255	0	255	255	708.853	463.496	30.398	1679.98	889.57	449.241	32.106	1615.69	708.386	463.47	29.521	1676.98	889.528	449.084	32.002	1617.02	187.384	89.691	106.125	634.649	50.124	20.746	29.498	160.944	37.063	9.382	23.204	73.154	98.27
	1367.78	877.154	601	7893	167.857	26.434	99.127	218.191	86.848	12.991	55.242	109.734	0.028	0.289	0	3	255	0	255	255	790.243	440.736	33.759	1672.81	907.5	467.059	21.459	1671.63	789.721	440.567	33.942	1672.59	907.53	467.107	22.384	1672.77	168.344	78.084	99.64	726.389	45.333	14.037	28.143	109.196	36.414	9.381	20.094	92.033	88.835
	1552.26	1400.33	621	12935	167.428	30.354	43.467	215.855	86.442	12.387	58.917	110.808	0.094	0.799	0	8	255	0	255	255	851.654	452.218	33.108	1665.65	855.367	468.887	24.177	1652.01	851.088	452.09	33.474	1664.27	855.116	468.837	24.702	1651.86	184.905	98.908	96.225	749.602	49.766	21.113	29.405	139.741	36.546	11.36	19.617	117.856	89.869
	1489.43	775.527	603	4127	172.95	24.998	57.208	214.332	81.596	11.305	55.328	105.666	0.044	0.362	0	3	255	0	255	255	829.805	479.889	20.961	1653.61	878.508	449.25	44.629	1666.99	829.138	479.776	20.1	1653.28	878.552	449.328	44.797	1667.22	178.377	72.774	91.841	473.411	49.765	17.356	28.948	107.713	36.533	7.914	17.165	66.87	92.001
	1557.66	1074.75	606	8194	162.405	27.433	51.912	225.427	87.795	11.356	50.499	110.981	0.142	1.552	0	17	255	0	255	255	788.108	440.486	50.547	1669.59	849.587	437.41	23.779	1630.37	787.214	440.739	45.782	1668.03	849.638	437.453	23.281	1628.37	186.174	90.986	97.64	632.59	49.69	18.196	29.757	122.694	37.376	9.852	23.268	95.123	86.316
	1420.62	735.753	608	6085	166.11	29.075	68.741	214.549	86.935	12.457	57.654	107.551	0.045	0.472	0	5	255	0	255	255	844.977	440.914	38.096	1662.99	843.002	468.67	41.301	1658.02	844.391	440.637	36.72	1659.19	842.918	468.605	41.285	1657.63	173.925	57.597	99.397	449.068	47.845	15.609	28.737	135.052	36.313	7.064	24.416	57.368	87.865
	1359.26	718.857	600	5368	166.261	27.932	72.981	211.452	88.372	10.961	62.612	110.524	0	0	0	0	255	0	255	255	910.813	456.775	43.632	1648.35	876.567	514.579	27.123	1668.59	910.021	456.486	41.448	1646.31	876.731	514.528	27.695	1668.56	169.631	62.086	100.711	480.884	46.358	13.917	29.976	87.058	35.769	8.366	23.151	78.87	92.91
	1609.57	1961.83	604	17337	165.08	30.494	33.06	220.701	84.771	14.692	35.076	110.997	0.841	8.413	0	87	254.991	0.097	254	255	787.743	483.475	26.577	1670.06	849.504	495.987	28.596	1677.74	786.79	483.101	26.86	1670.11	850.264	496.779	27.435	1678.05	190.933	124.858	95.255	995.207	50.552	23.86	28.698	179.989	35.97	12.573	23.38	122.641	90.093
	1756.2	1772.69	606	15246	164.104	31.906	43.495	209.183	86.883	11.623	59.07	109.503	0.041	0.453	0	5	255	0	255	255	759.143	439.677	28.233	1650.96	867.634	462.424	63.932	1644.42	758.329	439.558	28.219	1650.11	867.786	461.869	64.329	1645	204.802	166.123	103.054	1681.39	51.834	23.231	28.866	159.085	38.674	12.781	24.848	122.022	89.977
	1344.05	778.771	623	6870	166.614	26.039	102.092	220.021	87.465	12.837	56.137	111.211	0	0	0	0	255	0	255	255	873.445	498.391	26.27	1674.85	851.424	462.302	45.679	1664.13	872.824	498.177	25.88	1673.65	851.403	462.425	45.069	1663.85	168.673	70.778	99.296	628.448	46.996	16.391	28.724	149.363	34.953	7.18	22.469	58.563	89.34
	1461.89	741.672	639	4602	163.851	27.356	88.211	210.913	87.883	12.766	46.967	109.314	0	0	0	0	255	0	255	255	801.605	466.303	38.323	1660.83	847.503	484.002	42.538	1659.69	800.936	466.087	38.118	1659.87	847.535	484.164	41.141	1659.87	181.453	69.37	104.125	501.595	49.58	16.716	30.119	107.644	36.192	7.279	24.131	65.294	89.113
	1478.99	854.348	610	5269	168.177	24.796	98.413	214.47	85.805	12.043	54.125	116.944	0	0	0	0	254.983	0.184	253	255	903.651	493.187	35.537	1679.24	835.852	494.574	33.26	1674.91	902.953	492.962	35.401	1677.55	835.783	494.371	33.516	1674.65	181	74.435	101.054	473.813	50.098	17.149	30.414	131.258	35.794	8.861	18.121	66.293	95.767
	1434.14	929.254	606	8091	169.253	25.431	97.116	214.754	85.227	12.525	49.795	109.871	0.098	1.043	0	12	255	0	255	255	898.44	512.138	27.388	1679.38	877.815	458.124	63.61	1656.64	897.837	512.015	27.275	1678.09	877.882	458.215	63.152	1656.67	173.74	79.281	99.296	692.105	47.363	16.825	28.541	136.832	36.332	8.916	23.602	75.288	90.476
	1394.82	738.524	607	4306	166.445	28.143	67.109	216.189	87.096	12.115	52.415	113.882	0	0	0	0	255	0	255	255	835.888	466.194	58.438	1602.91	858.103	455.359	59.108	1629.82	835.314	466.125	57.591	1602.18	858.055	455.25	55.301	1630.73	170.946	60.935	97.154	408.156	46.424	14.491	29.312	98.708	36.48	8.506	21.349	68.356	92.024
	1664.16	2126.11	609	23258	160.769	30.857	28.031	208.503	88.66	11.793	51.312	113.006	0	0	0	0	255	0	255	255	894.202	499.836	46.868	1644.77	822.329	485.221	28.907	1683.76	893.635	499.774	46.734	1644.51	822.218	485.387	28.651	1683.48	187.083	84.901	95.397	795.242	50.704	21.865	28.994	206.786	37.494	12.926	19.782	143.206	91.907
	1495.64	988.589	600	7523	163.483	26.074	95.568	215.323	89.366	13.538	53.505	108.489	0	0	0	0	255	0	255	255	905.044	456.368	37.902	1669.78	845.612	475.152	37.488	1681.21	904.439	456.092	37.647	1668.76	845.65	475.215	38.611	1680.62	184.343	97.914	93.983	821.828	49.345	19.594	28.147	140.493	36.514	8.25	21.535	68.179	90.842
	1403.24	1095.4	605	9534	167.235	27.274	79.729	216.251	89.04	11.696	60.299	109.708	0.017	0.183	0	2	255	0	255	255	908.895	448.807	25.092	1640.87	851.584	461.445	52.377	1639.26	908.278	448.621	24.456	1639.88	851.554	461.542	50.476	1643.87	167.103	77.566	94.811	765.259	46.403	17.385	28.585	145.261	35.814	9.208	19.408	83.567	93.748
	1433.12	975.914	606	7693	173.057	24.166	99.489	213.499	83.631	10.426	59.545	110.802	0.023	0.265	0	3	255	0	255	255	813.718	500.515	22.399	1671.24	892.79	480.136	29.594	1667.91	813.062	500.15	20.369	1670.38	892.766	479.994	30.048	1667.92	175.826	107.556	96.811	1052.42	47.813	20.625	28.389	160.38	36.066	7.357	20.233	61.074	96.955
	1456.67	1568.15	612	15974	166.814	26.336	64.497	217.79	87.978	11.946	57.441	112.69	0.079	0.891	0	10	255	0	255	255	852.077	480.515	21.241	1670.38	827.586	496.532	22.612	1636.55	850.976	480.498	21.418	1669.01	827.718	496.707	21.108	1636.43	173.397	123.652	101.296	1302.03	45.865	20.074	27.924	201.735	36.433	10.734	24.642	100.819	88.459
	1514.08	1718.44	603	16680	173.869	29.183	67.02	217.376	83.427	13.408	47.199	107.353	0.097	0.576	0	5	255	0	255	255	977.081	444.015	45.142	1661.61	841.989	475.543	28.085	1675.33	976.439	444.009	45.219	1659.51	841.866	475.785	30.736	1675.4	174.992	143.645	92.912	1330.61	47.088	23.282	28.213	224.023	36.593	10.842	17.319	94.801	93.004
	1499.66	1191.13	611	10187	172.755	23.726	69.302	216.933	84.181	12.972	45.251	108.439	0	0	0	0	255	0	255	255	752.757	486.65	20.469	1679.64	856.29	468.7	62.866	1663.26	752.128	486.529	20.568	1678.93	856.265	468.667	66.883	1662.79	175.56	92.889	95.983	794.815	48.154	20.394	28.183	157.314	36.737	9.461	24.537	87.625	90.752
	1520.08	1040.31	607	6322	160.096	27.531	44.999	210.307	89.293	11.007	50.875	111.675	0.085	0.968	0	11	255	0	255	255	846.87	483.28	32.846	1654.01	877.399	462.824	30.241	1674.36	846.222	483.112	32.625	1652.55	877.529	462.671	30.599	1673.33	192.664	115.568	102.711	997.634	49.443	19.388	30.813	160.348	36.598	9.598	17.96	69.977	87.73
	1714.93	1608.13	628	11924	160.94	25.39	74.304	204.922	88.156	9.168	63.301	109.449	0	0	0	0	255	0	255	255	886.498	476.916	22.061	1676.76	800.452	473.659	21.91	1674.64	885.857	476.712	22.033	1674.48	800.303	473.62	22.024	1674.49	201.915	123.283	98.225	955.55	52.892	25.495	29.526	173.082	37.396	10.728	19.681	88.059	91.973
	1611.58	1293.06	605	10168	166.302	28.805	64.87	213.974	89.197	10.99	62.96	113.139	0	0	0	0	255	0	255	255	927.568	477.997	22.565	1660.78	924.354	484.99	59.458	1668.22	927.108	477.862	20.398	1660.3	924.098	485.122	56.326	1668.54	189.037	108.272	103.64	834.254	50.465	20.159	29.178	146.383	37.494	10.809	20.118	88.441	95.055
	1626.22	1758.57	625	17119	166.994	29.118	65.23	211.172	85.485	12.188	52.632	109.297	0.018	0.19	0	2	255	0	255	255	787.391	472.646	41.817	1668.22	862.223	498.023	26.584	1664.15	786.91	472.514	41.08	1667.6	862.134	497.682	27.487	1663.69	184.63	96.206	100.811	688.833	49.972	21.958	29.448	167.757	37.171	12.249	24.412	129.929	90.376
	1601.94	1219.53	634	7487	170.365	22.665	107.32	210.914	87.62	12.084	57.349	107.691	0.01	0.101	0	1	255	0	255	255	799.732	436.776	37.352	1675.49	822.338	468.806	40.526	1651.8	799.125	436.625	37.277	1675.1	822.338	468.593	40.812	1653.76	185.74	103.662	99.882	731.217	50.41	20.021	28.743	126.809	37.416	10.611	18.327	80.214	94.895
	1541.61	1366.36	623	11177	169.51	28.787	91.537	217.868	84.98	14.139	49.68	113.257	0	0	0	0	255	0	255	255	837.232	477.17	26.008	1666.45	866.054	513.47	29.539	1620.81	836.632	477.092	25.139	1666.73	866.001	513.469	29.236	1620.95	177.519	89.29	102.468	695.578	47.478	17.094	29.646	129.384	37.639	12.285	25.121	109.99	92.863
	1181.68	526.455	604	3245	195.147	23.682	124.595	235.655	66.235	18.836	20.472	100.69	7.394	25.868	0	166	254.844	1.628	238	255	922.368	449.706	33.178	1672.27	860.32	473.166	21.39	1661.32	921.815	449.565	33.425	1672.25	860.452	473.219	21.863	1661.33	133.964	37.168	90.326	285.22	43.979	12.248	28.744	95.899	33.209	6.903	19.6	58.67	97.381
	1428.1	881.209	602	7365	163.324	29.412	23.717	215.679	89.741	12.125	55.804	114.603	0	0	0	0	255	0	255	255	856.864	492.68	17.934	1679.16	862.517	448.432	78.708	1667.3	856.318	492.541	17.901	1678.01	862.196	447.934	78.847	1667.32	178.809	85.074	103.882	811.585	47.555	16.619	29.12	150.857	36.336	8.304	16.7	64.612	89.545
	1407.39	898.433	601	7305	167.249	24.666	98.331	212.767	86.211	11.35	56.457	109.354	0	0	0	0	255	0	255	255	856.354	484.28	35.746	1680.06	877.656	494.012	21.946	1674.97	855.885	484.156	35.935	1679.68	877.69	493.949	22.461	1675.05	179.896	104.5	96.569	962.58	47.127	17.419	27.968	129.117	36.116	7.772	24.4	72.035	95.161
	1460.06	915.864	609	5215	161.777	31.296	60.323	208.477	88.782	11.952	56.432	112.667	0	0	0	0	255	0	255	255	749.619	472.987	48.651	1657.13	806.387	505.285	25.327	1674.76	748.981	472.914	48.644	1655.14	806.15	505.567	24.727	1675.03	179.709	93.039	96.811	573.394	48.335	18.637	28.763	120.449	36.181	8.707	23.001	71.085	81.456
	2159.04	3273.96	603	24113	153.84	32.866	35.439	211.715	89.872	11.027	50.534	107.288	0	0	0	0	255	0	255	255	841.504	488.852	23.426	1660.89	827.085	481.009	25.364	1675.44	840.61	488.722	22.613	1660.07	827.21	481.496	23.155	1676.19	218.223	165.996	102.125	1055.63	55.416	32.673	28.929	228.694	40.658	17.77	21.467	155.159	91.916
	1396.13	911.497	606	5761	170.366	22.945	85.574	214.93	85.589	12.096	51.441	112.838	0	0	0	0	255	0	255	255	796.111	486.858	33.955	1650.05	863.194	454.222	21.611	1632.53	795.56	486.531	33.722	1648.52	863.269	454.28	21.666	1632.47	165.202	67.108	101.296	500.281	46.312	16.468	29.15	100.529	36.097	9.162	17.246	77.081	80.188
	1579.69	1028.36	600	7245	169.452	25.381	98.528	211.459	81.813	13.359	43.016	108.964	0.557	5.424	0	61	255	0	255	255	860.35	460.342	31.141	1667.35	847.306	474.948	31.048	1627.86	859.923	460.319	31.186	1665.67	847.378	474.9	31.196	1627.43	188.926	93.086	99.64	612.323	50.585	19.438	28.538	141.226	37.48	9.956	13.749	88.086	98.192
	1306.54	750.26	621	4900	171.765	24.708	91.73	219.472	85.632	13.04	49.609	111.263	0.08	0.847	0	9	255	0	255	255	840.45	457.4	40.136	1650.6	825.753	457.936	22.417	1676.97	839.751	457.369	40.032	1650.17	825.733	457.933	22.291	1676.54	158.488	59.594	94.326	468.281	44.845	15.313	28.408	111.696	35.245	7.636	23.987	59.288	97.022
	1552.2	1391.46	609	9650	168.164	29.893	52.357	219.27	86.434	14.029	50.214	112.472	0.064	0.512	0	5	255	0	255	255	805.125	512.69	40.748	1657.78	791.113	490.354	31.612	1655.86	804.444	512.807	39.531	1660.37	791.016	490.976	32.474	1655.53	179.639	100.358	94.326	653.904	48.911	20.015	29.153	122.752	36.708	12.364	21.773	100.095	92.343
	1460	1022.87	606	6870	169.277	27.261	77.676	217.205	87.35	12.475	38.24	110.379	0.123	1.263	0	13	254.981	0.194	253	255	751.924	473.885	25.308	1633.68	750.428	482.069	29.801	1611.25	751.645	473.828	24.178	1633.94	750.267	482.036	30.036	1613.32	174.874	90.762	94.326	610.164	47.895	19.42	28.833	134.97	36.355	10.068	20.314	75.639	87.646
	1428.6	719.851	602	4646	165.064	30.571	64.669	221.104	87.047	11.316	53.771	108.468	0	0	0	0	255	0	255	255	867.722	470.176	20.264	1668.92	872.229	497.799	28.015	1659.53	866.821	470.119	20.053	1667.63	872.412	497.82	28.187	1658.84	173.072	64.304	98.468	422.985	47.486	14.843	28.734	96.289	36.734	8.561	21.747	68.421	91.968
	1662.09	1279.82	607	10743	166.968	23.736	91.853	208.928	85.315	10.443	64.502	105.958	0.042	0.458	0	5	255	0	255	255	849.945	468.484	33.449	1665.27	807.829	464.352	47.846	1657.18	849.36	468.439	32.758	1664.79	807.864	464.352	47.435	1657.32	191.503	86.157	99.296	602.767	51.924	22.323	29.032	151.962	37.862	10.506	14.208	90.012	98.569
	1506.91	1193.42	601	10078	166.326	24.692	66.534	208.598	86.211	11.25	34.952	107.578	0	0	0	0	254.75	2.134	233	255	913.846	458.6	59.719	1677.7	831.504	483.81	29.823	1669.75	913.28	458.135	58.684	1676.96	831.637	483.838	30.122	1670.98	182.476	99.826	97.397	924.479	49.587	20.223	27.908	154.324	36.074	8.857	22.4	83.148	95.531
	1524.9	1210.93	600	7442	167.476	26.357	85.131	215.549	87.834	12.731	51.843	112.1	0.02	0.198	0	2	255	0	255	255	749.356	483.959	23.015	1673.64	877.253	467.447	24.194	1649.1	748.644	483.859	22.578	1674.01	877.542	467.655	24.766	1649.01	178.898	89.568	95.983	629.862	49.196	21.286	28.241	170.155	36.335	10.112	22.857	82.615	83.478
	1718.4	1115.33	607	5149	169.249	27.858	92.388	215.921	86.698	13.014	47.255	113.045	0	0	0	0	255	0	255	255	910.544	479.307	37.487	1674.7	908.632	481.144	46.444	1664.03	909.895	479.204	36.687	1673.88	908.595	480.898	45.861	1662.13	197.458	98.22	97.983	606.164	53.142	21.288	29.922	122.364	38.437	10.473	22.338	71.128	92.803
	1264.45	561.204	605	3125	165.852	28.522	79.225	217.774	89.683	11.917	51.902	111.958	0	0	0	0	255	0	255	255	923.079	490.557	21.466	1680.76	835.907	476.478	52.759	1672.27	922.297	490.358	20.742	1679.59	835.868	476.37	53.343	1672.45	161.773	55.104	95.64	430.257	44.526	11.849	29.418	91.792	34.879	7.288	21.284	61.417	92.26
	1398.52	883.742	600	6869	178.665	19.007	103.721	213.581	81.829	11.358	40.642	113.556	0.153	1.217	0	11	255	0	255	255	786.629	462.957	35.262	1666.65	841.693	467.451	26.061	1681.58	786.219	462.912	35.602	1665.85	841.641	467.53	26.568	1681.37	165.487	71.306	93.154	625.536	47.883	19.085	28.579	168.414	35.35	7.614	23.02	63.466	80.629
	1522.93	1127.88	611	8561	171.616	25.377	80.373	213.841	86.804	13.435	43.892	114.871	0	0	0	0	255	0	255	255	851.77	511.941	43.945	1675.55	871.397	487.39	19.797	1663.45	851.133	511.742	43.351	1675.02	871.166	487.727	20.346	1663.54	179.654	85.381	97.64	586.264	48.791	20.62	28.443	133.344	37.221	9.076	15.998	81.745	93.775
	1566.79	994.4	604	6049	164.8	25.76	89.584	225.604	87.398	11.99	52.31	109.536	0.024	0.269	0	3	255	0	255	255	772.998	433.351	30.171	1614.37	893.597	468.012	30.608	1647.85	772.422	433.19	30.492	1613.48	893.493	467.883	30.75	1647.55	190.876	95.862	100.225	683.519	50.877	20.982	28.989	122.926	36.978	8.337	17.874	64.392	93.066
	1367.2	941.49	613	6168	159.068	24.789	87.894	210.423	93.595	11.283	60.621	112.805	0	0	0	0	255	0	255	255	905.372	487.677	64.48	1676.55	862.891	474.749	25.001	1664.36	904.428	487.615	59.963	1674.91	862.741	474.916	24.471	1664.54	176.181	88.781	94.669	677.561	46.314	16.425	29.773	113.334	35.198	9.176	22.76	69.294	86.407
	1518.24	965.057	600	6813	159.503	29.109	39.578	215.809	89.786	11.319	52.438	114.051	0.157	1.859	0	22	254.371	6.64	177	255	889.664	493.004	32.502	1668.85	885.585	460.536	95.897	1658.24	888.972	492.979	31.603	1669.03	885.59	460.362	96.525	1657.87	185.325	88.672	98.326	690.632	49.711	20.241	28.452	138.757	36.919	7.932	24.466	67.545	90.764
	1489.94	1527.78	602	16001	161.626	26.803	89.214	208.889	87.805	12.092	36.894	114.011	0	0	0	0	255	0	255	255	909.789	466.836	76.095	1675.56	776.054	468.269	23.478	1662.52	909.321	466.692	76.244	1673.81	775.975	468.352	22.843	1663.47	174.972	76.971	92.912	621.737	47.169	18.728	28.206	165.628	36.624	11.312	17.584	123.005	94.038
	1594.86	2044.67	605	20075	172.37	34.719	10.467	215.456	82.225	14.137	40.239	109.872	0.039	0.394	0	4	255	0	255	255	825.876	459.454	92.627	1657.07	906.873	468.233	89.989	1668.77	825.652	459.268	92.152	1656.19	906.513	468.652	90.249	1668.69	189.684	159.921	95.154	1472.64	49.605	24.245	27.97	195.441	36.228	11.966	23.782	130.783	89.393
	1693.07	1586.23	607	11611	165.983	25.138	71.571	212.024	85.48	11.606	53.387	108.797	0	0	0	0	255	0	255	255	880.748	493.43	33.747	1672.4	911.606	459.885	59.801	1673.58	879.949	492.961	32.705	1672.59	911.585	460.232	59.086	1673.88	202.13	151.292	97.397	1123.62	51.234	22.399	28.075	150.563	37.991	11.989	23.895	99.045	87.482
	1189.17	968.448	607	8851	197.317	27.143	99.336	240.404	62.622	19.43	21.506	111.498	13.361	26.765	0	130	254.874	1.375	240	255	841.971	477.543	36.41	1628.49	843.994	478.108	31.704	1678.18	841.402	477.604	36.552	1628.19	843.755	478.16	30.608	1678.94	135.821	74.96	90.326	759.82	43.292	17.797	28.578	155.831	32.816	7.194	21.591	80.231	89.189
	2208.21	1895.44	606	10839	160.242	24.228	87.839	212.559	77.161	8.161	39.193	91.681	0.593	2.487	0	20	254.6	3.467	220	255	853.079	493.917	38.098	1658.09	775.611	468.097	25.813	1628.05	852.482	493.886	36.944	1657.02	775.581	468.063	26.013	1629.5	189.242	107.726	90.912	675.696	56.602	25.633	28.5	153.533	44.008	15.445	24.875	105.371	92.49
	1551.92	1669.2	600	15467	165.231	26.817	64.407	210.424	86.741	11.644	51.083	108.122	0	0	0	0	255	0	255	255	865.443	479.926	46.148	1672.92	859.889	475.114	23.103	1666.12	865.098	479.796	44.6	1672.14	859.744	475.101	21.582	1666.11	182.178	113.475	98.811	941.71	48.465	22.905	29.236	181.936	36.567	12.188	22.501	130.863	87.275
	1268.07	738.157	600	6882	165.428	25.579	105.813	215.976	88.812	13.164	48.235	114.053	0.031	0.355	0	4	255	0	255	255	873.542	458.227	65.079	1683.28	825.424	494.438	47.995	1673.31	872.954	458.053	65.17	1681.65	825.3	494.49	47.212	1673.12	163.417	62.135	95.054	646.992	44.577	13.518	28.15	112.68	34.647	7.915	23.145	77.764	90.155
	2000.2	1657.37	621	9647	159.879	26.012	88.81	203.151	85.404	8.906	57.664	105.191	0	0	0	0	255	0	255	255	826.634	491.863	18.013	1661.81	815.576	483.538	19.816	1658.35	826.237	491.874	18.807	1660.69	815.678	483.654	19.84	1658.19	206.445	110.897	103.74	802.958	55.076	23.838	29.501	148.253	41.654	13.815	25.688	93.404	87.705
	1640.43	1140.4	602	7678	164.828	27.623	68.797	211.647	85.525	11.524	44.791	107.261	0.129	1.521	0	18	255	0	255	255	819.217	473.431	38.238	1672.56	886.862	490.014	31.772	1676.32	818.604	473.376	37.848	1672.28	886.997	489.938	30.993	1676.51	186.901	88.168	94.569	631.72	50.626	20.08	28.27	136.96	38.61	10.175	19.736	97.786	92.073
	1082.83	558.303	606	4499	183.928	26.345	108.607	221.196	80.864	14.009	45.409	113.296	0.024	0.268	0	3	255	0	255	255	862.62	467.611	42.46	1684.65	877.864	473.242	21.398	1677.09	862.139	467.522	41.925	1684.25	877.943	473.092	21.757	1677.39	150.995	64.541	95.983	475.411	41.453	14.209	28.333	110.408	32.283	5.918	23.465	54.542	91.192
	1224.78	830.683	604	5632	180.243	25.997	88.798	215.399	81.935	12.725	54.219	111.838	0	0	0	0	255	0	255	255	835.571	468.606	30.116	1676.95	858.374	482.222	44.735	1666.16	835.063	468.483	28.888	1676.05	858.383	481.974	44.495	1665.42	162.556	107.638	95.64	1021.59	43.897	16.756	28.765	130.864	33.622	8.037	15.603	77.327	87.387
	1681.8	1323.24	653	8805	176.987	21.484	71.942	205.242	79.268	8.95	37.464	103.509	0.094	0.979	0	11	255	0	255	255	817.726	493.711	24.51	1665.88	875.058	466.079	37.591	1680.07	817.298	493.67	25.406	1665.28	875.212	465.903	37.841	1680.63	194.65	119.168	95.74	919.367	52.007	25.033	30.762	173.816	38.127	8.548	24.592	77.94	92.729
	1423.53	1171.17	606	9351	165.218	28.925	53.239	208.664	90.321	11.879	54.109	112.77	0	0	0	0	255	0	255	255	885.918	502.625	20.863	1679.55	847.605	452.606	23.335	1664.94	885.288	502.428	19.378	1678.7	847.479	452.598	24.011	1664.13	172.796	89.066	103.539	650.205	47.413	18.928	28.171	119.575	35.232	10.256	21.13	99.57	93.057
	1031.98	440.333	600	2534	185.05	27.154	62.324	220.762	81.197	13.906	53.473	114.932	0	0	0	0	255	0	255	255	743.943	508.127	18.209	1646.39	818.592	487.805	34.415	1661.06	743.554	508.184	17.687	1644.64	818.661	487.656	34.266	1660.31	150.846	69.154	95.154	507.737	41.316	14.062	28.095	95.179	31.373	5.431	21.343	52.382	98.937
	1032.34	433.589	608	3846	175.804	30.644	70.413	216.429	86.688	11.926	64.389	111.561	0	0	0	0	255	0	255	255	872.926	485.166	48.015	1674.16	811.876	468.996	25.041	1651.71	872.01	485.051	47.322	1672.81	812.008	469.302	24.717	1656.94	152.539	56.568	96.811	470.583	41.331	10.93	28.874	88.66	31.254	5.407	21.759	55.232	90.092
	1348.22	824.909	605	5885	166.196	27.705	52.482	214.501	89.978	12.989	58.592	113.842	0	0	0	0	255	0	255	255	770.594	456.848	32.969	1599.91	882.297	494.941	72.145	1660.47	769.716	456.631	32.374	1599.07	882.15	495.071	72.553	1658.96	170.546	76.983	96.811	567.294	46.299	17.748	29.445	153.878	35.286	8.461	22.765	79.49	80.58
	1571.13	1729.82	601	15331	161.874	30.852	0	205.282	89.711	14.384	0	115.141	0	0	0	0	252.821	23.575	0	255	792.174	460.165	51.917	1654.6	899.855	480.805	44.682	1674.87	791.674	460.218	53.161	1653.32	899.688	480.921	44.012	1674.74	179.983	94.548	98.125	656.489	48.14	21.98	28.109	172.414	37.073	12.361	15.876	113.216	91.04
	1633.43	1265.11	601	7839	168.414	19.868	81.432	205.867	80.746	9.265	55.988	102.416	0.692	4.551	0	49	255	0	255	255	827.783	523.585	20.993	1678.76	888.678	475.439	38.168	1682.27	827.089	523.405	20.507	1678.54	888.422	475.366	38.019	1682.92	181.462	97.485	93.154	571.997	51.914	22.149	29.718	147.72	36.606	10.228	24.524	72.442	83.727
	2176.7	2307.29	626	24540	159.703	22.174	83.098	213.929	79.203	8.322	46.785	95.303	0.113	0.906	0	10	254.788	2.604	223	255	833.4	449.102	34.1	1646.89	849.568	481.557	33.797	1646.64	832.817	449.037	34.477	1646.14	849.748	481.367	33.694	1645.66	190.807	93.524	93.74	676.323	57.19	25.738	29.779	229.333	43.358	14.287	20.843	136.244	93.236
	1497.72	957.99	604	5941	168.101	18.797	107.601	204.133	81.909	8.607	53.16	104.465	0.127	0.879	0	9	255	0	255	255	851.828	498.067	21.742	1676.37	819.271	463.089	30.058	1671.65	851.247	498.037	21.396	1675.46	819.406	462.981	30.146	1671.93	180.16	82.814	94.912	647.377	48.358	19.196	28.334	151.119	37.346	8.929	24.62	72.363	93.537
	1454.27	1131.55	602	7905	170.731	24.315	73.837	209.414	84.445	11.532	44.737	109.871	0.054	0.465	0	4	255	0	255	255	895.627	451.939	49.389	1673.72	844.694	462.657	21.011	1666.85	895.229	451.72	48.177	1673.08	844.588	462.771	20.479	1667.38	173.668	81.173	97.397	535.938	47.632	20.037	28.552	146.462	35.991	9.758	24.007	97.133	90.465
	1467.79	957.519	614	8375	163.009	32.932	12.058	216.709	88.817	13.614	34.568	114.017	0	0	0	0	254.785	2.496	226	255	793.851	482.313	45.189	1671.34	809.454	486.154	53.812	1654.31	793.088	482.189	43.783	1671.13	809.156	486.057	53.737	1653.17	176.087	71.295	100.326	678.146	48.004	17.045	29.836	144.091	36.907	8.82	17.207	74.004	91.571
	1677.28	1155.34	606	6888	167.88	28.66	53.962	220	86.75	13.247	45.731	108.572	0	0	0	0	255	0	255	255	887.25	471.525	34.064	1663.03	928.681	450.127	78.407	1645.59	886.687	471.429	34.549	1661.81	928.557	450.162	78.082	1642.25	199.023	120.022	94.569	1077.33	52.422	22.156	29.294	130.846	37.9	10.113	21.189	84.599	93.227
	1571.59	1163.75	616	7134	166.92	25.217	95.843	216.492	86.062	13.386	48.963	113.914	0.016	0.18	0	2	255	0	255	255	857.369	478.243	39.519	1673.15	857.437	455.901	25.917	1667.18	856.93	478.087	38.89	1672.31	857.5	455.814	26.589	1666.97	183.402	92.698	97.64	612.808	50.281	21.891	29.154	156.87	36.91	8.969	25.352	79.361	89.582
	1392.16	777.121	604	5456	166.403	23.758	85.596	208.841	86.382	12.192	47.755	108.815	0	0	0	0	255	0	255	255	893.123	455.03	28.495	1680.52	876.267	483.096	21.208	1678.28	892.474	454.926	26.671	1679.48	876.066	483.284	20.822	1678.7	174.309	66.668	93.983	480.541	47.242	16.073	28.201	114.012	35.819	8.172	18.684	66.447	93.002
	1609.98	1001.46	601	6805	162.961	18.099	109.983	203.767	81.179	6.981	54.118	93.489	0.766	3.553	0	31	255	0	255	255	840.532	461.73	22.322	1665.11	778.13	481.319	25.259	1672.42	840.022	461.648	21.832	1662.63	778.278	481.263	25.464	1672.3	167.461	80.449	91.255	676.222	50.44	19.141	29.134	141.15	38.299	8.54	24.702	73.516	90.532
	1452.86	892.266	605	5531	172.687	20.08	92.615	204.233	84.966	8.798	64.652	104.765	0	0	0	0	255	0	255	255	845.288	478.883	50.853	1651.13	850.707	448.134	82.97	1669.03	844.768	478.636	50.906	1650.96	850.927	447.963	82.941	1668.12	179.844	75.015	92.326	483.897	48.29	17.793	28.842	107.9	36.361	8.636	25.307	75.252	87.4
	1792.63	2984.34	601	35991	165.535	21.549	94.083	221.254	82.01	7.309	58.955	97.296	0.3	1.662	0	13	255	0	255	255	915.338	450.401	20.836	1658.91	918.29	470.95	36.938	1677.61	914.808	450.136	20.701	1657.51	918.276	471.019	37.604	1677.45	174.427	97.98	93.154	931.609	51.208	22.708	28.081	218.101	38.609	16.639	16.548	210.11	94.045
	1475.27	909.709	602	9015	165.128	19.635	111.691	206.737	83.82	6.907	63.114	102.935	0.174	0.975	0	9	255	0	255	255	862.021	476.84	32.993	1671.97	873.218	461.419	68.202	1658.25	861.443	476.666	33.673	1671.19	873.248	461.261	68.477	1658.38	168.548	72.673	98.225	760.372	48.2	15.994	29.855	123.797	37.121	8.355	22.318	92.718	93.177
	1611.84	1546.21	629	13685	162.674	33.587	13.37	210.608	84.96	12.323	41.499	112.797	0.114	1.352	0	16	254.9	1.183	241	255	913.335	471.794	24.691	1670.46	910.266	478.401	19.84	1680.21	912.672	471.616	23.712	1669.06	910.115	478.525	19.672	1680.34	184.218	91.349	104.368	627.377	49.994	21.617	29.475	144.831	37.421	12.07	19.327	120.307	92.835
	1605.81	1624.44	615	11637	169.573	22.647	105.323	212.876	88.979	11.261	50.598	109.95	0	0	0	0	255	0	255	255	814.769	491.965	51.527	1649.3	800.756	451.449	24.664	1654.02	814.166	491.887	49.949	1649.05	800.37	451.502	24.598	1653.47	185.303	123.083	94.569	950.136	49.441	26.214	29.007	196.562	36.872	10.362	20.942	78.122	86.321
	1232.11	518.322	601	3068	166.492	25.397	94.064	213.368	88.732	11.658	53.804	111.337	0	0	0	0	255	0	255	255	829.834	464.74	19.019	1652.33	866.084	497.699	23.82	1672.83	829.23	464.567	18.464	1652.22	866.143	497.874	22.057	1672.94	161.317	47.501	97.882	347.73	44.62	12.409	29.015	97.604	34.192	6.403	23.496	53.985	87.316
	1569.82	1941.92	605	21345	167.965	25.146	95.548	212.225	87.114	10.897	55.194	109.774	0	0	0	0	255	0	255	255	790.662	480.69	21.272	1671.39	871.688	497.341	17.553	1662.82	790.275	480.498	20.522	1669.61	871.708	496.863	17.801	1662.18	189.364	174.281	96.225	2051.8	50.037	35.452	28.19	415.796	36.491	9.643	22.277	106.208	86.104
	1297.47	798.949	601	5925	170.568	30.115	70.67	214.311	84.931	12.278	53.722	111.83	0	0	0	0	255	0	255	255	887.158	498.266	43.989	1671.16	860.917	465.319	37.734	1668.54	886.596	498.161	43.105	1669.73	861.063	465.29	36.886	1669.24	157.302	61.428	94.569	480.098	44.824	14.939	28.765	106.447	34.898	8.632	21.492	79.779	95.156
	1238.59	585.809	604	4306	169.865	27.041	101.875	214.04	87.999	12.997	48.742	112.092	0.127	0.974	0	8	255	0	255	255	829.757	482.688	20.343	1658.84	780.638	524.012	24.934	1655.07	829.027	482.617	19.107	1658.6	780.92	524.025	24.057	1654.9	158.821	59.321	96.711	483.026	44.618	14.039	29.336	98.511	34.353	6.527	21.776	55.654	84.912
	1363.73	719.97	619	6782	183.448	20.756	116.401	220.803	72.727	12.222	45.777	104.321	0.269	1.64	0	14	255	0	255	255	836.226	455.918	31.633	1661.56	832.813	490.298	27.577	1663.78	835.598	455.919	31.46	1660.74	832.865	490.298	27.736	1663.94	164.111	68.567	94.569	718.975	46.742	17.031	28.799	170.689	35.963	6.372	17.515	54.755	92.407
	1526.57	1384.92	607	13382	177.485	23.099	90.09	221.322	79.259	13.03	28.77	110.803	0.524	5.944	0	71	254.867	1.589	236	255	828.046	491.165	44.126	1675.39	888.395	479.219	36.407	1659.14	827.543	490.926	43.048	1674.39	888.42	479.056	36.921	1658.71	181.372	98.604	95.983	803.443	49.744	20.838	28.504	163.248	36.002	10.261	17.731	104.372	91.694
	1539.18	1304.71	613	10109	162.52	29.766	0	216.533	87.835	12.888	0	107.822	0.066	0.724	0	8	252.91	23.087	0	255	863.86	477.433	52.847	1676.84	881.05	482.871	37.034	1666.22	863.115	477.487	52.302	1676.02	881.065	482.828	36.998	1666.34	185.45	105.735	98.225	931.024	48.932	19.195	30.16	143.455	36.694	11.082	18.72	104.203	84.789
	1347.64	822.673	604	4883	169.411	29.744	14.964	213.134	87.243	13.544	52.799	109.19	0.093	0.68	0	5	255	0	255	255	831.76	455.646	51.418	1657.27	886.83	504.811	19.393	1667.99	831.032	455.629	50.978	1655.65	886.872	504.89	19.756	1668.44	169.959	82.333	93.74	730.916	46.812	16.826	28.783	111.016	34.705	7.911	23.544	61.721	91.684
	1623.47	1559.67	605	10161	172.021	27.725	48.669	216.927	84.967	12.058	48.476	111.488	0	0	0	0	255	0	255	255	837.716	485.101	31.828	1672.47	903.8	449.042	36.795	1665.87	837.416	484.937	31.512	1671.54	903.972	449.019	36.916	1666.25	191.883	122.061	99.983	830.271	49.65	24.075	29.318	166.218	36.906	12.396	22.804	100.526	86.751
	1344.3	869.846	634	7866	172.271	22.559	99.506	214.267	85.098	12.459	43.365	109.481	0.123	1.358	0	15	255	0	255	255	897.409	463.226	19.654	1677.05	889.105	460.313	29.933	1676.72	896.789	463.019	19.1	1675.49	889.021	460.258	30.435	1677.14	169.658	83.333	93.74	845.685	45.765	16.59	29.788	146.332	35.372	7.632	22.271	68.442	86.516
	1182.24	491.502	621	3233	178.822	26.894	74.426	219.727	84.249	15.518	54.066	113.427	0.025	0.225	0	2	255	0	255	255	850.073	486.566	30.242	1671.39	781.304	474.378	73.669	1656.02	849.424	486.436	30.421	1670.86	781.405	474.167	74.945	1655.77	141.939	32.378	94.326	247.563	42.487	9.014	29.182	74.214	34.336	7.319	22.856	55.467	100.715
	1459.57	903.961	601	8395	164.282	26.941	89.857	212.128	87.488	11.306	58.116	109.74	0.027	0.327	0	4	255	0	255	255	884.041	488.358	40.372	1664.35	854.606	473.953	28.121	1673.93	883.309	488.27	40.133	1664.23	854.613	473.938	28.174	1672.48	178.858	80.215	99.64	763.987	48.616	18.102	28.61	157.889	36.392	8.02	21.682	67.698	94.782
	1890.25	4833.15	612	50809	176.068	22.86	102.131	214.492	82.213	11.072	57.711	108.232	0.019	0.193	0	2	255	0	255	255	901.023	479.474	20.739	1656.86	818.073	494.978	40.584	1680.11	900.324	479.509	20.647	1655.9	818.192	494.91	40.775	1680.02	202.945	287.272	103.539	2981.77	52.169	38.35	28.955	371.812	37.286	15.491	21.104	173.991	97.955
	1453.43	1302.62	602	12548	172.819	26.325	81.214	214.591	84.154	11.625	52.717	107.806	0	0	0	0	255	0	255	255	812.311	461.433	34.535	1665.36	854.988	479.076	34.179	1651.2	811.857	461.195	35.217	1664.78	855.159	478.915	33.903	1651.88	178.775	119.12	99.054	1171.9	48.464	22.016	28.644	186.444	35.351	8.816	23.342	85.691	92.276
	1437.1	856.868	608	5685	164.27	25.095	66.091	220.507	85.315	11.107	43.384	108.887	0	0	0	0	255	0	255	255	801.519	499.25	21.437	1654.69	871.107	504.992	19.615	1675.32	800.932	499.251	20.904	1653.41	871.066	505.037	17.847	1675.89	166.246	65.164	92.569	400.5	48.072	18.24	28.234	123.113	36.043	7.62	24.052	60.375	93.207
	1469.71	1073.23	613	7445	165.116	27.77	51.804	212.47	89.009	12.448	52.809	112.862	0	0	0	0	255	0	255	255	896.834	469.974	74.89	1667.38	886.149	484.843	27.782	1671.53	896.246	469.685	74.887	1666.26	886.017	484.698	29.356	1671.36	182.622	93.646	96.811	707.217	48.57	22.424	29.001	163.149	36.234	8.821	17.216	69.218	86.88
	1382.51	976.811	626	8048	170.068	29.934	52.327	216.065	87.827	12.615	54.187	114.653	0.035	0.263	0	2	255	0	255	255	856.244	453.653	81.019	1671.29	856.158	455.616	46.327	1664.82	855.621	453.436	80.313	1670.95	856.066	455.823	46.307	1664.7	175.836	107.221	95.397	934.68	46.73	17.906	29.624	134.4	35.463	8.072	19.848	76.243	100.169
	1543.94	1094.82	614	8091	164.667	26.681	56.831	211.102	87.012	12.542	42.398	110.135	0	0	0	0	255	0	255	255	834.909	467.622	25.57	1647.98	858.065	483.944	29.3	1643.66	834.364	467.666	25.628	1647.7	857.998	483.95	28.897	1644.12	184.983	99.106	99.054	854.247	50.029	20.891	29.366	165.335	36.936	9.007	19.968	70.501	94.489
	1382.18	782.831	611	4310	171.751	27.41	42.216	215.173	85.256	12.981	50.796	114.047	0.025	0.275	0	3	255	0	255	255	913.031	488.37	26.775	1669.24	818.997	452.083	31.583	1677.9	912.34	488.129	26.275	1668.7	819.12	452.088	32.319	1678.08	168.062	66.613	92.083	437.227	46.571	15.598	28.641	105.652	35.829	8.697	17.151	60.678	86.087
	1711.71	2436.55	602	25827	166.494	31.792	29.1	214.755	85.414	11.911	54.2	110.648	0.009	0.093	0	1	255	0	255	255	876.075	473.026	94.207	1671.85	849.078	485.745	37.266	1672.02	875.142	473.17	93.053	1670.76	848.468	486.078	36.545	1671.5	186.424	109.601	99.054	972.479	50.47	22.501	28.157	185.179	37.78	15.604	22.655	177.579	89.716
	1494.7	1083.28	603	6192	174.942	28.453	75.09	217.571	84.159	11.273	56.95	106.134	0	0	0	0	255	0	255	255	830.157	486.481	32.495	1670.4	861.253	478.44	29.178	1660.62	829.685	486.378	31.737	1670.07	861.243	478.5	28.507	1659.95	175.626	95.087	96.711	675.075	48.679	19.897	29.285	148.901	36.166	9.488	22.579	70.844	95.786
	1438.14	882.471	625	4704	168.005	23.618	107.855	208.491	87.988	10.258	63.376	109.324	0	0	0	0	255	0	255	255	849.117	410.158	29.122	1635.67	852.819	486.82	33.586	1681.34	848.438	410.022	28.688	1633.42	852.809	486.806	33.215	1682.18	174.606	67.586	99.397	405.914	47.95	16.959	28.384	117.995	36.045	8.612	22.834	68.799	90.508
	1425.16	1083.02	607	9557	166.661	24.342	73.988	208.93	88.761	10.91	57.819	109.732	0	0	0	0	255	0	255	255	836.61	489.714	28.261	1656.38	809.077	494.319	24.796	1669.13	835.936	489.505	27.632	1655.76	809.021	494.482	23.944	1669.07	174.749	91.846	95.64	814.07	47.699	20.662	29.385	156.278	35.659	8.074	22.868	77.863	99.511
	1558.14	1498.65	601	13736	158.943	29.785	25.341	218.689	89.407	11.818	47.422	108.913	0	0	0	0	255	0	255	255	921.448	480.346	18.132	1669.88	895.928	501.198	53.285	1666.92	921.093	480.225	18.002	1669.23	896.091	501.296	53.719	1666.95	191.746	116.21	101.296	901.894	48.869	21.054	28.507	162.221	36.686	11.475	20.149	107.811	88.135
	1470.94	1010.38	607	6503	168.872	27.438	90.444	222.236	88.841	13.137	55.687	112.368	0	0	0	0	255	0	255	255	870.11	469.883	60.441	1656.46	826.239	486.535	41.172	1658.89	869.159	469.611	58.699	1655.37	826.295	486.558	39.633	1659.63	180.413	97.026	95.154	714.389	48.306	20.067	29.763	135.643	36.349	8.939	23.981	73.034	88.116
	1588.54	1273.21	606	9350	161.106	31.693	43.711	217.972	88.48	12.826	44.148	113.932	0	0	0	0	255	0	255	255	860.182	485.508	33.779	1671.84	820.668	462.518	30.525	1656.96	859.296	485.349	34.269	1671.63	820.813	462.551	30.453	1657.22	203.151	135.708	102.125	1012.42	51.421	22.185	29.26	152.591	36.276	9.866	16.408	79.778	90.135
	1626.11	1428.56	601	11603	165.257	32.416	21.675	211.095	84.16	11.245	49.408	106.562	0.109	0.711	0	6	255	0	255	255	807.475	499.938	28.592	1668.36	878.87	494.642	62.075	1670.71	807.178	499.858	27.922	1667.83	878.66	494.537	63.475	1670.55	195.904	129.185	93.397	1166.49	51.973	20.553	29.002	146.988	36.414	11.177	16.147	100.511	85.618
	1526.22	2106.02	628	21710	174.706	27.184	89.271	218.141	85.049	14.96	51.289	109.799	0.01	0.1	0	1	255	0	255	255	869.046	483.318	32.685	1660.94	889.69	428.803	33.811	1606.74	868.253	483.265	32.368	1661.93	889.617	428.915	33.524	1607.64	183.044	175.602	93.983	1843.44	50.086	46.149	29.415	493.178	35.973	7.253	23.283	56.049	97.986
	1496.19	1682.84	613	18794	171.119	27.78	75.811	219.127	84.442	13.939	34.543	112.939	0	0	0	0	255	0	255	255	849.909	508.361	23.718	1676.33	951.823	483.56	35.472	1670.19	849.19	508.459	23.573	1675.19	951.734	483.659	35.656	1671.03	180.075	101.613	96.569	996.153	48.423	20.717	29.866	196.063	36.175	10.824	16.468	122.049	96.203
	1517.19	1202.99	630	10850	157.898	32.509	23.504	202.168	89.869	11.37	38.741	109.394	0	0	0	0	254.237	8.285	165	255	855.881	472.499	22.759	1677.87	921.566	508.868	36.404	1680.45	855.211	472.434	22.633	1678.16	921.632	508.735	36.015	1680.84	193.184	119.468	104.711	1009.53	48.479	17.17	29.764	137.228	37.022	10.246	25.509	100.67	90.512
	1717.54	1974.4	602	18148	160.326	29.199	62.869	210.834	89.841	11.845	48.306	113.701	0.104	1.163	0	13	255	0	255	255	828.336	485.159	38.381	1639.84	956.298	494.999	44.169	1642.66	827.715	485.089	37.907	1637.32	956.204	494.705	42.513	1643.57	196.485	117.644	100.225	797.141	51.024	24.351	28.521	185.517	37.68	13.269	23.622	124.553	84.321
	1374.05	833.224	610	5632	166.531	25.298	42.686	206.532	87.835	10.591	63.367	109.261	0	0	0	0	255	0	255	255	893.831	470.768	33.976	1679.95	839.34	497.571	21.548	1675.65	893.321	470.61	32.976	1679.62	839.157	497.439	21.501	1675.77	175.954	90.626	94.569	745.301	46.766	17.628	28.197	121.164	35.463	7.988	21.824	64.043	97.136
	1438.12	923.843	612	6881	164.891	27.89	62.935	212.457	89.375	10.637	58.615	109.825	0	0	0	0	255	0	255	255	901.983	477.225	50.097	1646.89	898.309	484.006	99.033	1671.98	901.316	477.016	48.888	1645.89	898.067	484.019	98.94	1672.14	180.904	78.047	93.497	454.399	48.384	18.715	29.12	115.482	35.775	8.558	20.556	75.866	89.34
	1359.6	839.996	601	7067	162.507	27.089	29.634	222.162	90.771	13.198	44.761	116.246	0.448	4.828	0	52	255	0	255	255	878.631	483.661	20.439	1670.07	856.792	504.438	28.545	1651.61	878.099	483.377	19.293	1668.87	856.724	504.498	27.092	1651.69	176.249	96.512	99.64	1005.84	46.973	16.524	30.078	129.084	35.12	7.605	20.882	69.706	88.676
	1517.45	1184.78	610	9669	167.419	25.825	94.988	219.967	84.345	11.717	53.155	112.468	0.047	0.394	0	4	255	0	255	255	857.648	477.927	36.13	1666.46	822.188	462.387	24.191	1669.84	857.181	477.843	36.449	1666.73	822.2	462.349	24.761	1671.61	183.798	92.877	93.397	756.33	49.69	20.273	28.711	147.956	36.181	9.37	19.552	92.6	96.539
	1514.91	1017.56	605	6542	166.616	25.518	51.678	211.629	86.38	11.667	54.99	110.336	0	0	0	0	254.634	4.233	206	255	788.675	469.962	32.28	1663.62	962.444	467.02	31.077	1642.46	788.067	469.905	31.653	1661.73	962.574	466.948	31.382	1640.74	185.131	96.747	92.912	643.619	48.506	19.581	28.195	142.159	37.196	8.834	23.641	71.541	88.155
	1466.64	920.215	607	7257	174.44	25.034	69.299	210.298	84.177	12.304	50.295	110.105	0	0	0	0	255	0	255	255	868.248	467.006	33.909	1663.07	797.424	509.706	27.174	1673.84	867.633	466.96	33.373	1662.17	797.325	509.655	26.69	1674.21	179.968	97.101	93.74	844.271	49.446	18.589	29.139	120.441	35.856	8.386	24.925	76.718	89.398
	1353.15	814.411	623	5125	168.601	29.641	52.73	215.116	88.671	13.162	52.708	111.843	0	0	0	0	255	0	255	255	885.297	466.928	54.759	1672.89	906.866	464.28	62.474	1660.04	884.646	466.848	53.682	1672.28	906.663	464.332	62.37	1658.75	173.043	82.922	100.468	616.063	46.86	16.473	30.061	124.28	35.007	7.954	20.359	70.293	93.01
	1432.04	944.426	603	5352	166.538	24.819	105.354	215.963	86.877	12.522	48.377	107.724	0	0	0	0	255	0	255	255	770.289	452.591	30.513	1629.56	847.633	521.325	26.083	1677.98	769.818	452.462	31.018	1629.27	847.477	521.333	26.794	1678.22	171.824	75.164	95.054	516.382	46.668	16.037	28.331	112.305	36.521	10.337	23.578	82.082	96.496
	1589.17	1194.39	623	8165	164.792	26.226	69.653	204.369	87.343	10.882	60.113	109.745	0	0	0	0	255	0	255	255	863.302	468.209	25.503	1668.13	811.564	490.474	20.518	1651.04	862.565	468.212	25.01	1667.56	811.589	490.464	20.67	1648.39	186.511	89.964	100.468	592.122	50.086	20.188	28.506	141.797	37.33	10.604	22.986	87.981	92.06
	1610.11	1534.51	600	11168	165.316	29.766	43.531	212.209	87.221	10.294	63.251	108.383	0	0	0	0	255	0	255	255	885.736	466.247	44.069	1672.09	846.033	463.226	36.877	1668.36	885.114	466.286	44.296	1671.28	845.942	462.863	37.141	1668.45	182.736	95.241	94.569	599.193	48.683	20.616	28.223	127.788	37.663	13.133	20.406	111.274	87.865
	1440.94	2284.53	604	23189	172.217	27.032	41.676	220.754	88.028	11.435	56.899	107.902	0	0	0	0	255	0	255	255	807.396	513.937	26.396	1680.1	783.419	495.791	26.845	1614.99	806.82	513.858	26.854	1678.48	783.564	495.835	26.637	1614.55	164.213	114.626	96.811	1192.91	44.515	19.155	28.929	187.467	35.855	14.25	21.39	157.495	83.816
	1330.96	768.882	613	5889	166.286	33.793	18.968	219.808	86.951	12.861	48.777	114.509	0.056	0.406	0	4	255	0	255	255	839.854	503.366	27.376	1658.82	915.908	496.316	28.279	1664.42	839.085	503.236	28.032	1658.01	915.919	496.387	29.203	1664.36	165.954	68.219	99.154	537.696	46.2	14.56	28.447	130.581	34.99	9.196	16.465	85.836	85.88
	1524.52	1070.1	601	8363	167.225	24.729	91.133	215.695	88.196	12.108	51.596	106.961	0.135	1.514	0	17	255	0	255	255	860.125	460.375	29.866	1680.69	881.295	472.673	30.174	1680.39	859.315	460.263	28.693	1679.26	881.368	472.604	30.654	1680.99	184.381	90.296	91.497	589.193	49.125	17.908	28.554	119.547	36.775	9.888	21.212	96.806	88.838
	1593.06	1783.93	604	15846	170.215	24.091	70.656	213.699	86.838	11.887	55.695	109.483	0.036	0.381	0	4	255	0	255	255	791.933	484.017	32.307	1670.33	783.668	467.97	52.696	1648.95	791.714	483.769	32.379	1670.53	783.602	467.761	51.822	1648.47	174.088	106.857	98.468	941.124	48.393	20.519	28.418	159.331	37.272	13.383	24.263	126.628	83.935
	1452.06	1275.14	609	11734	162.431	26.433	78.483	214.001	89.44	13.32	34.336	114.672	0	0	0	0	255	0	255	255	870.892	465.258	17.586	1673.59	876.095	483.345	38.911	1675.92	870.128	465.091	17.484	1672.45	876.011	483.401	38.491	1676.62	177.454	107.434	94.811	1045.19	47.506	19.787	28.42	141.301	35.908	10.809	21.908	105.733	94.578
	1816.74	2497.41	601	21871	164.313	29.422	36.511	210.915	88.6	11.51	54.169	109.565	0	0	0	0	255	0	255	255	828.56	511.837	30.914	1663.45	870.445	460.482	25.177	1640.31	828.006	511.682	30.225	1661.88	870.889	460.53	26.782	1640.1	202.421	153.272	103.882	1155.84	51.738	28.737	29.222	204.153	38.003	15.24	20.755	138.722	91.023
	1738.32	1512.42	615	11234	162.61	26.342	67.955	209.683	90.607	10.799	61.481	111.451	0	0	0	0	255	0	255	255	886.775	451.466	46.081	1659.07	837.974	466.979	50.938	1675.86	886.455	451.463	46.154	1659.65	838.021	466.959	51.092	1675.59	197.817	111.061	108.368	715.418	51.335	21.268	29.478	138.873	38.889	12.681	23.661	102.997	94.92
	1757.95	1254.39	602	7818	158.771	31.921	22.631	208.065	88.831	11.656	47.128	106.43	0	0	0	0	255	0	255	255	855.828	488.375	37.04	1657.81	833.117	480.367	36.238	1612.64	855.268	488.305	36.491	1657.18	832.552	480.598	36.819	1612.45	207.341	113.061	97.64	766.33	53.694	22.089	28.079	137.385	38.601	10.551	24.562	82.425	87.968
	1435.67	919.616	600	8946	164.363	29.74	12.051	213.402	87.431	13.679	36.545	110.587	0	0	0	0	255	0	255	255	868.419	458.713	26.934	1676.67	894.13	451.91	34.129	1653.79	867.736	458.673	26.051	1674.86	894.19	451.931	33.429	1654.51	174.086	67.673	95.397	557.21	48.898	19.553	29.824	186.864	35.93	7.642	18.497	60.956	98.579
	1389.99	779.699	608	6496	169.783	24.655	58.17	208.685	86.742	11.019	56.554	111.748	0.022	0.254	0	3	255	0	255	255	878.459	457.908	35.207	1662.96	846.936	449.251	95.608	1663.51	877.813	457.687	35.505	1662.36	846.905	449.395	94.359	1667.41	171.925	76.909	95.397	663.619	47.028	16.184	28.561	129.432	36.085	7.406	25.272	63.902	92.77
	1593.75	1085.17	611	6837	164.254	24.596	82.151	208.618	86.563	11.677	52.532	109.753	0	0	0	0	255	0	255	255	834.8	483.478	22.213	1677.56	875.444	465.437	25.837	1662.08	834.349	483.439	22.253	1677.27	875.264	465.308	25.789	1660.51	186.057	85.287	97.154	530.281	50.667	19.948	29.394	133.455	37.405	9.784	21.897	89.463	83.286
	1503.17	922.418	605	5718	172.043	28.321	66.578	216.81	83.174	13.152	49.984	113.638	0.211	1.436	0	15	255	0	255	255	863.171	488.944	25.758	1648.18	822.317	471.775	20.493	1660.56	862.709	488.799	25.425	1649.23	822.253	471.728	19.538	1660.62	174.762	75.73	97.397	515.997	48.93	17.461	28.425	122.679	36.893	9.344	14.918	67.548	94.48
	1512.33	1351.06	610	12216	167.352	26.907	70.242	217.934	86.618	11.279	57.731	112.507	0	0	0	0	255	0	255	255	854.707	475.699	19.989	1677.43	884.474	463.265	23.037	1670.56	853.952	475.567	20.235	1676.42	884.272	463.199	23.673	1671.26	183.684	101.395	96.569	634.063	49.278	22.533	28.476	168.807	36.169	10.044	21.559	108.606	89.727
	1316.9	761.636	603	4657	162.691	28.465	17.45	208.199	89.674	13.319	43.956	114.037	0.034	0.367	0	4	254.664	3.667	215	255	853.172	474.755	28.185	1657.36	814.154	507.159	51.348	1674.27	852.504	474.636	27.927	1654.04	814.185	507.173	49.099	1673.84	169.345	66.4	100.468	415.085	45.955	15.732	28.013	108.219	34.678	8.047	18.644	65.535	91.58
	1744.03	2083.03	602	20242	159.987	31.48	24.128	217.348	89.23	12.749	55.653	111.823	0.017	0.187	0	2	255	0	255	255	856.912	525.31	21.665	1684.22	886.044	474.081	34.746	1668.55	856.097	525.159	20.135	1683.23	885.443	474.495	34.194	1668.37	206.432	157.609	100.468	1322.11	52.183	24.809	29.315	205.974	37.604	12.711	13.892	125.127	88.571
	1861.53	2114.17	602	20223	160.807	25.626	75.633	212.979	87.48	10.833	52.689	108.414	0	0	0	0	255	0	255	255	862.228	511.644	26.965	1670.28	832.814	511.95	38.14	1676.38	861.62	511.642	24.454	1669.79	832.608	512.217	38.397	1676.41	208.415	153.804	99.64	1094.76	53.568	27.892	28.693	232.828	39.415	11.875	23.612	110.591	101.124
	1478.88	978.444	607	8301	167.702	27.553	66.262	209.461	87.169	11.061	58.164	110.551	0.026	0.277	0	3	255	0	255	255	950.988	501.043	22.244	1677.02	857.16	474.375	27.848	1647.34	950.278	500.818	22.34	1675.88	857.145	474.628	27.947	1648.55	181.926	80.442	104.125	509.938	49.559	19.421	28.515	142.454	36.102	8.832	24.778	96.288	97.928
	1478.96	1393.86	602	13067	162.653	31.469	29.196	213.374	90.382	11.56	53.776	111.936	0	0	0	0	255	0	255	255	840.519	465.803	27.154	1675.72	868.473	472.149	65.921	1661.24	840.035	465.335	26.461	1675.43	868.204	472.674	60.647	1661.41	181.776	107.195	98.811	848.053	47.668	19.722	29.564	160.912	36.105	9.906	24.752	103.395	101.239
	1479.91	1002.27	616	6940	168.463	25.766	73.282	211.762	86.97	12.364	40.256	109.927	0	0	0	0	255	0	255	255	811.736	477.937	22.807	1632.24	823.366	467.336	43.365	1673.81	811.243	477.727	22.489	1632.55	823.304	467.173	42.761	1673.83	178.572	87.664	95.64	703.075	48.854	19.696	28.75	146.019	36.197	8.047	23.995	66.535	80.347
	1419.86	1074.5	620	7289	168.304	25.39	76.922	218.398	88.945	12.75	42.951	115.01	0.021	0.206	0	2	255	0	255	255	905.096	472.663	16.459	1677.22	776.886	456.894	25.838	1609.85	904.581	472.475	15.677	1678.05	776.635	456.703	26.409	1609.72	172.235	86.423	104.225	617.578	46.901	19.856	30.251	154.821	36.003	9.087	20.714	73.982	89.726
	1558.89	1945.9	602	17792	168.309	28.139	39.089	213.154	90.727	12.204	59.003	112.231	0	0	0	0	255	0	255	255	906.145	481.246	23.179	1650.94	975.296	456.642	31.719	1673.25	905.797	481.689	22.384	1649.72	975.829	456.135	32.997	1672.74	184.146	132.491	97.054	1106.04	48.312	26.057	28.823	189.828	36.321	11.277	24.395	119.337	91.569
	1456.38	871.736	607	6369	162.46	31.209	77.042	211.98	89.115	13.074	55.474	108.464	0	0	0	0	255	0	255	255	886.249	489.907	19.739	1675.29	907.79	461.212	52.34	1667.64	885.513	489.691	19.521	1674.04	907.782	461.163	51.676	1665.25	186.117	94.091	99.296	737.886	48.005	15.973	29.083	110.706	36.741	8.604	20.231	73.859	90.975
	1847.91	2035.83	600	16840	161.875	28.158	34.268	210.503	88.963	11.872	46.824	115.113	0	0	0	0	255	0	255	255	825.989	455.524	25.816	1675.02	875.203	465.716	37.976	1655.08	825.34	455.567	24.925	1674.48	875.177	465.822	37.212	1654.19	210.863	178.911	98.225	1480.8	52.901	26.9	28.399	189.712	38.441	14.129	20.073	113.02	96.87
	1506.13	848.333	606	6320	164.706	25.62	75.114	209.724	88.564	10.44	59.94	111.027	0	0	0	0	255	0	255	255	852.336	458.503	22.81	1652.73	845.328	496.111	25.317	1674.04	851.765	458.304	22.177	1652.21	845.266	496.325	24.858	1673.57	179.814	74.773	103.296	689.217	49.183	17.044	28.932	123.412	37.346	8.123	21.406	75.99	91.599
	1452.55	715.97	604	3454	167.013	24.979	106.884	214.236	89.114	13.835	47.797	111.031	0	0	0	0	255	0	255	255	837.533	506.483	50.953	1668.24	789.5	493.923	21.578	1670.41	837.02	506.303	49.945	1667.12	789.405	493.934	21.95	1670.07	172.689	59.209	96.811	367.286	47.738	14.251	28.475	102.497	37.059	8.928	21.983	60.351	90.12
	1523.11	865.343	605	4954	168.492	23.634	85.685	210.005	86.891	10.222	62.177	107.302	0	0	0	0	255	0	255	255	832.161	485.924	23.698	1659.82	875.678	483.984	23.294	1635.9	831.504	485.617	22.133	1659.59	875.6	484.036	24.312	1636.58	183.469	83.782	97.64	617.235	49.608	17.926	28.325	128.184	37.186	8.222	23.758	61.746	89.143
	1616.45	1078.21	603	7331	158.75	28.881	43.292	214.168	89.745	11.562	57.409	112.204	0	0	0	0	255	0	255	255	891.485	465.634	57.315	1654.23	914.289	494.049	25.043	1671.14	891.127	465.508	56.926	1653.18	914.612	494.018	25.761	1671.74	201.326	119.714	100.468	876.053	51.496	19.491	29.735	107.707	37.47	10.131	23.181	91.055	91.028
	1425.32	930.945	609	7308	165.848	25.799	81.533	211.899	89.309	11.609	53.498	111.28	0	0	0	0	255	0	255	255	891.209	495.458	43.415	1670.14	923.847	455.19	36.578	1666.62	890.52	495.412	42.458	1669.44	923.6	455.057	35.84	1667.56	172.972	81.483	99.882	768.857	46.27	17.06	28.483	161.205	36.9	9.266	24.35	73.716	99.744
	1667.91	1139.03	600	7811	161.641	32.902	78.719	212.454	88.483	11.82	56.556	107.581	0	0	0	0	255	0	255	255	865.549	483.379	31.675	1673.16	862.547	467.044	21.586	1664.33	865.38	482.78	31.657	1672.08	862.896	466.625	22.179	1664.8	203.639	127.43	97.64	878.538	51.68	19.561	28.983	115.485	38.397	10.805	23.616	94.375	90.75
	1671.93	1596.46	612	11825	163.567	28.253	82.491	216.45	89.017	12.873	48.995	111.635	0	0	0	0	255	0	255	255	796.677	475.198	35.958	1671.97	942.41	487.344	23.887	1668.63	796.553	475.444	35.15	1672	942.506	487.211	24.05	1668.27	197.098	126.112	101.054	822.597	51.95	27.496	28.684	195.456	37.098	10.635	21.088	86.159	90.002
	1585.51	1429.89	604	13129	156.337	29.526	41.593	207.85	90.779	9.434	53.628	110.303	0	0	0	0	255	0	255	255	883.067	465.627	33.876	1662.08	831.015	438.76	33.605	1655.54	882.23	465.276	33.665	1660.67	830.784	438.539	34.758	1654.9	194.06	130.681	98.569	1113.03	49.425	19.913	29.156	142.461	37.371	11.925	24.343	117.34	84.6
	1507.3	874.103	605	5258	157.812	31.102	31.207	211.251	89.122	12.482	44.475	111.88	0	0	0	0	255	0	255	255	864.665	486.602	41.712	1663.18	865.976	469.203	34.677	1670.62	863.984	486.476	44.585	1662.27	865.826	469.222	34.596	1670.07	183.918	80.801	91.74	697.703	49.611	18.212	28.144	134.598	36.885	8.726	22.322	65.012	89.318
	1696.71	1653.01	605	15965	166.857	19.235	108.399	204.263	78.293	6.656	49.366	90.2	3.265	6.251	0	39	255	0	255	255	903.419	479.045	39.171	1665.8	837.146	475.422	39.334	1676.98	902.827	478.891	38.876	1665.31	837.239	475.352	39.655	1676.88	161.18	102.44	91.74	1125.04	50.173	21.594	28.451	204.279	38.8	12.343	19.815	99.507	85.199
	1543.01	2253.8	632	24082	161.139	19.475	82.414	202.387	85.515	6.896	59.332	101.659	0	0	0	0	255	0	255	255	878.258	435.323	77.128	1645.26	815.123	465.598	44.608	1660.91	877.593	435.422	77.109	1644.87	815.071	465.527	44.533	1659.23	164.768	81.505	95.154	835.384	47.843	21.017	29.632	215.308	36.39	12.455	20.551	142.411	88.319
	1332.45	664.712	611	3891	189.319	22.672	117.821	218.825	73.41	16.432	38.07	108.313	0.642	2.171	0	16	255	0	255	255	884.579	463.278	25.995	1661.01	872.786	486.136	20.812	1663.94	884.211	463.146	25.536	1660.94	872.942	485.94	21.901	1663.93	148.423	48.426	93.397	326.132	44.971	13.394	28.184	104.642	36.138	8.27	19.929	59.324	89.131
	1510.24	1144.03	614	6824	160.794	30.04	78.383	210.919	90.525	13.461	55.115	113.884	0	0	0	0	255	0	255	255	919.135	501.989	27.178	1678.01	934.572	490.211	30.97	1676.22	918.605	501.762	27.865	1677.24	934.549	490.075	30.255	1676.78	180.348	85.068	96.811	593.151	47.732	17.414	28.746	122.28	37.175	10.954	20.339	83.466	97.865
	1551.5	905.506	612	5368	163.903	21.932	92.087	212.378	85.086	8.675	56.086	100.907	0.22	1.613	0	15	255	0	255	255	810.668	463.435	68.188	1662.38	800.492	487.052	31.158	1676.13	809.999	463.245	68.228	1663.1	800.572	486.895	31.054	1676.52	180.8	80.639	98.811	559.796	50.445	21.443	29.793	191.195	37.581	8.14	21.508	64.74	86.969
	1475.63	1078.49	608	7863	163.984	31.204	60.017	213.234	86.868	11.282	49.531	110.334	0.115	0.874	0	9	255	0	255	255	863.66	457.203	36.01	1668.12	855.428	513.283	41.388	1669.64	862.962	456.968	35.345	1667.52	855.701	513.309	41.215	1669.38	183.271	89.713	96.811	606.891	47.432	17.587	28.577	140.995	36.922	9.589	24.206	84.333	85.506
	1603.17	1150.53	600	6985	155.836	31.96	25.295	214.033	92.384	12.333	56.511	112.574	0.035	0.375	0	4	255	0	255	255	857.314	500.666	37.818	1642.9	925.443	495.552	27.928	1660.09	856.209	500.694	37.683	1642.82	925.511	495.487	28.988	1659.85	196.829	106.082	100.326	613.436	50.512	21.71	28.584	145.778	37.411	9.663	22.686	83.589	81.44
	1548.54	1040.55	600	7318	159.875	37.085	2.446	211.465	88.171	15.141	15.912	112.695	0	0	0	0	253.796	10.338	152	255	972.304	448.622	29.139	1662.54	873.636	477.096	33.969	1670.47	971.586	448.462	28.692	1662.38	873.673	477.024	33.813	1669.6	191.855	96.904	101.64	665.762	50.251	19.155	29.105	116.956	36.782	9.326	22.012	79.668	92.953
	1502.15	1239.28	615	9368	160.743	29.916	65.623	218.384	92.347	12.729	54.859	112.924	0	0	0	0	255	0	255	255	829.921	449.808	36.865	1676.32	873.926	486.761	33.372	1666.5	829.072	449.676	36.94	1676	873.585	486.597	34.357	1665.65	184.808	111.756	96.811	943.835	47.336	18.489	29.313	125.28	36.919	11.042	17.033	95.208	84.263
	1597.17	1263.24	601	9330	162.652	27.286	82.699	221.944	89.39	10.452	50.01	113.201	0	0	0	0	255	0	255	255	836.687	482.75	54.559	1665.91	814.914	482.819	61.733	1656.88	835.948	482.555	53.952	1664.1	815.027	482.844	62.49	1656.15	187.072	92.093	98.468	697.377	50.916	21.171	28.845	146.698	37.06	9.42	24.364	85.62	84.703
	1736.62	2401.94	606	22461	153.668	37.701	7.302	209.401	90.216	15.05	35.938	109.847	0.083	0.866	0	9	254.611	4.041	213	255	833.691	517.258	43.922	1671.94	839.788	464.75	36.116	1670.07	832.606	516.646	45.258	1669.92	840.069	465.683	35.546	1669.09	204.761	177.307	98.468	1426.17	51.401	28.243	28.781	228.21	37.529	13.251	19.796	130.264	91.053
	1509.89	1484.43	614	15508	160.163	29.322	52.671	216	89.732	12.589	45.806	113.468	0	0	0	0	255	0	255	255	861.709	513.654	36.175	1670.48	859.098	484.365	29.601	1668.67	861.127	513.329	34.968	1669.21	859.033	484.126	28.672	1669.01	172.009	76.414	95.64	640.649	47.818	17.772	28.826	153.309	36.917	11.78	22.164	128.794	91.779
	1540.06	994.62	614	7028	163.91	27.051	48.788	206.229	88.602	11.094	58.669	109.368	0	0	0	0	255	0	255	255	790.058	459.055	20.163	1670.59	915.393	430.729	82.943	1640.06	789.609	459.02	19.299	1669.15	915.503	430.595	81.769	1638.67	183.877	77.406	101.397	561.838	49.172	19.16	28.345	137.099	37.857	8.516	24.892	87.525	98.335
	1726.56	2184.82	604	21241	161.932	29.097	17.38	218.863	87.37	12.697	37.646	111.829	0	0	0	0	255	0	255	255	815.18	465.869	28.065	1675.26	877.44	457.128	37.696	1663.4	814.357	466.006	27.042	1676.65	877.381	457.358	37.366	1663.81	191.408	129.734	96.225	1142.5	51.124	26.542	28.573	227.88	37.885	12.104	23.495	118.68	90.178
	1409.45	932.579	620	6692	164.079	26.901	52.109	211.676	89.023	11.2	48.453	110.924	0	0	0	0	255	0	255	255	881.897	445.718	68.824	1646.85	834.421	489.194	27.104	1661.58	881.178	445.448	69.109	1644.37	834.453	489.035	26.971	1661.62	173.328	77.663	99.64	624.306	46.077	15.525	29.053	121.101	36.474	9.349	21.849	82.541	90.089
	1219.62	588.446	605	3812	183.36	29.124	3.603	224.979	78.952	16.476	23.502	114.426	0.253	1.599	0	14	255	0	255	255	851.615	481.984	45.426	1642.72	843.355	470.145	42.298	1671.84	851.08	481.863	43.981	1642.12	843.518	470.095	42.27	1671.6	145.17	50.652	93.154	351.889	43.837	13.055	29.247	92.408	34.103	7.001	24.452	52.523	90.115
	1447.84	1233.91	604	12912	171.589	29.6	38.466	216.934	83.876	14.307	34.914	107.699	0.082	0.905	0	10	255	0	255	255	807.931	463.624	24.212	1649.2	824.675	440.467	18.97	1670.32	807.456	463.365	23.917	1651.03	825.007	441.047	19.028	1666.83	172.972	111.503	98.811	1228.41	47.143	16.868	28.234	148.22	36.525	10.04	22.499	110.917	86.26
	1395.16	724.144	605	5117	169.292	26.205	99.755	212.106	86.455	13.898	39.892	110.258	0.04	0.281	0	2	255	0	255	255	887.806	465.337	28.929	1646.09	882.574	463.271	22.906	1680.07	887.038	465.398	28.999	1645.56	882.567	463.442	22.94	1680.32	167.408	57.895	100.811	433.813	47.668	14.231	30.126	90.568	35.83	8.877	19.008	79.922	96.488
	1499.98	1263.6	648	9763	165.368	25.747	98.29	208.118	88.033	11.85	50.568	107.906	0	0	0	0	255	0	255	255	895.833	454.16	38.532	1670.47	917.192	466.713	35.381	1681.61	894.984	453.732	39.36	1668.59	917.28	466.883	34.659	1682.41	180.28	101.457	100.225	836.33	49.019	21.733	31.01	169.084	36.218	8.078	22.163	75.073	88.198
	1435.25	960.365	634	9048	160.02	29.305	78.784	216.643	89.513	11.611	55.657	109.671	0	0	0	0	255	0	255	255	821.896	451.43	52.883	1664.63	831.245	473.534	23.523	1670.78	821.238	451.215	52.246	1663.18	831.456	473.525	23.579	1671.65	179.68	86.304	104.125	867.911	47.37	16.4	29.439	139.675	36.381	8.618	25.492	82.479	94.938
	1428.49	785.197	607	4014	167.075	26.88	98.961	210.872	88.476	13.303	47.407	109.958	0	0	0	0	255	0	255	255	830.289	467.329	19.744	1661.35	833.193	469.84	28.644	1668.74	829.444	467.29	18.269	1661	833.219	469.858	29.067	1668.74	171.889	61.14	97.983	397.571	47.44	15.145	30.02	102.819	36.354	8.436	21.676	59.575	83.596
	1322.27	1007.56	606	8127	169.677	31.129	32.698	222.429	86.84	13.679	53.334	108.609	0.101	0.675	0	5	255	0	255	255	808.276	474.009	22.836	1667.09	896.06	507.204	22.281	1677.05	807.614	473.902	21.254	1665.8	895.93	507.143	22.363	1677.52	161.443	81.187	96.569	725.176	44.858	16.548	29.077	115.492	35.008	9.573	19.337	90.639	97.565
	1619.9	1342.48	640	8855	160.807	28.302	63.808	209.1	91.105	11.774	55.723	112.771	0	0	0	0	255	0	255	255	832.438	454.533	61.552	1668.5	822.647	482.035	29.431	1677.85	832.061	453.967	61.128	1667.39	822.463	482.211	29.408	1677.61	190.569	104.453	100.811	757.2	51.272	22.936	29.643	155.104	37.013	10.687	22.619	85.465	87.877
	1640.91	1584.74	605	11414	164.76	28.537	55.773	212.158	88.33	11.771	55.229	111.287	0.028	0.29	0	3	255	0	255	255	835.209	471.948	40.273	1657.53	844.619	502.245	28.864	1677.6	834.368	472.109	38.947	1657.07	844.421	502.108	29.21	1677.25	190.574	130.487	97.054	1047.93	50.735	24.725	29.466	177.641	37.285	10.304	20.904	82.773	88.305
	1642.24	1075.58	600	6060	157.97	29.185	69.945	213.945	92.522	12.314	63.204	112.112	0	0	0	0	255	0	255	255	831.882	494.508	33.265	1663.22	905.958	503.642	70.97	1678.78	831.441	494.723	32.854	1662.56	905.661	503.397	70.869	1678.2	207.147	123.615	100.711	789.769	51.195	19.372	29.771	127.316	38.235	9.717	20.438	71.891	88.397
	1521.06	1486.63	600	12079	157.617	25.808	93.776	208.996	94.683	10.132	65.754	113.445	0	0	0	0	255	0	255	255	789.074	492.064	36.025	1663.05	859.526	458.844	64.252	1677.87	788.393	491.712	35.5	1662.39	859.144	458.736	63.077	1677.69	193.053	152.26	107.196	1203.01	48.228	22.37	29.131	203.798	36.738	9.368	17.47	83.652	100.832
	1529.82	1050.19	610	6871	171.935	22.663	82.992	213.94	85.492	12.436	44.516	109.844	0	0	0	0	255	0	255	255	829.577	484.613	25.63	1669.1	829.681	460.717	50.609	1667.36	828.734	484.38	25.636	1669.01	829.707	460.617	49.852	1667.77	183.157	99.588	96.225	741.502	49.985	20.703	29.483	137.291	36.563	8.695	23.007	69.781	94.828
	1605.41	1463.98	613	12658	167.15	22.834	90.202	203.704	87.501	11.931	53.267	110.453	0	0	0	0	255	0	255	255	912.262	434.133	23.556	1666.26	782.221	432.284	24.984	1670.13	911.549	434.044	22.541	1665.44	782.211	432.267	24.867	1669.01	187.937	104.619	96.711	775.502	51.948	24.391	29.405	155.186	35.915	10.655	23.641	103.854	82.824
	1722.98	1348.3	601	9837	155.732	33.658	24.577	210.976	87.886	11.446	54.243	107.97	0.098	1.127	0	13	255	0	255	255	796.202	461.454	25.963	1683.1	940.238	488.725	41.529	1665.75	795.123	461.401	25.008	1681.78	940.083	488.818	41.576	1665.77	192.199	119.223	97.054	1056.81	52.904	23.093	29.977	188.287	38.445	10.194	19.37	91.963	91.481
	1672.6	1517.09	610	11186	156.371	33.022	22.437	205.625	89.55	11.807	56.16	112.463	0	0	0	0	255	0	255	255	866.052	508.282	20.638	1681.22	871.34	449.653	42.656	1667.9	865.605	508.226	20.244	1680.33	870.798	449.556	41.957	1667.82	189.122	110.249	101.296	888.438	50.607	21.871	29.236	136.376	38.012	11.856	23.555	104.435	87.042
	1448.7	1191.22	605	8110	169.91	23.933	64.837	215.522	88.564	12.338	49.103	112.11	0.08	0.85	0	9	254.58	4.441	208	255	867.717	460.884	46.662	1615.47	890.707	491.684	27.242	1646.33	866.777	460.752	46.214	1614.84	890.567	491.638	27.058	1646.89	173.299	100.789	93.397	813.058	48.088	21.508	28.288	151.383	35.413	9.366	16.93	68.211	90.767
	1330.5	637.677	601	3704	167.663	23.639	105.481	212.412	89.183	11.558	51.522	111.876	0	0	0	0	255	0	255	255	899.735	496.459	25.805	1633.58	856.105	507.755	27.863	1681.14	898.944	496.376	25.101	1634.14	856.075	507.752	28.421	1681.84	163.192	50.896	95.397	383.286	45.222	12.437	29.493	97.076	36.003	7.321	24.519	63.257	84.161
	1367.77	891.769	607	7328	172.663	25.147	74.16	219.652	84.686	12.916	55.518	109.992	0.065	0.479	0	4	255	0	255	255	866.774	513.171	22.758	1671.59	855.499	471.954	29.561	1654.29	866.192	512.9	21.851	1670.28	855.392	471.762	31.214	1654.5	160.216	61.066	97.154	504.725	46.274	16.981	28.946	164.31	35.661	8.186	18.894	66.241	82.957
	1655.91	1846.61	602	18006	164.915	28.629	72.241	214.562	88.03	12.326	48.534	111.119	0	0	0	0	255	0	255	255	829.417	489.615	40.071	1659.07	892.796	480.589	52.788	1648.52	828.422	489.499	40.34	1656.37	892.898	480.087	53.12	1646.5	186.106	106.251	97.054	832.614	49.434	20.69	28.758	179.156	38.27	12.455	23.92	127.966	91.592
	1287.83	803.19	603	4695	176.273	24.851	46.668	212.047	82.412	11.215	49.916	109.523	0.067	0.446	0	4	255	0	255	255	767.151	449.806	43.733	1681.2	928.673	485.633	51.882	1675.08	766.463	449.697	44.196	1680.67	928.219	485.474	51.515	1673.66	161.681	74.517	96.569	524.926	44.687	14.735	28.463	92.614	34.537	8.369	22.413	68.367	93.436
	1559.53	1085.45	636	8494	164.031	20.967	85.611	210.719	84.393	6.988	58.499	98.566	0.098	0.776	0	7	255	0	255	255	865.353	474.671	69.734	1678.87	803.787	439.429	48.241	1666.95	864.787	474.51	70.961	1677.1	803.871	439.53	50.13	1666.46	184.322	83.014	95.154	509.227	48.697	17.362	29.128	115.292	38.017	10.644	22.597	95.122	92.609
	1527.68	1205.15	623	8495	159.614	28.463	18.944	206.385	89.867	11.692	42.941	114.679	0	0	0	0	254.4	6.841	177	255	839.267	443.594	54.886	1654.75	874.229	519.43	17.589	1678.19	838.387	443.614	53.76	1656.42	873.969	519.261	17.51	1677.82	187.07	102.063	100.711	698.732	49.568	22.087	28.927	142.182	36.34	9.066	19.168	80.435	88.639
	1504.24	967.759	606	6381	160.821	29.88	54.896	204.625	88.609	12.154	49.996	112.786	0	0	0	0	255	0	255	255	916.195	480.579	25.355	1657.16	812.769	492.665	18.543	1669.38	915.307	480.393	24.362	1655.88	812.639	492.588	18.277	1668.71	182.556	96.089	101.397	750.23	48.049	17.294	29.511	115.977	37.344	9.055	23.624	70.053	82.923
	1728.67	1747.78	607	10270	171.366	27.195	71.366	206.192	83.964	9.651	56.636	103.475	0.113	0.705	0	6	255	0	255	255	824.569	466.855	23.109	1669.72	795.733	444.642	67.327	1581.02	824.162	466.902	23.145	1668.59	795.767	444.327	67.183	1580.62	182.568	94.984	95.154	533.21	49.763	23.339	28.793	139.716	38.816	14.38	23.002	94.594	88.975
	1519.83	1683.76	604	17461	165.244	29.004	39.068	212.369	86.047	11.995	50.15	111.729	0	0	0	0	255	0	255	255	872.638	440.888	38.608	1666.3	813.867	453.438	21.788	1625.04	871.947	440.831	39.314	1665.4	813.722	453.313	22.01	1624.74	179.87	129.743	95.74	1325.77	47.671	19.326	28.154	160.975	36.377	12.915	18.391	138.108	89.02
	1460.19	952.393	620	6912	169.682	27.639	52.834	216.072	85.372	13.443	39.072	110.498	0.039	0.318	0	3	255	0	255	255	818.831	481.628	35.421	1642.35	822.499	459.068	22.917	1657.72	818.175	481.662	34.453	1641.39	822.382	459.18	23.049	1661.62	174.256	79.997	97.882	562.666	48.131	17.119	29.345	109.278	36.364	8.986	17.414	80.535	92.805
	1628.05	1861.64	605	16470	162.734	36.26	24.22	221.89	88.276	14.565	54.163	117.8	0.09	0.848	0	8	255	0	255	255	899.672	473.134	38.714	1681.24	957.662	461.61	18.604	1680.15	898.428	472.911	38.88	1680.76	957.828	461.583	18.395	1680.38	185.588	122.768	97.397	927.751	49.555	23.011	28.177	196.47	37.19	12.533	20.024	106.735	85.151
	1386.52	744.107	622	5541	167.88	16.845	126.268	214.018	82.679	7.325	51.595	94.992	0.25	1.185	0	9	255	0	255	255	879.125	497.498	24.651	1683.47	855.115	458.07	25.518	1663.26	878.674	497.352	23.677	1682.39	855.2	457.979	24.793	1664.76	161.258	59.936	92.912	531.009	46.142	16.062	28.219	137.323	36.75	7.362	22.838	65.316	93.369
	1609.2	1194.09	600	8559	164.862	23.272	79.109	207.493	87.289	10.471	49.986	105.859	0.073	0.808	0	9	255	0	255	255	883.118	471.285	56.725	1655.76	889.071	465.924	55.028	1664.94	882.326	471.245	56.214	1654.72	889.075	465.884	54.992	1664.13	190.094	106.721	97.983	964.278	50.209	21.353	29.132	149.139	37.75	9.58	24.016	74.56	96.336
	1695.04	1418.93	600	11722	163.844	32.943	17.14	210.01	85.239	12.157	39.72	111.089	0.014	0.17	0	2	254.63	3.861	210	255	806.441	460.076	18.921	1675.7	770.187	452.881	40.189	1676.36	805.92	460.119	17.867	1675.31	770.127	452.795	42.685	1675.96	190.892	96.358	100.225	751.301	52.158	22.185	28.704	145.854	37.89	11.867	16.99	102.328	94.449
	1455.67	797.011	614	4957	162.367	24.825	84.882	215.502	87.23	11.524	49.576	111.962	0	0	0	0	255	0	255	255	854.318	466.408	23.913	1674.77	917.823	476.399	46.941	1672.78	853.574	466.267	22.922	1673.41	917.818	476.406	47.957	1672.78	176.28	66.194	100.125	518.24	48.002	15.636	30.411	97.401	36.784	8.247	22.814	64.799	94.984
	1377.08	722.572	608	5385	169.264	26.783	71.842	215.454	86.86	14.367	42.698	110.066	0	0	0	0	254.983	0.183	253	255	907.921	448.712	20.938	1677.21	825.4	489.182	19.567	1659.1	907.157	448.558	20.627	1676.32	825.184	489.089	20.38	1658.09	166.514	60.234	97.983	402.399	46.367	15.653	29.169	101.457	36.297	7.754	25.172	67.821	83.545
	1347.82	653.099	614	4947	175.216	27.181	91.689	221.204	84.883	13.593	50.936	112.587	0	0	0	0	255	0	255	255	892.04	472.535	28.836	1661.68	836.338	448.068	51.644	1672.3	891.429	472.204	27.611	1661.31	836.457	448.126	51.797	1672.38	165.722	57.979	95.64	484.399	45.501	12.155	29.24	88.994	36.344	8.072	18.187	71.496	89.129
	1806.87	1507.6	621	11050	164.83	31.109	39.667	226.402	87.88	13.442	47.701	114.748	0.042	0.504	0	6	255	0	255	255	899.621	445.268	33.013	1665.88	851.533	455.645	51.251	1679.77	898.903	445.054	32.508	1664.41	851.473	455.542	51.363	1678.87	197.699	122.266	100.468	968.254	53.306	24.176	29.632	149.066	39.489	10.808	24.496	94.383	91.795
	1753.02	1799.57	614	16320	158.353	31.908	48.557	213.956	89.359	13.383	42.809	110.147	0	0	0	0	255	0	255	255	784.866	465.671	35.91	1672.66	872.576	493.682	31.352	1675.2	784.099	465.352	35.79	1670.33	872.184	493.588	31.017	1676.77	191.734	121.399	101.296	876.798	52.127	24.619	29.375	176.241	38.462	12.548	23.611	122.935	93.755
	1291.85	543.901	616	3330	169.68	23.813	100.088	212.14	87.212	12.238	51.741	111.182	0	0	0	0	255	0	255	255	882.3	462.183	35.437	1650.65	914.432	448.329	65.732	1623.17	881.633	461.993	35.567	1649.22	914.399	448.351	64.741	1622.42	164.135	57.425	101.397	508.541	45.45	12.408	30.274	88.431	35.187	6.704	22.981	55.672	88.62
	1541.11	1103.27	602	7138	171.443	27.381	103.179	218.454	85.589	13.798	45.334	114.42	0.086	0.557	0	5	255	0	255	255	901.858	473.791	29.822	1656.94	861.016	511.437	25.249	1679.69	901.145	473.792	30.397	1656.38	860.873	511.454	24.958	1679.71	176.628	88.236	96.125	598.164	50.658	22.369	28.67	159.741	36.339	8.993	23.852	84.447	85.835
	1564.83	986.862	606	5919	153.983	34.529	27.53	209.252	91.258	11.445	53.825	109.77	0	0	0	0	255	0	255	255	881.814	470.83	26.341	1661.64	879.579	452.149	52.218	1667.88	880.847	470.292	23.871	1660.72	879.685	452.081	51.574	1666.9	191.981	101.774	95.397	835.426	50.963	20.63	29.01	135.516	36.846	9.314	16.497	69.263	91.545
	1515.57	944.195	605	5256	163.034	27.379	92.58	205.603	88.186	10.833	59.801	109.009	0	0	0	0	255	0	255	255	839.172	465.111	23.264	1675.26	880.871	472.516	48.143	1663.76	838.35	464.823	23.451	1674.76	880.716	472.648	48.394	1663.73	180.876	73.97	95.054	464.441	49.485	18.334	29.092	113.678	36.731	9.325	21.075	77.951	100.919
	1331.24	820.547	606	6272	168.05	24.969	85.441	214.636	87.575	11.875	59.034	109.621	0.017	0.183	0	2	255	0	255	255	818.599	470.339	54.104	1662.15	938.135	512.608	33.109	1677.67	817.972	470.027	53.894	1660.61	938.047	512.674	32.865	1678.35	163.698	67.936	97.64	515.654	44.559	14.241	28.412	100.575	35.851	8.684	25.524	79.401	90.588
	1440.45	1132	607	7440	171.271	25.933	77.941	209.133	85.505	11.75	57.138	106.583	0	0	0	0	255	0	255	255	904.563	490.093	25.75	1675.61	880.31	458.964	37.529	1664.68	903.797	490.024	25.841	1675.32	880.228	459.105	37.876	1664.61	182.348	127.738	99.154	983.634	46.695	17.545	29.472	112.117	36.204	10.794	22.615	87.863	81.312
	1461.35	1138.39	602	11100	177.991	19.64	122.663	228.542	81.201	12.735	45.571	105.201	0.015	0.173	0	2	255	0	255	255	835.821	484.566	54.383	1678.61	871.687	467.705	22.943	1654.16	835.263	484.492	53.824	1677.28	871.723	467.724	21.896	1654.17	168.576	71.959	95.983	614.465	48.108	17.851	29.159	143.054	36.191	10.054	17.626	98.795	93.679
	1324.01	652.723	619	4484	171.404	20.823	108.53	216.39	87.35	12.482	51.298	107	0	0	0	0	255	0	255	255	910.571	500.693	74.934	1679.34	811.37	513.711	45.833	1678.67	909.964	500.403	74.031	1677.89	811.458	513.654	46.384	1678.1	166.201	66.765	98.225	571.151	47.334	18.457	29.156	142.867	34.811	6.841	15.45	56.761	91.08
	1159.31	508.919	612	3694	198.506	27.209	72.575	240.241	63.428	18.359	23.424	99.823	6.885	24.5	0	138	255	0	255	255	777.363	516.763	17.073	1655.32	871.325	480.744	35.518	1664.72	776.758	516.623	17.637	1654.81	871.552	480.771	36.075	1665.03	131.756	36.883	91.983	290.392	42.718	11.289	28.481	94.138	33.565	6.677	21.222	50.577	94.182
	1670.63	1574.89	637	12633	163.84	27.001	48.751	212.397	88.388	12.415	55.962	110.221	0.015	0.173	0	2	255	0	255	255	836.627	438.912	29.387	1651.06	849.894	495.311	26.694	1660.72	835.654	438.847	28.773	1649.58	849.732	495.361	26.324	1659.83	188.354	99.408	94.912	653.98	50.066	22.273	29.541	167.567	38.231	11.953	23.387	105.587	87.402
	1415.51	1050.38	651	6790	168.576	25.108	76.455	212.165	87.505	11.922	59.59	110.754	0	0	0	0	255	0	255	255	795.082	459.892	22.49	1662.57	884.946	464.566	116.249	1671.94	794.412	459.69	22.261	1658.96	884.906	464.468	116.057	1672.83	173.294	84.322	106.953	573.879	46.888	19.855	29.083	138.471	35.916	8.764	16.686	66.62	90.127
	1535.3	1390.19	610	11038	165.082	33.434	0	215.468	80.354	18.313	0	109.285	0	0	0	0	252.744	23.197	0	255	841.704	500	35.296	1668.07	890.722	475.362	23.815	1670.81	841.116	499.728	36.943	1669.45	890.675	475.272	23.667	1668.16	180.111	108.507	91.497	920.271	49.169	21.18	28.715	137.96	36.415	10.965	16.055	101.87	84.946
	1410.78	1187.87	606	12368	163.282	24.077	92.587	215.368	88.468	11.115	51.129	109.943	0.054	0.66	0	8	255	0	255	255	873.9	483.712	31.26	1664.54	866.468	476.21	25.03	1655.72	873.305	483.681	31.034	1662.64	866.383	476.103	24.695	1655.96	176.492	111.717	93.154	1184.99	47.318	20.401	28.783	192.378	35.286	8.708	22.783	81.857	91.074
	1519.85	1162.28	617	9812	164.973	27.444	74.935	222.142	85.552	12.98	45.48	106.131	0.039	0.316	0	3	255	0	255	255	899.67	469.228	18.533	1657.28	872.736	483.678	35.523	1644.68	899.198	469.198	17.605	1657.43	872.719	483.562	33.631	1644.97	180.804	96.036	96.468	879.81	49.139	20.749	29.104	148.395	36.759	9.691	22.257	84.188	91.31
	1306.97	611.69	608	3647	151.432	29.048	73.647	211.493	97.425	12.697	50.194	116.602	0.237	2.281	0	22	255	0	255	255	769.351	438.365	34.069	1642.81	869.701	510.764	41.267	1676.47	768.452	437.973	32.444	1641.66	869.703	510.874	39.271	1677.3	173.644	61.151	95.497	437.127	46.751	12.932	28.659	94.613	34.404	7.601	19.858	56.188	88.893
	1461.27	1269.06	621	9590	160.418	28.512	89.499	209.163	92.815	11.789	46.484	111.886	0.094	0.971	0	10	254.887	1.166	243	255	826.246	497.261	26.447	1654.78	893.149	477.345	36.246	1638.01	825.498	497.028	26.524	1652.99	893.387	477.109	36.956	1638.05	187.136	151.155	95.882	1380.23	47.736	21.204	29.059	130.225	35.518	10.195	22.602	93.763	87.771
	1422.27	860.084	606	4926	174.324	24.135	101.901	214.273	84.016	13.614	38.583	109.043	0.081	0.574	0	5	255	0	255	255	867.876	473.825	34.009	1648.94	820.099	471.912	44.145	1646.5	867.288	473.724	34.469	1648.67	819.959	472.185	44.251	1646.3	170.127	76.296	95.154	516.624	47.513	16.336	28.474	98.641	35.925	9.082	22.031	69.418	92.666
	1405.46	1100.94	601	8553	178.063	24.418	110.016	224.5	81.167	13.71	47.788	107.986	0.344	1.443	0	11	255	0	255	255	851.512	493.563	30.888	1651.39	822.285	447.174	51.174	1645.77	851.111	493.246	31.362	1649.72	822.334	447.051	51.645	1645.9	167.551	99.1	94.083	731.72	47.725	21.422	28.229	171.109	34.816	8.729	22.62	71.127	93.435
	1664.29	1278.17	616	9273	161.376	24.74	69.914	210.475	93.671	10.737	63.896	111.325	0	0	0	0	255	0	255	255	806.497	459.657	26.585	1678.72	800.807	477.555	54.392	1644.99	805.639	459.747	25.442	1678.19	800.587	477.725	53.606	1650.14	202.308	118.331	94.225	989.935	52.076	21.45	28.939	136.732	37.589	10.899	22.527	96.509	95.712
	1494.1	1467.54	614	14313	167.179	31.442	37.517	215.668	86.026	13.138	52.656	111.202	0.027	0.286	0	3	255	0	255	255	809.825	490.057	18.145	1636.59	877.994	471.346	26.02	1662.5	809.128	490.162	18.078	1636.21	878.052	471.196	25.734	1663.16	174.16	128.991	92.912	1359.71	48.012	19.58	28.884	160.097	36.214	10.952	24.261	113.831	90.862
	1503.96	948.515	621	6233	167.724	24.422	86.902	209.955	87.955	12.72	46.945	110.438	0.016	0.181	0	2	255	0	255	255	872.099	516.849	19.408	1679.02	913.232	485.396	47.033	1664.07	871.22	516.748	18.016	1678.16	913.081	485.176	48.484	1663.94	179.817	79.108	98.569	621.536	48.589	17.118	28.788	111.45	36.965	9.177	21.392	72.202	91.929
	1561.34	1630.84	609	14784	163.521	31.536	5.653	210.176	87.117	13.302	25.74	112.18	0.174	1.909	0	21	254.736	2.909	223	255	877.076	494.704	37.813	1678.2	890.016	480.563	24.264	1677.02	876.535	494.387	37.325	1677.74	890.424	480.313	24.762	1676.09	178.359	93.115	96.811	713.561	48.222	22.08	28.382	181.076	36.684	11.763	21.288	103.954	90.035
	1518.88	884.08	604	5451	169.434	23.878	106.251	208.517	89.632	10.464	62.438	114.256	0	0	0	0	255	0	255	255	805.62	468.685	33.648	1669.28	841.351	517.163	35.42	1679.13	804.944	468.455	32.574	1666.94	841.122	517.457	33.606	1679.07	184.312	76.386	105.054	578.909	49.79	19.625	29.381	138.354	36.981	8.489	22.043	62.64	88.164
	1551.66	1112.38	612	7763	159.776	27.598	78.954	213.177	92.386	10.86	53.359	113.812	0.062	0.704	0	8	255	0	255	255	877.88	486.811	49.169	1636.79	880.058	489.945	35.198	1676.69	877.315	486.582	47.799	1635.88	879.93	489.796	34.03	1676.66	189.065	102.153	99.882	703.46	49.829	18.913	29.75	133.582	36.725	10.332	19.821	85.897	90.599
	1377.19	939.599	600	5521	168.996	21.19	97.147	216.255	86.819	12.306	52.105	108.199	0.067	0.777	0	9	255	0	255	255	843.147	502.967	23.845	1667.29	839.734	472.855	29.971	1652.13	842.489	502.816	23.935	1665.58	839.8	472.87	30.136	1650.51	169.6	73.795	98.711	453.671	46.964	19.251	28.435	129.127	34.994	8.228	19.171	67.93	85.295
	1266.76	820.529	604	6254	169.065	32.809	1.076	217.305	88.476	15.397	12.876	116.93	0	0	0	0	254.611	4.139	211	255	956.065	494.42	48.872	1658.95	807.199	480.525	18.021	1657.61	955.333	494.253	48.687	1657.8	807.218	480.504	18.902	1656.77	158.583	65.737	93.74	588.222	45.232	17.259	27.93	148.358	33.997	7.901	19.832	66.033	98.305
	1413.05	889.639	603	5526	164.68	30.554	67.438	211.261	90.437	12.148	59.729	111.189	0	0	0	0	255	0	255	255	912.359	417.283	64.699	1632.68	914.242	478.985	82.961	1669.95	911.666	417.234	63.822	1631.84	914.169	478.887	83.11	1670.46	180.272	109.529	97.64	928.538	47.299	17.643	29.408	126.523	35.853	9.64	22.009	82.265	89.751
	1736.61	1917.65	604	17657	157.033	29.702	56.098	211.991	89.886	11.367	43.782	110.77	0.053	0.466	0	5	254.97	0.347	251	255	896.678	469.153	40.355	1657.99	832.441	488.896	30.686	1671.65	895.984	468.863	41.623	1657.42	832.504	488.934	29.542	1671.36	195.406	126.416	98.326	1082.99	52.045	25.548	28.508	189.227	37.858	13.848	13.479	143.354	91.918
	1643.02	1570.54	603	11431	161.574	29.681	69.772	210.238	90.426	12.372	49.289	113.837	0	0	0	0	255	0	255	255	857.586	460.309	25.452	1645.72	848.509	474.267	50.475	1681.86	856.716	460.249	25.44	1644.46	848.145	474.273	51.074	1681.22	189.475	110.006	96.811	803.1	49.62	21.056	28.717	146.582	37.724	12.843	22.325	115.24	90.102
	1549.36	1027.55	601	6646	165.376	23.468	89.81	215.227	87.916	11.266	53.283	110.014	0	0	0	0	255	0	255	255	889.33	477.771	62.361	1683.05	937.778	480.467	20.219	1677.66	888.775	477.664	62.909	1681.34	937.578	480.49	20.721	1677.38	187.558	97.435	95.154	735.259	49.954	19.834	28.907	149.433	36.989	9.136	21.188	79.587	83.021
	1239.96	649.321	601	4308	177.515	23.177	109.287	218.289	85.461	14.207	52.128	111.859	0	0	0	0	255	0	255	255	861.247	464.98	45.399	1672.12	838.127	480.25	45.868	1683.39	860.668	464.699	46.705	1671.66	838.077	480.193	45.965	1683.37	154.894	54.413	97.054	367.487	46.319	16.761	29.543	103.599	33.028	6.958	21.475	53.567	89.27
	1534.18	1058.96	614	6678	167.437	22.032	86.95	211.997	85.257	10.867	50.833	107.942	0	0	0	0	255	0	255	255	884.871	505.494	36.152	1671.91	876.66	457.428	35.387	1645.83	884.27	505.46	34.934	1671.56	876.718	457.435	35.693	1646.56	183.24	99.783	97.64	951.45	49.271	19.827	28.17	127.676	36.963	9.656	22.997	81.931	90.496
	1528.16	949.91	606	6000	169.453	29.951	78.971	216.1	83.575	13.772	51.677	112.712	0	0	0	0	255	0	255	255	829.33	459.251	23.897	1671.43	859.694	450.44	31.368	1650.43	828.827	459.219	23.592	1670.96	859.672	450.439	31.293	1651.14	181.513	86.109	99.054	613.536	49.127	17.865	29.773	109.723	37.431	9.46	21.226	78.092	90.315
	1506.27	1183.76	600	6779	166.43	21.894	74.743	212.334	87.646	11.171	49.076	107.236	0.225	2.553	0	29	255	0	255	255	775.116	476.998	41.537	1653.01	941.81	468.205	64.366	1679.18	774.456	476.718	41.952	1651.4	941.638	468.038	64.767	1679.64	183.533	99.678	99.296	697.703	49.181	23.134	28.979	165.852	36.233	9.153	19.055	75.302	88.265
	1405.07	874.156	605	6445	166.306	33.368	7.117	216.166	88.353	14.334	36.113	113.285	0	0	0	0	255	0	255	255	854.986	491.034	105.624	1679.3	867.262	412.816	42.641	1622.05	854.444	490.877	103.146	1678.13	867.074	413.082	42.235	1621.43	174.117	77.887	103.054	622.365	47.974	18.784	29.927	131.723	35.571	8.228	23.139	70.423	91.143
	1492.8	1082.38	613	9737	174.48	24.688	112.044	216.287	83.218	12.501	48.211	108.881	0	0	0	0	255	0	255	255	835.314	485.184	33.318	1647.85	853.195	468.108	33.688	1648.03	834.613	485.108	33.172	1647.5	853.092	468.238	33.718	1647.83	175.237	79.811	95.64	672.607	48.526	19.383	28.749	170.471	36.711	8.964	22.906	74.849	90.739
	1459.67	875.914	600	4569	167.701	26.702	74.645	208.351	86.993	11.899	59.174	112.346	0.066	0.724	0	8	255	0	255	255	807.413	479.493	18.827	1629.7	818.693	473.791	44.89	1659.8	806.928	479.404	18.664	1629.47	818.6	473.992	45.159	1659.64	177.889	74.997	95.154	431.127	49.599	19.038	29.052	111.283	35.522	8.19	18.507	66.627	92.527
	1469.33	915.502	625	6409	163.695	23.76	83.986	210.164	88.838	10.016	57.968	110.098	0	0	0	0	255	0	255	255	794.237	500.979	27.226	1681.54	880.461	485.293	30.119	1671.27	793.564	500.932	27.414	1681.91	880.56	485.362	28.853	1674.68	183.245	87.647	100.468	739.443	48.64	18.924	28.92	147.628	36.491	8.219	23.33	67.344	91.01
	1370.21	748.943	602	5458	171.853	23.01	107.782	212.624	86.842	12.012	58.939	112.56	0	0	0	0	255	0	255	255	884.862	494.254	30.452	1646.17	775.249	468.993	45.592	1625.61	884.178	494.205	30.043	1644.22	775.045	468.91	45.906	1625.59	169.046	63.291	95.154	464.399	47.557	16.666	28.633	130.78	35.095	7.052	25.125	57.784	94.436
	1502.86	1033.31	606	6532	163.366	27.56	72.59	215.671	89.255	10.75	51.79	111.504	0.015	0.173	0	2	254.873	1.469	238	255	767.432	472.273	25.794	1645.16	898.807	476.693	42.552	1659.66	766.499	471.768	25.415	1644.11	899.191	476.688	42.664	1659.73	185.642	105.855	99.882	810.899	49.028	19.854	29.07	159.582	36.715	8.374	23.768	73.192	84.283
	1537.23	1360.05	613	12615	167.232	25.495	5.474	204.616	88.329	12.117	30.125	112.706	0	0	0	0	255	0	255	255	856.021	462.319	35.164	1639.47	944.857	433.362	97.561	1651.77	855.309	462.072	34.756	1639.49	944.663	433.52	97.867	1651.13	185.664	125.665	101.054	1275.48	48.888	20.139	29.076	152.941	36.654	10.857	20.391	105.02	86.815
	1557.91	986.762	609	6895	162.628	28.874	21.012	212.556	88.894	13.171	55.211	111.627	0	0	0	0	255	0	255	255	838.75	488.459	32.238	1674.4	881.707	505.38	28.125	1678.76	838.074	488.363	31.523	1681.64	881.694	505.215	27.771	1678.77	187.634	87.219	97.983	672.347	50.867	20.93	28.815	162.214	36.851	8.898	24.306	66.29	93.476
	1728.82	1929.72	600	20150	162.986	31.295	35.766	212.076	88.555	10.88	64.886	113.659	0	0	0	0	255	0	255	255	852.774	501.643	22.199	1678.36	881.36	498.954	53.153	1661.52	852.306	501.423	21.091	1678	881.43	499.108	50.538	1662.62	202.581	138.335	103.296	1348.94	52.165	23.589	29.345	174.283	38.094	12.535	23.963	147.207	91.333
	1396.22	889.736	600	7242	167.793	30.823	87.593	222.317	90.22	14.732	52.016	111.869	0.074	0.722	0	7	255	0	255	255	821.503	474.703	40.687	1659.14	952.096	464.355	75.131	1675.17	820.666	474.411	40.473	1657.74	952.178	464.411	76.265	1675.75	173.33	74.495	96.326	671.862	46.5	15.42	29.126	134.633	36.269	8.271	22.895	68.488	85.722
	1527.41	976.137	601	6208	158.209	28.031	61.173	207.318	91.525	12.078	50.333	111.819	0	0	0	0	255	0	255	255	809.137	477.619	28.274	1675.95	890.871	474.431	21.821	1650.09	808.493	477.246	27.839	1674.02	890.956	474.175	22.838	1651.32	184.604	82.939	101.983	671.318	49.146	18.893	28.821	122.011	37.316	8.944	19.692	77.325	84.121
	1690.35	2501.24	624	25078	165.503	25.408	104.917	214.321	88.949	13.213	41.89	113.227	0.275	2.873	0	30	255	0	255	255	880.474	509.423	17.451	1679.1	922.548	522.218	30.782	1675.18	879.588	509.08	16.384	1678.01	922.53	522.58	29.67	1675.56	186.916	143.843	97.154	1421.63	50.855	33.973	29.056	346.449	36.931	10.975	19.164	92.164	89.887
	1607.81	1505.27	601	15129	170.231	24.444	86.415	215.711	84.68	12.797	47.86	108.87	0.015	0.171	0	2	255	0	255	255	920.973	440.544	28.725	1675.63	845.131	493.17	38.681	1651.48	920.32	440.289	27.122	1675.33	845.215	493.26	38.611	1650.93	178.862	88.135	94.811	686.725	50.038	21.109	29.207	175.54	37.265	11.116	21	109.734	81.412
	1587.51	1102.93	603	8769	172.616	28.578	57.524	218.077	83.268	13.198	55.889	110.478	0.026	0.281	0	3	254.579	4.496	207	255	912.639	459.811	57.314	1669.58	859.988	469.627	61.601	1663.07	911.949	459.687	57.226	1668.6	860.015	469.701	60.769	1663.8	179.726	82.488	93.497	604.607	50.177	19.465	28.757	138.158	37.555	9.369	25.25	80.814	82.695
	1467.48	725.017	606	4857	173.285	15.528	130.068	209.159	78.65	8.216	48.169	91.647	1.427	5.093	0	49	255	0	255	255	898.445	493.536	40.596	1679.11	863.354	479.333	48.446	1661.02	897.906	493.341	40.468	1678.55	863.372	479.377	48.144	1660.53	155.899	54.803	91.497	430.014	48.774	16.707	28.205	127.104	36.988	7.548	19.596	61.358	94.322
	1373.8	707.075	603	5051	163.106	17.239	87.83	195.336	81.954	7.327	37.417	93.267	0.783	2.745	0	21	254.58	5.017	195	255	886.253	460.649	29.821	1675.71	842.207	495.378	36.014	1676.26	885.672	460.518	29.694	1674.55	842.473	495.321	36.646	1675.84	150.598	52.163	90.326	425.044	46.093	13.679	28.854	106.276	36.448	8.298	18.119	66.792	86.515
	1599.97	1345.25	609	8292	165.392	24.312	99.696	217.818	88.032	10.841	56.238	109.734	0.021	0.249	0	3	255	0	255	255	795.616	466.998	19.192	1663.65	868.827	492.702	19.031	1678.74	794.824	466.659	19.197	1662.81	868.71	492.616	18.926	1679.3	184.518	104.424	94.811	849.685	50.647	24.359	29.183	177.944	36.785	9.754	22.543	92.321	90.684
	1363.26	898.279	601	5383	161.451	34.274	20.018	213.615	89.576	15.452	43.125	113.045	0.052	0.51	0	5	255	0	255	255	916.082	465.094	34.058	1675.41	921.411	500.891	36.491	1669.4	915.13	465.198	33.12	1674.04	921.123	500.618	36.887	1671.17	175.056	101.976	99.296	855.082	47.622	18.753	28.406	123.633	34.215	8.502	21.364	69.415	92.916
	1497.97	749.821	631	4330	166.17	21.042	95.62	211.207	83.816	8.161	50.315	106.627	0.136	1.209	0	13	255	0	255	255	906.803	467.268	22.332	1660.82	879.571	495.348	29.022	1674.33	906.24	467.196	21.848	1664.1	879.642	495.312	29.076	1674.01	182.709	63.797	97.397	414.056	49.68	16.285	31.152	104.314	36.945	7.658	24.48	69.449	89.686
	1623.59	1221.22	615	7335	165.856	26.236	73.455	217.91	87.533	11.961	52.776	107.675	0	0	0	0	255	0	255	255	821.845	488.196	21.442	1671.72	898.966	463.695	30.08	1629.36	821.232	488.349	20.994	1670.99	898.651	463.512	30.718	1630.18	194.979	111.14	99.882	850.815	50.66	20.344	31.286	120.241	37.476	10.78	19.09	89.392	94.561
	1241.37	740.73	615	5474	181.362	23.75	81.829	211.841	76.189	12.088	52.951	113.42	0.425	2.687	0	26	255	0	255	255	781.041	462.776	15.916	1638.93	873.996	460.976	64.14	1672.64	780.615	462.666	15.428	1638.6	873.757	460.799	64.456	1672.29	154.89	61.846	90.912	482.24	44.354	15.588	29.189	111.615	33.87	6.914	22.702	62.444	91.311
	1577.82	1032.02	604	4968	171.526	18.875	117.751	211.982	77.005	7.861	54.589	92.116	3.98	8.197	0	42	255	0	255	255	777.067	481.793	32.498	1644.85	873.274	473.761	24.625	1662.09	776.607	481.686	31.942	1643.8	873.258	473.795	24.364	1662.24	160.196	68.571	91.74	478.701	49.829	19.852	28.942	124.95	37.529	9.56	22.928	75.525	91.859
	1464.16	829.897	625	5125	177.565	22.766	99.019	221.46	78.087	15.164	22.436	106.589	1.052	8.06	0	87	254.987	0.162	253	255	863.199	486.927	48.085	1676.23	835.188	445.237	24.433	1675.32	862.598	486.83	48.218	1675.6	835.449	445.135	24.484	1675.17	153.65	58.484	94.326	462.6	48.773	15.787	29.414	130.862	36.374	8.971	20.57	71.571	94.583
	1485.05	1068.4	606	8991	163.359	28.85	40.813	216.748	88.823	13.865	37.16	113.916	0	0	0	0	255	0	255	255	886.883	487.746	42.291	1680.04	814.54	509.041	39.679	1673.47	886.296	487.571	42.105	1679.44	814.801	508.768	39.923	1673.62	170.091	93.655	94.811	690.69	48.791	19.699	28.642	151.25	36.319	9.017	19.125	75.687	93.484
	1976.66	1425.82	611	8672	159.951	17.113	102.225	196.434	78.41	8.128	42.566	90.455	1.824	5.87	0	38	254.537	4.055	212	255	824.801	466.458	42.523	1667.09	862.131	462.292	28.853	1659.24	824.36	466.304	42.862	1666.25	861.992	462.256	29.164	1659.26	180.628	85.452	93.74	569.127	56.344	23.698	29.779	139.113	41.095	11.611	23.172	89.915	92.199
	2011.9	1669.91	628	11524	160.253	18.539	92.921	193.323	81.405	6.174	59.347	94.144	0.691	3.102	0	21	255	0	255	255	884.71	478.483	42.107	1672.87	842.772	481.138	22.284	1678.69	884.109	478.23	40.275	1672.1	842.886	481.294	22.713	1678.79	187.193	110.126	95.397	922.23	56.915	27.041	30.148	161.737	40.806	10.738	23.21	90.835	97.19
	1657.84	1151.4	630	7025	156.381	29.532	5.964	208.788	93.36	13.029	30.033	113.279	0	0	0	0	255	0	255	255	851.607	473.438	99.973	1631.65	822.595	486.414	47.172	1675.84	850.704	473.103	98.878	1630.5	822.461	486.18	47.927	1676.16	195.139	99.576	101.054	707.176	50.72	21.077	29.387	149.132	38.524	9.623	22.444	69.948	96.257
	1511.64	1127.07	605	9584	162.136	28.247	78.005	216.508	90.42	13.542	50.252	110.993	0	0	0	0	255	0	255	255	855.986	481.066	20.37	1672.89	882.773	481.456	33.965	1671.46	855.271	480.541	19.148	1672.25	882.844	481.308	33.335	1671.48	176.405	85.905	94.326	638.306	48.539	17.846	29.08	147.863	37.09	10.517	16.319	89.223	93.237
	1520.93	852.305	601	4939	170.556	23.061	105.347	218.804	86.662	11.712	54.231	111.452	0.062	0.707	0	8	255	0	255	255	812.172	454.039	26.124	1666.79	853.129	457.326	32.429	1670.23	811.548	453.935	25.557	1666.07	853.123	457.287	31.752	1669.44	181.425	76.73	91.74	634.264	49.818	16.969	28.684	105.556	37.073	8.877	21.492	73.985	90.711
	1631.51	2046.75	619	19919	164.749	28.495	69.896	209.271	89.432	12.813	51.566	114.279	0	0	0	0	255	0	255	255	848.377	493.813	19.389	1678.3	836.24	481.982	34.685	1670.89	847.885	493.742	19.052	1677.71	836.249	481.933	33.312	1670.95	182.931	118	99.054	1034.72	48.534	22.768	28.961	197.012	37.523	13.339	19.61	128.732	92.299
	1485.62	881.749	627	6130	178.076	21.763	116.523	216.959	82.695	13.948	48.385	104.636	0	0	0	0	255	0	255	255	814.538	497.505	25.707	1659.51	832.811	441.588	25.322	1612.25	813.971	497.345	25.697	1659.05	832.806	441.447	25.928	1612.46	172.56	75.973	105.054	671.661	49.773	20.103	30.68	148.328	36.362	7.646	23.336	68.609	90.707
	1679.96	1431.75	617	9450	161.991	28.276	72.329	222.175	89.056	14.251	55.024	116.027	0	0	0	0	254.41	4.492	220	255	915.289	462.801	55.365	1664.84	833.959	464.858	30.454	1657.61	914.581	462.762	53.35	1664.19	833.92	464.853	30.497	1657.32	202.723	123.157	92.083	771.703	51.749	23.46	30.332	159.72	37.294	11.73	16.793	80.245	95.399
	1718.98	1170.6	619	5400	165.42	26.672	69.368	208.96	86.809	11.515	48.725	108.688	0.023	0.263	0	3	254.9	1.14	242	255	824.804	477.337	30.722	1681.66	888.51	492.429	56.348	1677.11	824.227	477.129	30.039	1680.78	888.317	492.375	55.211	1675.89	202.341	110.845	93.983	728.673	52.801	22.54	28.784	135.944	38.476	10.012	25.046	76.668	94.998
	1404.89	1064.34	601	10457	168.328	26.664	85.391	216.171	86.595	12.295	52.133	109.797	0	0	0	0	255	0	255	255	829.226	476.853	37.962	1673.65	904.99	478.532	22.244	1666.53	828.376	476.896	37.461	1672.47	905.117	478.464	22.775	1666.64	171.376	76.157	98.912	666.004	47.093	16.943	29.328	125.554	35.557	9.798	18.793	106.044	92.395
	1341.68	725.767	603	4902	167.913	32.208	13.655	221.038	86.857	14.146	42.343	111.565	0.089	0.945	0	10	254.902	1.039	244	255	914.026	429.883	61.367	1657.83	854.358	457.327	28.788	1629.93	913.257	429.448	65.762	1657.82	854.609	457.658	28.309	1629.96	171.133	76.635	94.225	513.654	47.246	18.001	28.698	132.587	34.824	7.135	16.015	53.915	86.101
	1324.14	731.539	601	4095	162.024	35.083	4.176	217.268	89.956	13.677	24.266	109.337	0	0	0	0	254.79	2.1	234	255	809.159	471.552	43.208	1670.46	801.985	504.904	39.62	1671.06	808.575	471.834	44.627	1668.32	801.966	504.551	39.019	1671.07	179.103	109.163	98.711	852.396	46.125	17.027	29.071	114.562	34.981	6.893	22.413	58.931	95.867
	1428.77	795.377	601	5010	168.042	28.207	94.49	217.032	88.48	13.001	60.058	114.876	0	0	0	0	255	0	255	255	815.368	474.888	35.077	1661.66	860.147	492.845	30.259	1676.21	814.781	474.716	33.458	1660.98	860.085	492.883	30.88	1676.76	174.514	68.173	96.225	443.713	47.651	16.589	29.027	134.155	36.44	8.161	19.422	64.916	85.007
	1500.27	1228.62	603	9222	157.131	34.154	42.829	217.92	93.545	12.27	56.016	116.755	0	0	0	0	255	0	255	255	895.296	463.019	55.386	1678.45	822.956	487.573	22.352	1664.03	894.664	462.751	56.095	1674.62	822.507	487.555	22.118	1664.27	191.14	139.887	98.811	1040.12	48.266	18.672	29.685	125.355	36.325	10.848	20.944	93.668	94.623
	1571.83	1034.97	622	6039	152.116	29.563	45.525	213.363	93.677	11.32	62.166	111.46	0	0	0	0	255	0	255	255	902.437	445.812	39.921	1653.11	968.324	434.303	45.685	1677.06	901.568	445.534	40.882	1651.76	968.152	434.209	44.491	1676.43	192.692	84.132	94.569	506.825	50.374	21.088	28.584	158.394	37.438	8.346	23.783	62.533	93.178
	1277.96	716.602	603	6709	160.751	25.311	70.137	216.652	93.161	10.643	43.226	113.122	0.022	0.259	0	3	255	0	255	255	875.554	479.384	45.424	1650.82	887.078	479.097	43.177	1677.27	874.733	479.23	44.174	1650.16	886.969	479.085	43.129	1677.3	164.073	52.905	100.225	465.169	44.636	13.112	28.312	127.428	34.984	7.718	14.752	67.035	87.683
	1605.18	1486.92	610	14757	159.567	30.782	21.309	212.24	91.996	11.758	51.31	112.363	0	0	0	0	255	0	255	255	923.962	492.156	59.916	1679.38	905.702	482.795	45.328	1655.19	922.948	492.102	61.074	1677.49	905.276	482.671	43.631	1654.23	192.356	101.252	99.054	911.367	49.863	19.362	28.795	145.403	37.7	11.462	25.761	129.222	91.273
	1425.15	949.54	643	7605	161.155	26.78	60.966	213.351	89.583	11.927	45.947	113.055	0.015	0.174	0	2	255	0	255	255	807.045	467.802	23.411	1673.39	913.243	470.892	56.173	1677.95	806.349	467.492	23.618	1672.28	913.002	470.936	55.935	1678.22	175.116	76.587	103.782	742.33	47.399	17.28	29.611	144.332	36.067	8.49	23.651	74.904	94.786
	1418.03	787.221	616	4499	164.321	25.179	91	217.306	90.7	12.147	61.079	112.811	0.043	0.462	0	5	255	0	255	255	844.192	454.583	32.987	1663.1	892.735	479.876	44.491	1658.73	843.526	454.562	32.758	1661.61	892.74	480.015	44.299	1662.88	176.155	64.253	105.397	436.441	47.64	16.431	29.422	111.779	36.101	7.652	22.558	62.693	84.726
	1480.42	807.412	629	4463	163.778	30.853	63.496	221.093	88.543	11.85	52.407	109.051	0	0	0	0	255	0	255	255	803.202	504.135	42.369	1678.3	790.3	447.497	26.565	1649.22	802.733	503.922	42.079	1676.77	790.407	447.38	26.952	1649.29	181.804	77.549	95.64	494.08	49.017	16.732	29.981	112.825	36.678	8.434	19.953	71.308	94.704
	1319.34	1075.41	606	11298	174.556	22.526	102.444	214.284	82.38	13.276	42.516	112.938	0.05	0.345	0	3	255	0	255	255	925.308	486.893	21.412	1669.13	838.834	489.38	41.418	1676.62	924.644	486.769	21.375	1668.64	838.729	489.297	41.465	1676.61	160.898	92.246	92.326	1060.6	45.329	19.394	28.663	199.528	34.599	7.868	22.803	72.095	87.401
	1828.6	2596.19	610	24505	161.444	30.668	49.331	206.721	88.377	12.11	50.653	115.01	0	0	0	0	255	0	255	255	887.213	493.249	30.221	1676.59	872.895	470.618	28.203	1665.72	887.101	493.435	30.418	1675.41	872.661	470.91	28.853	1665.88	208.145	173.138	97.983	1493.63	50.484	24.234	28.682	187.081	38.689	17.901	23.297	166.777	91.171
	1419.79	839.806	614	5699	167.069	24.272	67.873	213.633	90.91	10.206	63.151	112.767	0	0	0	0	255	0	255	255	880.299	507.197	19.364	1666.44	867.825	462.526	49.769	1641.53	879.76	507.044	17.866	1664.74	867.972	462.717	49.632	1642.09	176.494	74.468	95.983	578.323	48.017	17.848	29.458	125.065	35.948	7.726	23.801	69.929	92.014
	1534.95	1354.62	603	12183	166.884	30.716	21.471	215.541	86.191	11.201	49.042	111.234	0.115	1.1	0	12	255	0	255	255	814.981	492.629	46.698	1677.59	935.052	495.463	54.626	1670.43	814.191	492.645	46.834	1677.12	934.889	495.755	54.507	1670.5	183.369	120.99	102.468	1090.46	49.794	21.192	29.242	177.09	36.325	9.968	14.498	87.593	94.464
	1442.3	1352.6	605	11803	163.755	27.581	80.372	215.62	89.624	14.42	37.432	113.214	0	0	0	0	255	0	255	255	881.206	481.114	25.202	1674.82	920.164	502.384	18.082	1673.72	880.266	481.016	24.49	1673.16	920.055	502.46	18.179	1673.94	177.033	110.907	99.497	1149.62	46.951	18.773	29.398	165.896	35.865	10.455	18.645	90.587	81.956
	1556.95	1393.65	611	12200	164.258	25.215	76.382	221.485	89.5	12.549	51	111.411	0	0	0	0	255	0	255	255	817.178	457.327	30.133	1680.66	839.083	487.19	33.958	1661.94	816.572	457.21	29.287	1680.3	838.925	487.263	34.349	1661.69	178.978	88.723	98.912	785.786	49.851	20.022	28.297	134.253	36.492	11.616	24.375	115.703	84.769
	1727.03	1830.49	623	12736	161.518	27.87	52.774	205.371	88.83	9.854	61.893	107.314	0	0	0	0	255	0	255	255	891.207	495.409	30.841	1667.39	941.751	493.383	44.147	1667.43	890.544	494.978	31.854	1666	941.572	493.627	44.083	1666.72	198.718	145.863	103.882	1113.43	51.186	23.801	29.597	181.489	37.951	13.023	19.181	102.375	86.054
	1554.49	1346.02	604	11553	163.23	31.079	64.896	213.842	88.956	12.813	57.171	113.183	0	0	0	0	255	0	255	255	856.998	484.536	45.979	1680.73	889.386	499.682	30.381	1653.89	856.6	484.21	45.857	1680.44	889.288	499.509	30.716	1653.9	186.029	102.914	97.882	741.134	49.802	21.358	28.928	181.138	36.594	10.307	19.529	81.208	90.28
	1308.62	647.848	601	4621	173.609	23.692	110.779	219.768	83.242	13.346	53.664	114.554	0.087	0.625	0	5	255	0	255	255	789.611	479.978	24.32	1628.23	876.456	503.724	27.464	1669.77	788.861	479.776	24.41	1626.95	876.459	503.812	26.611	1669.91	164.468	61.19	98.225	527.595	45.835	13.89	28.975	99.798	35.088	7.712	22.978	61.508	92.718
	1373.82	949.454	600	7379	162.006	26.27	83.199	211.84	92.15	11.333	61.808	112.623	0	0	0	0	255	0	255	255	871.709	440.308	46.141	1659.26	852.659	493.404	21.599	1659.09	871.072	440.032	46.132	1658.38	852.577	493.311	22.32	1659.37	176.044	85.773	96.811	583.678	46.913	18.87	28.131	135.59	35.105	7.884	22.426	69.291	90.128
	1439.22	1238.11	602	11644	170.017	31.131	72.163	217.744	85.075	16.196	46.487	110.972	0.039	0.396	0	4	255	0	255	255	860.706	495.977	22.796	1673.48	854.658	433.244	37.608	1670.43	859.946	496.191	22.602	1672.11	854.458	433.114	37.701	1672.05	181.647	136.028	95.882	1381.2	46.615	15.854	29.908	129.316	36.428	11.503	20.804	114.646	96.945
	1502.34	1101.23	607	10043	162.265	28.759	78.364	213.568	92.363	12.821	52.813	117.257	0	0	0	0	255	0	255	255	931.404	475.241	65.143	1654.56	805.054	464.915	26.789	1670.14	930.595	475.014	64.384	1652.84	804.993	465.033	27.016	1669.1	180.262	71.701	95.64	654.708	48.455	18.955	28.226	178.665	37.135	8.849	21.775	71.571	88.074
	1440.28	1303	601	12695	158.496	29.107	69.185	208.202	94.328	11.935	58.192	116.43	0	0	0	0	255	0	255	255	857.589	488.771	21.958	1659.12	862.409	481.046	55.235	1670.03	856.589	488.634	20.564	1658.4	862.183	481.02	54.194	1670.35	184.297	108.06	103.882	1023.49	46.949	18.774	28.689	154.661	35.921	10.126	21.711	104.511	85.034
	1583.89	1132.82	600	9098	164.561	31.828	32.743	210.217	89.082	13.196	55.864	114.954	0	0	0	0	255	0	255	255	966.363	449.637	105.119	1678.53	879.318	484.06	26.844	1671.88	965.547	449.617	103.364	1677.95	879.255	484.032	27.156	1671.9	195.107	121.256	91.983	1189.5	50.606	19.894	28.313	129.299	37.288	9.942	21.762	89.59	87.305
	1499.66	932.355	603	4716	162.323	30.528	80.797	216.509	89.634	12.067	58.819	109.645	0	0	0	0	254.861	1.443	240	255	783.527	459.998	30.168	1664.18	846.009	483.757	28.479	1668.65	783.019	459.629	27.654	1663.65	846.011	483.576	28.38	1668.93	182.159	85.575	99.296	550.666	48.35	17.777	28.424	121.739	37.056	8.955	23.524	68.324	82.703
	1598.66	1311.84	602	11647	165.546	24.894	88.519	211.728	90.287	12.546	51.782	115.795	0	0	0	0	255	0	255	255	886.406	448.463	38.494	1647.35	855.219	485.657	35.986	1649.11	885.85	448.68	35.43	1645.83	854.99	485.685	35.152	1652.34	189.343	107.858	100.711	990.764	51.194	26.723	28.764	243.043	37.108	9.236	23.309	76.287	97.323
	1758.94	1361.32	673	9170	167.137	28.697	56.424	216.703	85.219	11.808	34.519	110.208	0.186	1.273	0	13	254.403	6.779	178	255	826.926	483.018	37.216	1664.34	794.34	494.357	30.851	1670.38	826.244	482.816	36.951	1662.73	794.034	494.28	29.706	1669.47	197.403	112.34	102.225	845.082	52.178	20.234	29.954	120.673	39.401	12.474	22.719	96.754	92.437
	1711.93	1663.53	605	14592	163.976	25.013	73.81	212.604	87.731	10.065	61.847	113.725	0	0	0	0	255	0	255	255	810.072	496.988	49.491	1652.72	855.17	467.24	36.909	1658.42	809.343	496.712	49.051	1651.86	854.827	467.151	36.945	1658.49	191.511	115.033	102.125	960.84	51.921	25.157	29.508	192.088	37.736	11.281	22.998	96.722	90.141
	1837.56	3982.8	602	43868	167.723	30.692	0.285	210.731	84.865	14.043	7.642	108.944	0	0	0	0	254.908	1.008	244	255	792.398	465.513	35.212	1657.63	851.94	481.459	32.069	1653.16	791.338	465.642	33.495	1656.55	851.463	481.119	30.449	1653.3	195.637	151.195	97.296	1529.48	51.482	26.929	28.785	265.269	37.684	17.991	23.284	210.558	87.259
	1303.67	710.655	600	4840	163.547	30.304	20.757	207.748	90.367	12.802	48.588	111.035	0	0	0	0	255	0	255	255	1001.24	497.696	18.368	1682.62	860.495	465.897	61.669	1678.37	1000.65	497.58	18.385	1682.31	860.352	465.963	60.036	1677.85	167.135	64.388	95.983	545.193	45.512	14.458	28.671	108.563	35.003	8.028	19.881	60.464	93.554
	1640.89	1227.33	638	7381	167.844	27.425	77.753	217.275	86.911	13.324	49.746	112.762	0.084	0.917	0	10	255	0	255	255	863.233	462.649	46.728	1667.36	904.508	470.596	27.511	1672.66	862.597	462.481	48.499	1666.78	904.303	470.869	26.985	1674.98	185.825	90.524	103.054	597.092	49.918	19.783	30.078	133.33	38.505	11.798	21.105	94.866	93.407
	1652.95	1286.84	638	10245	162.85	28.418	57.302	212.63	90.053	11.706	58.424	109.152	0	0	0	0	255	0	255	255	808.909	462.872	36.807	1672.84	850.532	450.334	31.388	1664.1	807.733	462.907	36.56	1671.32	850.491	450.442	31.708	1664.2	192.853	102.516	106.225	856.597	51.28	22.171	29.93	141.9	38.154	9.787	23.865	91.927	79.862
	1693.94	1775.7	612	14177	160.812	27.362	48.114	212.131	88.912	10.823	59.327	114.297	0.016	0.176	0	2	255	0	255	255	933.597	503.693	20.126	1656.56	809.691	493.793	16.825	1672.12	932.636	503.495	20.124	1655.98	809.711	493.756	16.356	1672.33	196.675	151.795	95.397	1521.53	52.002	24.511	29.071	180.761	37.212	11.321	19.265	99.86	86.547
	1414.92	782.552	609	4926	154.599	30.844	43.005	209.389	91.592	10.419	57.816	113.23	0	0	0	0	255	0	255	255	914.362	444.471	39.167	1655.86	783.797	459.403	33.56	1673.72	913.734	444.412	39.733	1654.78	783.853	459.396	33.164	1674	177.504	69.055	99.983	452.583	46.548	14.085	29.049	95.665	36.776	8.941	22.053	70.966	89.565
	1572.65	1014.26	601	7913	160.458	28.585	47.146	211.808	89.823	11.426	45.562	111.206	0	0	0	0	255	0	255	255	923.206	476.723	19.723	1672.76	805.491	461.49	21.685	1669.22	922.99	476.652	18.74	1670.95	805.488	461.361	21.776	1668.98	191.526	89.849	101.882	818.899	50.868	19.378	28.9	125.747	37.106	8.555	20.39	90.308	84.415
	1548.2	878.275	601	4640	162.324	28.208	63.116	213.203	90.603	12.114	61.328	113.007	0	0	0	0	255	0	255	255	879.404	476.079	30.647	1658.82	916.957	476.553	34.821	1671.17	878.687	475.92	30.81	1657.72	916.76	476.632	35.118	1670.86	196.612	99.696	103.64	703.117	52.357	20.398	30.04	121.479	35.999	8.096	18.182	61.982	90.485
	1250.46	661.207	603	3640	186.57	28.028	44.485	237.45	74.084	18.606	24.914	111.844	0.63	3.546	0	31	255	0	255	255	803.014	496.216	31.676	1675.07	827.968	495.108	33.349	1664.78	802.201	496.066	31.841	1674.92	828.261	495.021	33.132	1664.96	137.961	46.547	90.912	338.676	45.25	14.354	29.64	103.42	33.758	7.845	18.799	56.061	87.556
	1365.22	996.875	602	9810	159.53	30.034	52.445	215.792	93.144	12.638	54.955	111.751	0.156	1.369	0	14	255	0	255	255	839.539	471.699	26.284	1656.42	890.596	477.428	61.277	1672.47	838.594	472.02	24.73	1659.22	890.238	477.175	60.636	1671.67	167.14	59.135	99.397	466.34	45.858	14.652	28.876	129.519	35.741	9.121	21.079	96.438	85.204
	1506.52	1007.89	607	7715	159.416	33.853	29.592	214.338	90.824	11.795	57.02	114.892	0	0	0	0	255	0	255	255	871.232	445.794	65.326	1655.67	901.279	483.967	37.618	1662.03	870.157	445.454	58.984	1654.34	901.343	483.525	38.24	1662.11	182.289	87.086	96.468	641.72	49.239	19.239	28.551	144.321	36.815	9.508	19.283	77.086	86.764
	1710.64	1829.48	620	14935	159.24	32.682	22.957	217.756	90.929	11.862	61.457	108.01	0	0	0	0	255	0	255	255	941.67	431.387	54.315	1668.64	870.612	478.865	31.236	1636.21	940.953	431.622	54.577	1667.54	871.048	478.335	31.656	1636.36	194.183	119.77	101.054	809.1	50.131	21.472	29.621	148.956	38.44	14.283	17.127	127.661	97.649
	1572.82	1308.1	636	9644	160.203	30.793	57.184	210.978	92.053	12.702	56.048	111.258	0	0	0	0	255	0	255	255	871.699	450.473	42.505	1623.92	776.501	483	40.089	1668.59	870.59	450.411	43.085	1623.12	776.57	483.035	40.117	1668.54	177.684	82.978	102.953	530.281	48.394	19.43	29.923	137.585	38.141	11.617	23.838	105.421	94.589
	1340.65	767.682	602	4314	164.907	22.844	77.912	204.723	88.534	10.449	56.89	112.542	0	0	0	0	255	0	255	255	883.719	453.734	32	1673.68	841.945	487.055	33.259	1653.68	882.94	453.718	32.131	1672.6	841.855	486.938	34.054	1653.76	155.789	56.319	97.054	420.014	46.286	15.101	29.355	94.566	35.115	8.454	20.928	68.732	92.969
	1434.19	759.244	619	5220	172.121	31.656	70.668	217.042	84.195	14.724	51.932	114.028	0	0	0	0	255	0	255	255	802.722	501.417	22.41	1671.38	832.407	483.658	19.766	1665.63	802.332	501.11	22.343	1670.8	832.291	484.127	19.962	1666.44	175.384	90.883	98.811	857.526	47.507	14.295	28.581	111.593	36.742	8.816	22.174	59.558	95.459
	1337.94	679.908	644	4199	165.443	30.462	3.293	217.556	86.837	13.753	20.379	116.297	0	0	0	0	254.868	1.455	239	255	915.725	472.563	56.138	1671.34	904.589	436.492	49.896	1673.04	914.728	472.477	56.356	1670.81	904.387	436.474	49.598	1671.93	165.891	54.812	102.468	395.227	46.68	14.877	29.396	103.735	35.12	7.462	18.766	56.325	87.939
	1518.81	890.472	603	5897	164.867	24.977	99.11	211.912	88.847	13.197	52.579	112.515	0	0	0	0	255	0	255	255	866.339	487.116	43.452	1673.2	858.089	479.991	22.577	1646.3	865.797	486.722	42.318	1672.17	858.258	479.915	23.449	1646.61	182.683	79.801	99.296	545.252	49.102	18.551	28.64	143.323	37.329	8.652	23.076	62.776	89.545
	1518.51	1552.23	600	14736	161.191	30.284	32.528	208.51	91.287	13.577	45.929	115.102	0	0	0	0	255	0	255	255	878.099	458.581	21.852	1653.02	923.328	460.426	54.239	1663.04	877.626	458.133	22.476	1652.41	923.189	460.226	53.18	1662.88	176.805	80.538	106.225	655.075	47.394	17.69	28.913	139.129	37.178	12.944	20.491	134.856	97.014
	1588.5	1519.38	605	14416	165.347	29.656	63.37	211.823	88.592	11.308	58.459	109.841	0	0	0	0	255	0	255	255	841.91	484.699	34.691	1669.31	911.222	478.479	18.874	1675.24	841.149	484.564	34.505	1668.54	911.45	478.702	18.489	1675.2	188.705	152.998	100.468	1577.17	50.467	24.559	28.583	217.942	36.729	9.371	23.223	84.22	89.359
	1465.14	915.369	604	7678	162.712	27.584	91.998	218.874	89.634	12.902	53.025	110.888	0	0	0	0	255	0	255	255	894.77	479.248	19.718	1678.99	860.535	508.846	28.476	1656.82	894.217	479.017	18.93	1677.26	860.321	508.761	29.066	1656.85	176.57	77.661	96.225	688.046	47.878	16.086	29.075	107.908	36.931	9.235	22.802	90.595	89.118
	1571.94	1159.23	614	9008	158.902	26.91	60.386	219.722	90.846	11.333	55.185	113.33	0.036	0.378	0	4	255	0	255	255	887.91	476.642	30.71	1672.02	860.155	517.039	49.614	1673.53	887.459	476.569	29.784	1672.63	859.994	516.97	49.789	1673.42	191.715	139.419	95.154	1375.61	49.643	19.734	29.071	137.437	37.503	9.918	23.593	87.743	94.748
	1676.82	1148.73	601	6018	161.861	24.339	81.386	208.579	87.47	10.29	54.267	108.112	0	0	0	0	255	0	255	255	946.107	472.294	30.685	1670.23	850.509	502.197	22.493	1682.62	945.427	472.36	30.034	1669.2	850.431	502.2	22.742	1682.79	188.674	95.332	94.811	651.092	52.599	21.796	28.813	134.383	37.74	10.041	23.001	74.264	86.619
	1826.03	2277.03	627	19733	164.073	33.265	33.973	213.743	87.774	13.195	51.082	111.356	0	0	0	0	255	0	255	255	850.756	502.902	22.534	1646.95	870.299	471.385	27.656	1679.24	850.385	502.697	22.778	1648.25	870.22	471.031	30.957	1679.31	193.654	107.083	105.296	737.945	51.789	23.655	31.004	173.68	39.078	15.613	19.639	144.662	86.561
	1346.63	982.512	610	9607	164.66	26.483	53.067	220.078	89.906	11.65	45.086	108.437	0.126	1.075	0	11	255	0	255	255	879.688	475.028	33.28	1684.76	891.342	444.41	23.557	1674.85	878.819	474.71	32.692	1684.06	891.407	444.237	23.575	1674.68	162.604	90.887	94.912	1045.35	45.181	16.409	29.154	173.593	35.659	8.359	22.392	70.464	85.602
	1437.22	898.861	605	5084	166.015	24.781	102.312	221.337	90.27	11.741	61.981	112.866	0	0	0	0	255	0	255	255	950.026	479.456	25.991	1679.61	836.652	489.801	26.762	1676.65	949.324	479.418	24.658	1677.66	836.515	489.659	26.9	1676.33	173.492	74.495	99.983	593.051	47.769	17.367	29.544	124.2	36.04	8.76	23.216	67.965	90.635
	1508.87	980.038	610	5864	154.279	31.17	65.263	216.79	94.392	11.92	61.011	111.475	0	0	0	0	255	0	255	255	895.849	497.108	41.255	1655.25	882.233	473.66	35.249	1661.39	895.309	497.278	41.969	1653.14	881.948	473.645	35.667	1661.22	179.46	80.01	105.296	584.323	48.224	18.886	29.847	137.8	37.452	9.148	23.569	71.203	98.538
	1422.21	812.191	601	4995	162.648	25.651	88.848	216.456	92.069	10.417	61.762	110.236	0	0	0	0	255	0	255	255	837.654	479.392	31.655	1634.23	899.712	491.033	58.079	1666.33	837.066	479.12	30.932	1632.95	899.399	490.826	57.529	1661.78	179.466	68.677	98.225	425.428	47.274	15.298	29.046	103.262	36.362	8.574	18.621	70.422	89.109
	1615.98	2133.14	640	19907	153.267	39.312	0	210.516	92.579	17.492	0	112.252	0	0	0	0	251.58	27.566	0	255	957.218	450.954	25.205	1655.96	883.141	488.214	35.182	1653.76	956.183	451.003	24.962	1654.06	882.738	488.194	34.052	1652.42	193.249	121.077	101.296	1010.22	49.677	24.237	28.983	195.585	36.507	12.694	16.277	129.593	92.278
	1642.58	1653.4	607	13685	157.6	25.907	94.017	220.947	93.296	11.129	61.609	116.278	0	0	0	0	255	0	255	255	889.572	499.558	28.542	1656.72	955.902	455.423	45.309	1664.13	888.947	499.519	28.329	1655.37	955.881	455.365	48.708	1663.01	196.453	160.34	95.397	1434.68	49.936	22.31	28.893	163.356	37.656	11.227	21.735	109.719	92.686
	1559.83	1043.55	601	7567	161.284	27.997	67.873	216.761	90.27	11.834	58.59	111.767	0.016	0.177	0	2	255	0	255	255	863.487	508.787	20.897	1662.74	823.988	462.285	30.03	1637.45	862.572	508.608	20.815	1659.37	823.691	462.238	29.746	1636.36	183.148	85.753	91.154	751.886	50.526	20.256	29.074	131.271	37.079	8.943	21.677	73.395	91.004
	1450.26	1045.35	605	8853	161.022	30.803	48.229	209.181	92.23	12.506	50.333	112.845	0	0	0	0	255	0	255	255	946.621	467.227	39.29	1662.76	869.289	457.565	54.655	1662.43	945.904	466.997	37.749	1662.3	869.381	457.536	54.979	1661.55	184.683	128.478	99.64	1203.16	46.981	15.452	28.672	111.668	36.898	10.195	25.702	102.752	96.955
	1492.43	887.963	616	6282	165.308	28.495	95.375	216.19	88.356	13.199	44.861	112.441	0.28	2.187	0	20	255	0	255	255	858.347	498.106	20.051	1675.47	872.691	460.446	23.741	1654.85	857.804	497.952	19.976	1674.24	872.535	460.256	23.094	1655.02	179.62	86.495	102.468	828.472	48.842	15.305	29.148	107.963	36.865	9.25	18.521	74.085	86.748
	1518.37	1024.93	616	7781	166.597	31.609	37.227	217.969	87.742	14.773	41.939	111.174	0.291	2.956	0	30	255	0	255	255	849.371	433.543	38.451	1646.1	863.837	501.607	19.994	1654.73	848.728	433.294	38.681	1648.96	864.372	501.145	20.098	1654.97	183.145	105.326	96.811	989.835	49.088	19.717	29.262	140.073	36.875	9.103	25.132	70.728	94.543
	1761.15	1895.49	627	17942	162.259	28.052	59.623	219.944	88.568	12.522	53.352	113.185	0.061	0.653	0	7	255	0	255	255	959.523	496.878	35.33	1666.65	909.102	494.08	23.525	1665.9	958.832	496.631	32.558	1665.34	908.86	494.213	22.92	1667.25	190.152	125.992	98.811	1105.93	53.312	25.957	29.82	184.243	37.661	12.116	20.909	123.991	94.069
	1353.48	986.763	602	5925	163.165	30.191	74.075	218.982	94.239	13.957	47.915	114.736	0	0	0	0	255	0	255	255	766.994	451.196	24.302	1557.79	799.053	447.176	27.177	1642.9	766.524	450.977	24.414	1557.28	799.073	446.873	26.422	1643.04	170.68	79.515	97.154	581.352	45.282	16.625	27.854	125.6	35.204	9.786	22.681	69.664	94.629
	1695.55	1586.7	688	10803	159.787	33.506	47.796	217.143	91.946	13.419	53.783	112.091	0	0	0	0	255	0	255	255	688.373	453.659	28.104	1646.83	847.72	469.573	34.147	1673.19	687.048	453.766	27.727	1645.45	846.986	469.732	33.131	1673.11	194.665	111.825	101.983	784.614	50.775	20.415	30.9	138.63	38.14	13.146	20.038	99.219	89.232
	1575.79	1351.02	614	12408	168.222	31.277	20.297	217.78	86.863	12.979	56.522	109.446	0	0	0	0	255	0	255	255	801.641	493.985	25.73	1674.15	864.294	496.673	43.376	1673.44	800.75	493.863	24.583	1673.44	864.286	496.915	43.233	1673.62	186.388	104.76	96.569	804.271	49.955	22.022	30.103	168.882	37.177	10.044	16.433	93.547	89.839
	1411.06	853.002	624	6299	173.879	23.105	98.149	212.474	88.107	12.803	55.826	112.03	0	0	0	0	255	0	255	255	820.311	442.322	26.126	1662.71	852.723	436.13	46.648	1659.94	819.566	442.368	25.182	1661.79	852.476	436.144	46.021	1659.89	169.518	66.083	94.326	575.779	47.482	18.601	28.74	150.967	35.947	7.923	22.67	60.445	92.082
	1393.7	782.827	603	4401	165.536	25.941	92.569	210.747	90.312	12.152	60.998	114.402	0	0	0	0	255	0	255	255	713.011	475.31	35.318	1644.87	805.927	445.214	51.084	1679.69	712.255	475.414	34.803	1643.97	805.978	445.194	48.108	1679.43	175.276	74.144	98.811	435.813	48.004	16.57	29.741	112.238	35.35	8.127	16.297	68.723	91.942
	1642.73	1379.52	602	12717	167.878	29.158	40.225	215.968	84.373	12.565	52.341	111.142	0.048	0.488	0	5	255	0	255	255	928.313	482.175	36.433	1670.86	784.627	457.323	36.813	1626.73	927.7	482.252	36.261	1670.07	784.459	457.24	35.646	1628.86	180.969	73.878	96.225	510.281	50.727	18.74	28.164	133.249	37.949	11.973	20.557	121.515	82.905
	1555.31	1172.01	610	11541	170.436	22.823	109.01	214.947	82.467	11.437	49.14	104.522	0.118	0.865	0	8	255	0	255	255	879.284	423.908	25.543	1669.66	825.443	487.12	47.344	1677.67	878.686	423.839	24.338	1668.21	825.512	486.999	47.417	1678.16	179.325	84.576	94.569	636.281	49.438	18.82	28.432	139.535	37.449	9.672	23.647	105.31	91.316
	1447.11	1221.36	600	9019	167.157	28.74	84.603	214.346	87.777	12.336	56.386	109.081	0	0	0	0	255	0	255	255	773.23	460.472	30.81	1664.3	875.285	467.741	37.904	1655.45	772.498	460.215	30.476	1664.13	875.218	467.637	35.645	1655.47	170.295	89.395	92.912	680.649	47.097	20.006	29.082	151.434	35.753	9.673	21.059	77.468	87.825
	1562.66	1194.26	606	10476	163.893	28.464	87.801	207.574	88.367	11.411	56.777	111.761	0.025	0.275	0	3	255	0	255	255	784.244	447.583	18.318	1672.41	870.14	469.521	77.069	1674.8	783.617	447.472	17.728	1671.77	870.485	469.31	76.723	1674.43	195.186	147.3	97.983	1535.65	50.031	20.347	28.596	168.075	36.931	9.33	22.51	79.36	101.734
	1393.86	838.418	602	4991	167.538	26.696	63.825	219.498	86.532	11.048	58.487	110.174	0.024	0.269	0	3	255	0	255	255	853.981	463.802	38.592	1653.19	842.154	481.836	27.524	1661.24	853.402	463.689	37.578	1651.88	841.991	481.97	27.236	1660.47	172.399	75.71	95.74	467.754	47.008	16.49	28.547	111.937	35.623	8.559	19.059	63.082	85.632
	1376.13	850.478	606	5942	167.712	25.008	65.656	207.955	88.747	11.218	54.667	113.273	0.055	0.572	0	6	255	0	255	255	874.187	468.258	60.345	1670.14	787.452	481.077	25.049	1684.17	873.702	468.212	59.572	1669.96	787.242	480.937	24.817	1683.96	176.605	86.881	96.326	728.372	47.119	18.21	28.362	145.816	35.247	7.851	23.801	74.632	97.208
	1331.3	1132.67	610	9369	174.172	26.859	73.122	218.558	86.725	13.3	57.137	112.763	0.077	0.734	0	7	255	0	255	255	870.77	493.987	38.423	1675.68	960.38	458.567	142.36	1677.8	870.294	493.861	38.445	1675	960.296	458.382	142.541	1678.93	159.403	93.833	95.397	891.568	44.983	18.059	29.399	141.007	34.844	9.502	22.366	84.598	98.192
	1586.89	1195.79	611	6250	165.703	26.211	85.293	210.32	86.49	12.967	42.179	110.545	0	0	0	0	255	0	255	255	789.42	494.528	52.013	1646.23	829.852	473.104	24.471	1683.16	788.772	494.386	50.949	1645.15	829.764	473.016	24.319	1683.28	187.719	106.836	97.882	754.857	50.58	22.985	28.32	145.757	36.948	9.506	23.763	76.585	91.079
	1460.65	892.808	606	6575	165.47	29.005	83.513	212.934	87.553	13.043	56.771	108.207	0	0	0	0	255	0	255	255	815.862	482.027	40.509	1669.23	851.13	483.025	41.532	1669.31	815.037	482.055	41.077	1667.87	851.019	483.008	40.781	1668.26	181.121	98.068	93.74	902.958	48.557	17.999	28.656	152.418	36.632	8.387	22.736	75.048	91.493
	1760.76	2217.4	606	19987	164.647	33.178	0	213.243	88.426	15.399	0	112.131	0	0	0	0	252.661	24.425	0	255	828.558	477.087	42.219	1657.52	813.908	421.778	48.575	1642.98	828.429	476.505	42.81	1657.09	813.765	421.51	49.302	1642.59	198.691	153.006	99.882	1260.27	51.465	27.291	28.049	192.386	38.058	14.373	19.522	132.277	84.464
	1442.35	888.63	601	5286	166.824	34.9	8.197	209.366	86.485	14.259	28.134	111.277	0.021	0.206	0	2	254.383	5.982	197	255	873.995	477.519	60.634	1680.97	910.202	470.211	19.285	1663.61	873.243	477.466	59.183	1680.07	909.929	469.921	19.69	1664.2	168.221	72.046	94.811	483.754	47.514	18.029	28.316	124.599	36.393	8.759	24.697	68.284	89.927
	1322.99	980.571	606	7044	167.749	25.422	105.045	215.909	90.795	12.983	60.31	115.873	0	0	0	0	255	0	255	255	857.263	497.725	78.502	1649.3	852.028	472.82	34.328	1681.06	856.495	497.725	78.403	1646.48	851.817	472.86	35.316	1680.78	165.771	71.621	98.225	547.352	44.83	16.575	28.049	119.688	34.934	8.934	20.289	74.934	90.079
	1585.16	2449.64	604	24970	167.867	26.581	46.37	217.265	89.64	12.218	55.086	111.227	0	0	0	0	255	0	255	255	755.725	436.033	58.583	1642.55	893.538	473.228	19.068	1669.66	754.985	435.937	60.487	1641.69	893.368	473.371	18.769	1669.91	184.032	157.03	94.912	1593.39	49.213	34.991	29.191	356.824	35.964	10.051	23.456	89.099	86.965
	1487.37	951.494	609	6178	158.395	32.214	4.95	212.542	92.139	14.63	29.309	110.078	0	0	0	0	254.646	3.518	220	255	721.518	465.465	31.879	1640.96	832.312	485.928	40.011	1662.8	720.63	465.59	27.962	1639.28	831.72	486.316	39.096	1661.22	191.809	120.349	98.468	1075.76	48.449	16.675	30.123	110.662	36.717	9.048	21.471	74.635	92.925
	1501.25	909.598	608	5212	167.28	30.082	65.924	215.241	89.027	12.185	61.956	109.52	0	0	0	0	255	0	255	255	817.649	484.134	49.495	1648.64	843.392	493.959	46.391	1643.83	816.912	484.025	49.716	1647.44	843.446	493.842	45.539	1643.86	176.861	82.219	94.811	523.997	50.134	18.867	28.351	130.347	36.001	9.292	18.968	74.028	82.004
	1537.24	1148.88	604	7688	169.918	27.047	20.826	210.133	85.161	13.378	53.484	111.62	0	0	0	0	255	0	255	255	856.778	443.261	26.281	1656.12	817.153	485.013	32.178	1678.66	856.115	443.15	26.261	1655.46	817.464	484.864	33.217	1678.14	184.303	119.934	102.953	1025.69	49.785	20.185	29.41	142.899	36.459	9.343	22.283	68.864	89.293
	1351.31	1551.4	636	14481	179.398	23.047	111.737	222.807	83.029	14.093	47.918	111.862	0.129	0.753	0	6	255	0	255	255	782.011	468.412	24.905	1666.47	925.55	505.413	44.853	1665.75	781.574	468.287	24.547	1666.05	925.591	505.386	45.096	1664.97	156.253	100.436	96.326	965.627	46.273	23.469	31.074	220.554	34.152	8.469	20.457	83.598	87.922
	1701.03	2084.61	627	17954	171.208	24.355	72.666	206.869	86.168	10.904	59.232	110.822	0	0	0	0	255	0	255	255	858.65	488.369	31.31	1649.03	837.181	485.351	43.651	1665.81	858.263	487.579	30.743	1647.83	836.821	485.25	43.065	1667.31	201.313	184.618	100.953	1605.95	53.967	32.022	30.264	247.264	35.82	10.182	21.526	92.451	92.55
	1326.09	836.677	600	6117	173.378	25.47	111.864	216.138	85.644	13.849	44.995	113.388	0	0	0	0	255	0	255	255	803.653	480.235	23.122	1648.7	897.647	462.5	31.248	1673.92	803.094	480.196	21.875	1647.29	897.631	462.724	32.558	1675.9	164.007	60.737	96.569	515.654	45.862	17.413	29.293	154.987	35.023	8.083	23.901	72.589	92.371
	1521.14	997.019	650	7753	168.667	23.45	94.413	215.868	86.813	11.881	53.586	108.762	0	0	0	0	255	0	255	255	855.023	480.157	22.598	1673.03	938.395	470.74	27.66	1654.95	854.445	480.034	21.53	1673.12	938.304	470.723	27.373	1655.32	183.602	85.252	100.912	594.85	50.331	17.886	31.196	107.39	36.321	9.744	18.205	91.922	85.866
	1672.62	2229.72	613	22910	167.953	25.165	53.901	208.74	85.287	11.133	55.804	107.219	0	0	0	0	254.508	5.339	197	255	852.784	437.924	20.514	1665.38	878.091	456.551	40.672	1671.71	852.533	437.628	19.891	1665.1	877.676	456.442	40.344	1671.74	188.514	142.102	101.539	1391.08	50.17	22.42	28.437	184.858	37.211	14.235	24.992	157.796	91.557
	1603.57	1473.16	625	12558	163.185	27.997	73.22	214.629	90.382	10.793	64.737	109.576	0	0	0	0	255	0	255	255	764.412	485.886	26.211	1666.83	839.777	508.168	26.909	1674.92	763.793	485.809	24.081	1666.12	839.32	508.189	27.465	1674.59	204.696	188.206	97.397	1739.58	51.618	28.353	29.426	244.684	36.499	8.034	17.572	65.347	100.727
	1379.81	952.729	628	7058	170.019	28.639	52.93	219.717	85.41	14.196	50.609	112.358	0.035	0.375	0	4	255	0	255	255	916.001	489.503	26.705	1680.22	871.052	483.975	20.334	1656.33	915.697	489.596	25.175	1679.04	871.136	483.879	19.516	1655.73	169.67	79.051	95.74	530.666	46.373	17.292	29.553	130.461	35.494	8.977	20.751	72.313	88.956
	1510.22	922.894	614	5689	168.827	31.999	46.157	226.334	86.164	14.383	48.992	113.037	0.02	0.201	0	2	254.889	1.106	244	255	729.17	476.431	19.576	1651.23	910.003	437.907	79.436	1676.75	729.272	476.208	20.44	1650.53	909.961	437.972	78.27	1676.34	180.526	92.555	95.74	773.159	49.375	17.83	29.333	124.37	36.892	8.879	18.465	60.001	92.801
	1303.14	734.671	631	6208	170.811	25.313	96.579	211.305	85.854	12.878	54.775	109.1	0	0	0	0	255	0	255	255	866.696	511.9	26.361	1659.99	826.714	442.998	63.135	1667.89	865.958	511.665	26.259	1658.54	826.436	443.153	62.357	1667.71	161.829	76.591	99.296	775.845	44.942	13.604	28.646	117.582	35.374	7.516	23.231	67.224	87.363
	1566.36	1615.62	603	11380	173.053	25.123	76.792	215.823	85.473	12.977	49.994	110.008	0.147	1.578	0	17	255	0	255	255	750.837	471.395	39.487	1676.12	790.289	475.053	22.752	1675.55	750.059	471.269	39.282	1674.48	790.34	475.239	23.087	1675.98	179.395	121.693	93.983	790.514	49.572	25.759	28.797	194.168	35.813	10.954	21.669	91.736	95.25
	1626.95	1810.01	600	17904	172.233	26.192	96.428	218.021	83.173	13.955	49.961	109.489	0.089	0.717	0	7	255	0	255	255	855.615	498.233	14.608	1685.69	878.863	452.793	34.107	1668.84	855.081	498.208	14.091	1685.24	879.072	452.549	34.547	1669	199.024	184.751	93.397	1808.09	50.853	25.532	28.218	222.571	36.456	10.902	20.161	102.422	85.565
	1345.27	702.968	602	4450	177.609	26.109	74.908	218.417	84.865	13.521	52.499	114.604	0.259	1.367	0	9	255	0	255	255	817.814	473.203	21.942	1660.7	820.859	478.582	26.908	1665.29	817.337	473.051	22.15	1660.25	820.819	478.521	26.019	1664.93	163.552	66.495	99.882	450.014	45.638	13.675	29.722	108.379	35.921	7.668	21.311	57.912	90.343
	1415.43	1023.32	604	6667	167.946	28.872	83.298	213.803	88.006	13.564	53.222	110.915	0	0	0	0	255	0	255	255	824.045	471.811	99.423	1663.19	821.006	481.242	19.078	1678.27	823.191	471.665	99.567	1662.58	821.17	481.15	18.038	1679.02	172.703	77.228	102.225	591.394	46.648	16.471	29.849	121.339	35.928	10.222	21.598	88.159	90.989
	1488.52	934.834	615	6256	170.555	23.272	106.04	212.144	87.862	11.662	60.911	110.398	0	0	0	0	255	0	255	255	797.393	471.61	18.129	1673.6	849.989	465.017	54.165	1600.98	796.807	471.606	17.536	1673.21	849.804	465.023	54.065	1600.34	181.508	89.172	96.468	581.879	50.083	20.959	29.086	136.28	35.713	7.689	21.539	65.4	101.399
	1393.71	806.795	628	5435	170.607	25.038	105.979	213.726	86.513	13.206	46.706	111.935	0.306	2.869	0	30	255	0	255	255	881.911	476.215	27.25	1680.42	873.498	427.447	47.966	1630.84	881.161	476.226	25.845	1680	873.41	427.496	48.176	1629.88	168.129	61.16	102.953	423.328	47.706	16.815	28.816	122.655	35.587	7.622	23.714	65.412	101.291
	1429.76	877.484	613	5469	164.324	29.882	73.832	220.649	89.394	12.952	43.073	110.619	0	0	0	0	255	0	255	255	888.192	493.14	25.65	1661.85	866.505	491.565	25.394	1672.85	887.59	493.096	26.634	1660.77	866.455	491.823	25.837	1673.3	172.275	71.273	99.882	495.068	49.32	19.36	30.821	166.84	35.187	8.648	17.962	71.448	94.982
	1620.58	2088.92	600	21517	175.287	31.241	35.467	216.102	80.778	14.325	44.62	109.713	0.059	0.456	0	4	255	0	255	255	852.691	466.688	31.861	1646.66	891.681	463.942	16.813	1635.3	852.189	466.186	28.556	1645.7	891.935	463.601	17.027	1635.9	168.487	81.601	97.397	698.489	48.085	20.716	28.58	171.403	38.118	14.778	22.794	159.836	97.078
	1404.93	1194.45	609	8309	168.9	28.46	105.418	217.268	87.039	12.499	57.534	110.193	0.017	0.187	0	2	255	0	255	255	863.446	477.391	48.843	1682.66	838.424	472.269	16.942	1663.05	862.837	477.348	48.756	1681.96	838.709	472.265	16.678	1665.08	160.874	87.234	93.497	623.335	46.608	19.979	29.423	145.414	35.256	10.171	16.367	77.975	91.032
	1604.39	1187.32	606	8792	170.898	26.034	101.801	212.475	83.911	12.868	46.939	110.6	0.016	0.177	0	2	255	0	255	255	870.178	502.377	36.575	1679.18	864.685	451.133	19.598	1657.14	869.848	502.277	35.686	1678.4	864.314	451.388	19.265	1658.36	192.332	120.95	96.225	883.81	51.777	23.083	29.59	154.531	36.72	9.605	23.416	80.03	86.629
	1249.3	802.297	609	5650	175.958	24.415	87.615	212.526	83.655	14.118	46.959	112.94	0.043	0.466	0	5	255	0	255	255	820.717	476.926	27.143	1660.72	830.107	466.747	75.624	1679.04	820.478	477.024	26.48	1659.42	829.968	466.693	74.955	1679.15	156.695	73.665	95.154	579.394	44.723	18.011	29.363	159.832	33.748	7.371	21.238	66.277	88.269
	1460.25	1377.18	605	11920	170.9	28.285	57.95	215.32	85.054	13.484	49.761	110.026	0	0	0	0	254.934	0.724	247	255	826.801	454.655	32.935	1655.03	808.185	470.08	54.156	1659.4	826.349	454.506	33.673	1654.71	808.121	469.783	53.472	1660.55	178.809	126.165	99.054	1165.26	47.265	18.508	29.334	142.867	36.051	11.026	21.349	106.232	85.405
	1588.26	1411.18	621	7860	169.8	23.482	95.378	209.603	85.92	13.68	37.678	111.725	0.119	1.336	0	15	255	0	255	255	859.484	511.571	26.771	1669.71	852.591	444.814	37.789	1626.8	858.603	511.576	26.861	1668.44	852.559	444.927	38.312	1628.55	187.745	118.41	98.569	817.644	49.851	22.998	29.352	139.368	36.499	11.03	22.629	93.816	88.991
	1408.12	785.211	604	5579	173.027	28.1	55.299	216.937	81.596	13.951	36.849	108.935	0.277	1.988	0	16	254.492	4.912	200	255	814.265	461.505	50.088	1666.73	821.472	498.687	26.328	1682.75	813.69	461.398	48.769	1665.7	821.816	498.504	26.187	1682.88	165.143	62.637	91.497	441.269	47.592	16.144	28.946	118.035	36.191	8.748	16.245	78.271	90.468
	1381.95	974.357	602	6660	176.439	23.853	115.304	213.345	82.744	17.776	16.796	111.136	0	0	0	0	254.394	5.879	198	255	797.133	474.757	25.146	1680.65	857.141	450.026	41.57	1664.25	796.576	474.472	24.481	1679.52	857.11	450.073	41.702	1662.69	167.436	81.912	93.74	513.664	48.491	28.853	27.809	229.067	34.963	8.04	19.01	66.424	96.545
	1520.39	922.868	633	5363	171.013	23.576	105.565	212.543	84.474	12.175	54.657	108.662	0.043	0.464	0	5	255	0	255	255	857.494	470.89	17.981	1670.72	867.37	482.102	35.23	1673.85	856.877	470.847	17.504	1671.84	867.576	482.067	33.979	1673.75	185.648	89.084	101.054	719.803	50.038	20.278	29.218	153.234	36.793	8.624	18.469	74.735	86.891
	1490.12	1038.66	603	6794	170.748	26.902	92.94	217.296	82.846	14.209	43.119	110.495	0.038	0.435	0	5	255	0	255	255	797.356	466.772	25.752	1670.4	811.121	463.824	47.227	1675.09	797.006	466.712	25.759	1669.36	811.108	463.818	48.128	1674.56	179.194	88.359	92.569	631.377	47.709	18.567	28.284	127.461	37.004	10.12	17.888	79.753	93.274
	1456.02	969.751	604	6218	170.474	27.467	79.991	212.098	84.676	13.007	48.2	112.202	0.047	0.394	0	4	255	0	255	255	871.494	477.981	30.772	1676.12	880.438	462.393	80.332	1659.37	871.13	477.866	31.509	1676.09	880.304	462.496	79.743	1658.3	171.96	76.404	99.054	525.897	48.403	18.695	30.656	136.835	36.243	8.941	23.811	75.274	95.614
	1389.22	734.818	615	4034	168.554	24.481	96.786	215.163	86.706	13.942	56.009	114.324	0	0	0	0	255	0	255	255	845.269	468.781	38.784	1630.18	808.348	425.382	93.966	1673.02	844.508	468.762	37.404	1628.63	808.563	425.276	94.723	1671.35	174.798	72.058	107.439	481.311	47.274	15.855	28.484	118.702	35.756	7.699	23.309	58.573	90.851
	1424.81	1095.83	607	6571	170.617	33.741	2.844	217.127	85.783	16.401	22.544	110.783	0.091	0.853	0	8	255	0	255	255	871.224	478.079	43.926	1642.62	830.94	470.106	38.063	1669.13	870.483	477.795	42.826	1642.61	831.037	470.039	33.622	1667.79	167.329	91.764	96.569	530.34	48.352	25.595	30.168	227.337	35.056	9.502	23.477	76.374	89.654
	1723.96	2275.93	609	21440	167.73	36.912	9.049	219.691	84.316	15.375	31.179	114.193	0.042	0.456	0	5	254.417	6.39	185	255	840.269	474.767	36.611	1677.4	864.461	481.61	33.05	1666.33	839.782	474.614	37.615	1677.46	864.389	481.578	32.244	1665.89	195.861	147.381	95.74	975.367	50.568	27.424	29.328	215.557	37.633	13.904	17.469	128.94	97.72
	1316.22	876.238	610	6498	172.37	24.502	84.552	217.207	85.188	13.137	50.129	109.75	0.019	0.196	0	2	255	0	255	255	855.276	473.782	21.097	1669.71	828.673	479.318	45.866	1679.66	854.827	473.603	20.595	1670.3	828.588	479.206	43.651	1679.36	165.282	78.483	97.397	515.453	45.395	15.347	29.068	107.949	34.844	9.455	20.055	80.144	83.689
	1404.86	1147.1	608	10632	170.118	24.96	71.486	209.705	85.657	12.759	47.878	115.386	0.069	0.586	0	6	255	0	255	255	853.543	497.083	35.638	1679.44	814.716	452.71	24.061	1606.68	852.917	497.023	35.431	1677.69	814.559	452.674	24.089	1605	166.039	70.414	97.64	521.938	47.315	17.617	28.598	123.533	35.062	10.465	20.865	109.583	96.815
	1334.05	871.844	616	6063	172.961	32.065	10.276	216.139	82.692	14.726	39.503	112.75	0.278	2.258	0	23	255	0	255	255	843.987	464.205	28.733	1678.12	902.173	460.43	34.517	1655.16	843.161	464.209	28.084	1677.07	902.391	460.414	34.204	1654.56	169.994	84.215	99.296	577.879	46.38	18.181	28.481	138.302	34.717	7.825	21.928	64.072	89.074
	1520.67	1394.05	606	10863	175.041	30.268	58.515	220.115	82.783	14.063	51.475	113.636	0	0	0	0	255	0	255	255	888.244	463.149	43.361	1673.59	900.259	458.811	33.69	1629.95	887.803	463.511	41.513	1672.17	899.915	458.721	33.275	1630.81	171.886	100.88	93.983	691.519	48.599	20.87	28.415	133.647	36.023	12.415	22.503	114.186	88.499
	1270.13	647.394	613	4841	172.362	25.123	88.527	215.407	86.721	12.937	54.766	110.349	0.047	0.483	0	5	255	0	255	255	868.171	465.064	28.701	1673.54	789.808	491.694	26.656	1650.28	867.482	464.832	26.772	1673.02	789.732	491.568	26.826	1650.69	159.829	57.955	100.368	406.742	45.139	14.015	28.509	107.478	34.631	7.08	22.32	57.349	96.308
	1731.05	1925.91	608	13938	162.944	32.489	43.755	214.266	85.49	13.896	48.522	109.361	0.051	0.412	0	4	254.966	0.37	251	255	858.557	470.525	23.395	1682.32	843.443	439.484	38.018	1637.27	858.456	470.111	23.015	1681.81	843.797	439.634	36.721	1636.85	203.493	146.085	96.569	1131.01	50.975	21.815	29.033	148.32	38.257	15.462	23.611	125.026	86.127
	1367.97	801.537	611	4316	170	31.273	34.491	216.532	83.42	15.709	49.733	114.433	0.019	0.196	0	2	255	0	255	255	859.724	499.658	24.937	1674.35	808.83	450.139	31.62	1659.34	859.021	499.43	22.946	1674.87	808.717	450.158	31.837	1658.19	164.248	68.359	98.811	519.311	46.905	16.326	29.685	118.003	35.344	9.036	23.037	72.311	76.687
	1437.3	1742.6	601	15581	164.739	36.779	0	215.568	86.823	16.524	0	112.286	0.05	0.357	0	3	252.475	25.373	0	255	896.639	474.5	46.378	1650.5	796.273	476.823	46.954	1639.48	896.241	474.218	45.762	1650.32	796.156	476.993	46.89	1639.77	170.407	104.708	95.397	822.756	46.639	21.197	28.243	179.962	34.64	12.413	19.429	110.237	89.035
	1334.37	808.935	608	5801	169.371	23.448	116.348	212.058	85.518	12.632	51.392	108.785	0.04	0.321	0	3	255	0	255	255	791.111	478.164	17.225	1671.46	917.494	483.136	36.775	1669.79	790.436	478.132	16.935	1669.79	917.58	483.28	36.07	1670.88	162.462	63.757	95.74	436.985	46.479	16.545	28.714	117.563	34.71	8.191	23.186	76.316	89.338
	1550	2594.14	607	26425	176.624	23.556	118.302	219.302	83.662	13.199	48.268	107.363	0.136	0.971	0	7	255	0	255	255	799.839	465.09	42.942	1642.6	837.612	463.889	38.515	1661.77	799.327	464.884	39.121	1641.98	837.66	464.054	39.102	1661.87	171.894	132.267	98.569	1279.39	48.843	29.999	29.694	287.418	35.119	10.978	22.27	117.061	97.421
	1876.84	2764.23	601	24414	171.774	32.463	53.25	218.52	83.488	14.386	51.917	114.272	0.169	1.59	0	15	255	0	255	255	849.843	464.601	70.268	1645.82	865.89	496.747	21.021	1674.92	849.376	464.563	69.925	1645.58	866.156	495.877	18.929	1674.68	200.944	145.67	93.154	867.994	53.816	27.708	28.768	201.218	37.424	16.59	21.449	154.484	90.583
	1390.33	888.732	606	7268	173.049	23.145	105.871	212.603	81.892	14.82	41.596	104.128	0.18	1.898	0	20	255	0	255	255	867.72	465.677	17.678	1669.94	895.248	462.447	25.811	1676.11	867.159	465.593	17.47	1670.15	895.284	462.337	25.91	1676.15	171.024	74.172	92.811	594.909	48.181	20.513	28.111	158.811	35.074	8.411	14.137	65.916	87.025
	1305.26	773.718	624	6440	171.813	23.455	81.228	213.138	82.758	13.424	41.398	108.107	0	0	0	0	255	0	255	255	878.214	511.657	29.512	1669.88	871.112	505.479	29.951	1632.16	877.712	511.471	29.276	1668.54	871.266	505.572	28.353	1630.88	163.947	58.771	97.397	431.269	45.212	12.664	29.208	93.987	35.009	9.385	21.254	87.242	88.813
	1202.33	485.263	615	3366	172.05	24.671	92.789	225.009	85.106	13.401	24.925	113.657	1.047	11.886	0	135	255	0	255	255	811.866	479.267	31.001	1640.79	830.208	508.973	42.676	1678.8	811.228	479.202	30.534	1640.35	830.169	508.944	42.551	1678.72	156.709	45.667	101.64	358.558	43.472	11.232	29.109	94.71	34.33	5.699	22.406	53.451	90.041
	1287.9	813.816	603	5858	171.643	27.896	35.224	215.641	81.208	14.812	46.447	109.475	0.241	2.551	0	27	255	0	255	255	916.306	483.733	39.86	1663.99	862.5	452.811	24.291	1662.21	915.807	483.776	39.621	1664.81	862.415	452.675	23.729	1661.92	164.023	64.31	95.397	534.725	45.114	16.427	29.727	141.09	34.441	8.113	22.611	69.766	95.91
	1298.84	671.64	620	3777	174.275	23.063	122.153	215.062	85.827	13.817	55.643	110.425	0	0	0	0	255	0	255	255	865.198	473.797	48.494	1651.71	814.639	498.278	27.772	1680.17	864.654	473.648	48.358	1649.53	814.587	498.237	28.37	1679.91	156.371	58.037	97.64	437.328	45.348	14.75	29.286	108.715	35.042	7.427	21.519	65.214	80.633
	1436.56	972.664	650	6698	170.772	24.83	86.7	213.978	86.119	12.469	46.54	116.242	0	0	0	0	255	0	255	255	899.807	473.764	26.792	1667.27	898.667	512.688	24.235	1649.16	899.257	473.522	27.721	1666.92	898.697	512.687	24.829	1649.13	169.205	70.298	98.225	428.458	48.272	17.481	30.657	110.206	35.604	9.165	21.944	77.384	86.925
	1490.76	1236.22	606	12878	168.008	28.098	45.484	216.105	86.92	11.714	60.795	115.414	0	0	0	0	255	0	255	255	808.728	465.349	28.768	1675.83	897.267	489.683	54.921	1661.83	808.249	465.073	26.993	1674.8	897.149	489.918	48.083	1662.97	173.933	71.994	95.983	578.85	48.373	17.024	28.991	140.332	36.627	10.209	22.95	116.843	92.659
	1308.54	841.126	600	6774	169.763	26.125	54.232	221.339	87.155	12.576	53.662	109.69	0	0	0	0	255	0	255	255	869.443	454.263	65.459	1672.56	825.901	472.866	52.613	1628.48	868.918	454.282	64.757	1672.13	825.84	472.705	52.853	1626.86	163.724	72.741	90.912	594.666	45.372	15.074	28.725	115.163	34.742	9.211	17.92	74.893	87.89
	1290.96	779.846	600	5453	176.031	26.31	63.918	217.189	84.784	11.095	57.075	109.954	0	0	0	0	255	0	255	255	892.53	501.687	36.675	1654.12	914.139	417.95	84.12	1653.04	891.953	501.514	36.916	1654.58	913.977	418.034	83.727	1652.96	161.842	74.54	94.811	534.482	45.856	16.154	28.795	125.142	33.964	7.645	23.094	56.686	84.519
	1331.51	749.846	608	5511	165.091	35.133	56.832	220.033	88.09	15.27	54.862	114.636	0	0	0	0	255	0	255	255	817.925	455.138	25.357	1603.44	961.491	480.864	61.672	1671.08	817.211	454.964	23.644	1601.98	961.505	480.606	56.484	1670.88	166.966	86.575	97.397	709.117	46.492	14.574	29.646	118.108	35.013	7.331	14.961	59.41	95.039
	1534.16	1051.42	600	5339	167.885	28.905	68.044	215.389	86.241	12.767	53.619	116.941	0.097	1.123	0	13	255	0	255	255	791.952	467.425	33.268	1678.03	920.172	484.283	34.308	1661.78	791.126	467.454	32.384	1678.08	920.155	484.268	32.904	1660.73	181.54	89.937	93.74	610.365	50.497	22.521	28.338	145.388	36.282	9.311	22.69	76.197	80.212
	1541.64	1284.07	600	10369	164.263	30.265	72.559	212.905	85.729	12.553	55.394	113.911	0.065	0.674	0	7	255	0	255	255	735.215	465.077	19.968	1604.46	904.029	470.833	19.088	1674.06	734.803	465.121	19.092	1604.89	904.172	470.812	19.832	1674.47	179.567	111.164	96.811	918.84	48.946	19.573	28.835	127.621	36.507	11.923	17.952	105.669	98.159
	1335.44	1033.15	624	7464	173.015	25.325	98.367	209.584	84.926	12.638	54.424	109.552	0.045	0.426	0	4	255	0	255	255	851.346	476.281	49.071	1680.06	823.24	481.175	27.749	1650.18	850.782	476.107	49.223	1678.98	823.619	481.003	27.83	1649.73	168.914	104.622	101.296	929.693	46.605	23.439	30.019	214.066	34.384	7.906	22.541	68.105	88.772
	1687.12	2361.23	615	20615	169.437	25.296	61.321	219.65	85.529	13.516	46.012	110.807	0.018	0.19	0	2	255	0	255	255	829.386	463.049	25.609	1680.37	780.125	491.204	22.608	1665.12	828.824	462.984	25.052	1678.99	779.807	490.809	22.147	1664.32	179.348	118.716	99.296	1183.03	50.599	24.929	29.981	230.153	36.634	14.552	18.916	123.379	90.166
	1572.37	1412.12	602	11696	173.884	26.285	71.487	214.419	82.274	11.36	57.266	107.253	0.037	0.432	0	5	255	0	255	255	823.978	479.644	20.269	1655.94	907.558	474.896	59.786	1676.56	823.71	479.475	20.048	1653.81	907.807	475.074	59.373	1676.81	179.545	110.928	96.468	907.828	50.105	22.783	28.039	193.524	36.854	10.348	16.084	100.92	89.127
	1251.45	502.006	629	3097	168.521	30.429	61.31	215.195	85.581	14.577	48.175	116.183	0.056	0.58	0	6	255	0	255	255	819.354	480.357	27.368	1680.08	882.897	499.305	33.355	1659.29	818.899	480.266	28.824	1679.72	882.912	499.372	34.065	1659.03	158.277	46.54	102.225	421.085	45.105	10.065	29.208	75.456	34.526	7.328	13.933	54.268	93.966
	1218.88	676.99	619	5566	172.889	25.376	77.323	221.16	81.778	14.606	44.597	109.395	0.061	0.603	0	6	255	0	255	255	876.249	462.805	90.362	1635.61	784.172	494.706	32.022	1662.37	875.904	462.857	89.874	1634.63	784.473	494.56	33.383	1662.92	163.402	81.561	93.154	799.928	43.558	12.207	29.477	99.623	34.064	7.897	22.285	71.136	95.012
	1328.93	759.505	626	5040	170.228	26.151	108.468	214.617	88.771	13.915	47.822	112.879	0.049	0.493	0	5	255	0	255	255	865.385	445.006	51.299	1655.88	840.48	459.468	36.096	1678.79	864.868	445.024	51.499	1655.47	840.585	459.347	37.697	1679.46	169.13	77.399	97.154	594.708	46.273	15.017	29.788	100.59	34.867	8.027	23.816	73.504	89.478
	1703.56	1796.57	600	14262	168.563	33.295	27.837	209.473	84.396	12.672	50.819	108.962	0	0	0	0	254.805	2.164	231	255	835.839	468.5	29.021	1662.88	904.745	431.8	57.975	1660.82	835.652	468.091	28.105	1663.2	904.608	432.026	58.092	1660.85	192.432	123.191	91.497	872.639	50.993	23.424	28.99	155.701	37.797	13.549	20.64	124.679	85.247
	1607.63	1193.72	609	7359	168.733	27.981	74.192	212.674	84.888	12.095	50.13	109.174	0.13	1.016	0	8	255	0	255	255	868.928	474.116	55.35	1674.1	864.437	490.41	35.012	1664.16	867.988	473.63	54.562	1671.65	864.222	490.451	34.667	1663.73	188.919	107.943	93.74	842.798	50.317	20.073	29.174	129.18	37.425	10.599	22.739	72.532	90.807
	1703.96	1457.66	622	10360	170.541	26.184	71.515	211.057	85.853	12.227	54.14	107.585	0	0	0	0	255	0	255	255	888.837	443.491	24.055	1644.12	864.948	445.527	49.197	1599.03	888.464	443.271	22.963	1645.3	864.785	445.58	49.25	1602.43	190.045	115.492	92.912	966.237	52.19	22.196	29.349	157.922	37.942	11.504	22.386	91.817	99.88
	1296.02	827.462	603	5427	173.133	28.954	56.276	218.741	86.107	13.369	60.27	116.368	0	0	0	0	255	0	255	255	858.664	463.931	30.546	1615.86	787.838	496.403	23.125	1673.49	858.182	463.929	30.219	1616.38	787.926	496.401	22.505	1674.63	160.52	75.508	98.468	541.696	45.297	15.179	29.408	100.864	34.389	8.766	20.86	68.507	90.7
	1856.3	4593.73	606	47927	167.481	29.749	32.488	212.612	87.444	13.163	47.816	110.87	0.213	2.028	0	21	255	0	255	255	869.999	481.656	53.664	1680.31	941.493	453.134	43.388	1663.17	869.002	481.538	53.343	1679.55	940.83	453.633	42.967	1664.5	193.434	188.029	94.569	1644.63	50.181	28.579	29.026	267.82	37.221	20.633	21.716	227.849	96.142
	1364.69	765.297	605	5448	165.606	30.656	14.242	213.79	85.671	12.506	49.739	107.632	0	0	0	0	255	0	255	255	833.774	473.244	73.994	1652.75	865.814	465.874	50.589	1671.12	833.26	473.14	73.211	1651.37	865.91	465.786	50.625	1670.8	165.121	63.939	93.397	524.524	46.442	14.943	28.463	118.703	35.744	8.241	20.826	69.91	86.516
	1415.02	838.533	611	4585	166.953	26.286	98.401	210.981	88.644	12.548	53.483	113.72	0	0	0	0	255	0	255	255	841.835	448.885	40.603	1658.71	852.336	513.083	32.43	1674.83	841.12	448.904	39.938	1657.9	852.365	513.077	32.403	1675.56	168.329	66.912	94.811	471.169	47.297	15.573	29.22	99.277	35.97	9.101	23.795	73.087	91.319
	1494.82	931.97	611	6067	176.089	25.193	75.465	216.926	83.957	13.859	46.157	108.341	0.182	1.273	0	12	255	0	255	255	902.755	495.06	52.094	1666.67	912.22	497.371	31.016	1661.72	902.168	495.209	49.528	1665.28	912.161	497.274	30.98	1662.06	166.165	64.023	91.74	510.441	48.93	18.363	29.057	149.904	36.88	10.408	16.542	71.237	87.395
	1993.73	5333.93	618	53414	164.246	32.556	8.201	213.122	87.211	13.317	37.7	108.933	0	0	0	0	255	0	255	255	834.671	461.514	36.781	1657.61	844.189	510.462	26.598	1675.65	834.163	461.465	37.64	1656.32	843.715	510.065	26.876	1675.03	200.743	219.104	93.74	2195.69	51.909	31.771	28.868	299.57	38.028	20.83	22.944	227.022	87.812
	1489.67	1444.05	606	11160	171.519	28.565	68.993	214.193	82.584	11.177	52.358	105.324	0.016	0.18	0	2	255	0	255	255	849.184	466.996	31.662	1666.4	857.806	479.722	47.864	1679.92	848.54	466.718	31.167	1665.75	857.759	479.615	47.712	1679.48	170.973	85.92	94.326	620.205	46.578	17.543	28.875	120.518	36.642	13.092	21.484	117.902	87.295
	1420.2	993.936	604	7384	169.41	31.247	70.747	216.725	85.962	14.112	51.859	108.589	0.022	0.207	0	2	255	0	255	255	761.382	444.613	42.282	1526.3	892.798	475.072	64.801	1665.43	760.899	444.364	41.583	1526.24	892.782	475.073	65.324	1665.5	168.076	80.968	96.569	638.205	47.549	17.806	30.098	112.619	35.786	9.234	20.158	83.482	89.374
	1393.83	790.816	601	5020	175.876	25.169	84.195	219.031	83.801	12.606	49.034	108.178	0.017	0.182	0	2	255	0	255	255	837.175	480.379	39.194	1668.38	914.297	491.88	36.33	1656.93	836.544	480.137	38.234	1667.63	914.113	491.987	36.335	1657.56	166.315	73.238	95.74	498.34	47.071	15.14	29.409	95.992	35.842	8.831	21.332	66.585	87.462
	1508.98	2104.83	603	22592	169.843	27.887	45.366	214.127	86.31	12.773	57.315	109.54	0.034	0.261	0	2	255	0	255	255	866.168	460.584	30.148	1664.61	868.838	460.846	40.857	1675.86	865.654	460.392	27.935	1664.15	868.773	460.814	41.571	1675.58	169.774	97.473	96.569	879.141	47.903	19.933	28.991	181.622	35.64	13.796	16.152	158.378	87.02
	1584.18	2089.06	601	21051	172.586	22.281	82.449	209.556	85.135	12.031	56.085	107.813	0.229	2.124	0	22	255	0	255	255	877.022	478.933	26.427	1656.84	808.165	437.053	74.078	1678.12	876.414	478.726	25.82	1657.13	808.087	436.972	74.535	1678.19	174.987	108.331	99.882	1030.46	48.921	23.01	29.022	204.107	36.435	12.704	19.636	131.318	88.383
	1343.68	853.409	600	6981	170.63	26.938	67.291	209.108	86.213	13.524	56.191	111.459	0.093	0.795	0	8	255	0	255	255	859.595	466.583	45.056	1655.2	822.704	454.47	38.612	1665.32	858.824	466.774	45.005	1654.53	822.51	454.572	38.613	1666.57	165.648	73.037	95.64	609.578	46.222	15.725	29.43	120.071	34.988	8.056	21.588	74.027	84.032
	1379.59	1581.7	623	14803	177.134	27.464	87.009	218.48	84.943	13.573	57.547	111.544	0	0	0	0	255	0	255	255	796.191	436.477	25.282	1670.32	893.217	491.093	26.914	1657.71	795.717	436.24	25.228	1669.22	893.532	491.171	26.833	1657.67	161.223	97.894	99.397	891.911	45.599	21.728	29.339	184.725	34.791	9.803	19.216	102.032	80.193
	1567.55	1630.22	607	14948	170.562	24.924	96.416	213.353	85.043	13.441	52.953	108.22	0	0	0	0	255	0	255	255	848.014	492.189	29.82	1676.69	787.918	498.616	31.18	1625.7	847.513	491.758	28.937	1675.5	788.057	498.705	31.035	1625.47	176.409	96.321	95.397	724.146	49.178	21.366	29.734	160.566	36.423	12.334	20.284	118.533	94.798
	1277.62	728.843	600	5106	176.625	23.006	108.119	213.554	83.641	13.955	49.567	112.12	0.019	0.196	0	2	255	0	255	255	994.409	454.974	36.643	1670.29	889.303	474.873	26.026	1683.41	993.658	454.868	36.399	1669.24	889.128	474.934	25.872	1683.28	156.235	61.628	93.983	559.553	44.715	15.104	28.874	114.31	34.671	7.326	23.615	61.93	87.499
	1442.43	1589.14	613	15988	167.428	26.093	84.911	208.614	86.797	12.218	55.45	113.427	0.018	0.191	0	2	255	0	255	255	867.412	439.836	32.641	1657.2	928.262	454.193	81.782	1665.7	866.65	439.739	32.847	1655.45	928.404	454.071	80.294	1669.5	177.926	104.105	95.397	906.781	47.321	23.377	29.76	237.956	35.286	9.917	19.981	85.548	87.259
	1370.76	906.952	621	6289	168.358	29.512	43.77	211.423	86.409	13.474	53.806	113.629	0	0	0	0	255	0	255	255	932.087	473.949	72.102	1670.33	846.272	489.092	18.561	1660.91	931.614	473.752	73.126	1670.15	846.04	488.991	18.665	1661.02	178.376	98.256	99.054	666.347	46.481	16.125	29.538	101.818	35.265	9.201	21.988	81.071	85.596
	1417.85	1290.25	610	10944	177.159	34.132	47.546	219.649	82.599	13.233	50.788	109.279	0.059	0.42	0	3	255	0	255	255	865.897	497.102	22.425	1678.52	838.82	515.288	20.057	1683.19	865.469	496.974	22.277	1676.78	838.717	515.179	20.045	1683.83	157.976	72.748	95.64	532.767	46.859	18.47	28.368	123.716	35.322	11.999	18.703	112.632	93.787
	1388.96	703.215	602	3842	173.855	27.1	89.398	218.94	83.318	13.147	49.018	111.08	0.132	0.878	0	8	255	0	255	255	765.458	470.816	43.557	1669.52	851.982	486.994	35.166	1659.8	764.852	470.789	44.856	1669.94	851.908	486.898	34.436	1659.25	168.084	69.212	95.154	474.683	47.741	15.294	29.077	99.614	35.491	7.772	21.905	65.779	94.139
	1607.14	1301.91	605	8969	170.717	25.31	98.967	214.358	85.873	10.994	58.28	112.636	0.049	0.461	0	5	255	0	255	255	874.287	461.049	83.257	1662.31	888.583	464.648	45.179	1658.7	873.746	460.985	82.133	1661.71	888.439	464.666	44.56	1658.23	181.167	91.625	95.74	596.222	50.773	22.194	30.628	150.107	37.084	10.223	19.084	82.052	93.034
	1326.95	827.415	607	6796	172.922	24.253	82.073	205.196	84.344	12.542	47.626	109.763	0	0	0	0	255	0	255	255	845.79	471.407	32.519	1647.12	835.792	517.682	39.221	1671.59	845.278	471.363	31.714	1646.5	835.677	517.655	39.344	1671.06	162.897	68.196	94.326	512.825	45.625	15.257	29.166	109.517	35.215	8.682	21.981	85.593	92.701
	1390.75	972.296	602	6760	172.43	22.449	100.912	212.288	83.549	11.389	51.633	107.899	0.017	0.186	0	2	255	0	255	255	871.217	479.605	40.592	1652.71	855.555	501.867	24.115	1666.52	870.62	479.403	40.724	1651.97	855.605	501.952	24.07	1666.69	163.738	73.083	100.225	626.95	46.941	17.604	29.454	112.826	35.275	9.612	24.209	81.925	99.057
	1396.19	1259.29	600	9811	174.286	25.605	78.236	218.741	79.447	16.694	27.135	112.209	0.089	0.665	0	6	255	0	255	255	825.78	490.814	23.098	1666.7	898.914	471.419	58.762	1662.03	825.203	490.616	22.475	1665.58	899.184	471.3	59.11	1662.09	169.243	97.77	93.497	724.271	46.334	18.951	29.279	135.952	34.918	10.776	19.488	96.446	82.373
	1494.82	1256.43	602	9466	171.947	24.452	94.636	216.693	84.76	13.588	46.292	111.184	0.043	0.462	0	5	255	0	255	255	919.266	484.791	56.227	1660.6	877.561	486.12	30.539	1654.6	918.769	484.868	53.815	1659.41	877.311	486.042	31.164	1655.54	182.408	117.185	94.912	876.597	48.279	21.489	28.3	171.636	36.335	9.459	24.325	83.296	86.912
[truncated: 18,963 more rows]
[truncated: 185 more columns]

## Sheet: Fig2D imMKCLs with extensions
back to summary	JA blinded counts	Image number	# Cells	# Cells w proplatelets
	ctrl	1	77	7	0.0909091	1	0.110887	0.032603	3.37795e-06
	ctrl	2	63	8	0.126984	1			8.40661e-08
	ctrl	3	136	10	0.0735294	1			2.73768e-06
	ctrl	4	124	12	0.0967742	1
[truncated: 22 more rows]

## Sheet: Fig3CE Dish Flask VerMES VCR
back to summary	Flaks control									VerMES control									dish control
[truncated: 53 more rows]

[truncated: 14 more sheets: Fig4AB CD62P PAC1 ADP TRAP, Fig4C Annexin V, Fig5C Bleeding test.csv, Fig5E Platelet persistence , SF1B bulk vs subcl timelapse 4x, SF1F HTS per ROI data, SF2BC VBL VCR titr 20x PPLs, SF3B Ploidy.csv, SF3D Cell Size analysis.c, SF3F D4 MT Quantification, SF3G VCR D0 flask culture, SF4A PAC-1 PMA.csv, SF4B CD62P PMA.csv, SF5A PLT persistence.csv]
