# Supplementary material for: Association of microtubule destabilization with platelet yields in terminally differentiating hiPSC-derived megakaryocyte lines
Source: PLoS One. 2025 Jun 25;20(6):e0326165. doi: 10.1371/journal.pone.0326165 (PMC12194186; doi:10.1371/journal.pone.0326165)
Supplement: S4 File — (ZIP) [file pone.0326165.s011.zip]

Archive with 6 entries (5 files):
- Figure 3B PLT Plot/
- __MACOSX/._Figure 3B PLT Plot
- Figure 3B PLT Plot/4 V Ctrl 48400 .fcs
- __MACOSX/Figure 3B PLT Plot/._4 V Ctrl 48400 .fcs
- Figure 3B PLT Plot/1 D Ctrl 48400.fcs
- __MACOSX/Figure 3B PLT Plot/._1 D Ctrl 48400.fcs
