# Supplementary material for: Association of microtubule destabilization with platelet yields in terminally differentiating hiPSC-derived megakaryocyte lines
Source: PLoS One. 2025 Jun 25;20(6):e0326165. doi: 10.1371/journal.pone.0326165 (PMC12194186; doi:10.1371/journal.pone.0326165)
Supplement: S5 File — (ZIP) [file pone.0326165.s012.zip]

Archive with 8 entries (7 files):
- Figure 4D Microtubule staining/
- __MACOSX/._Figure 4D Microtubule staining
- Figure 4D Microtubule staining/3 10uM VCR.fcs
- __MACOSX/Figure 4D Microtubule staining/._3 10uM VCR.fcs
- Figure 4D Microtubule staining/2 10nM VCR.fcs
- __MACOSX/Figure 4D Microtubule staining/._2 10nM VCR.fcs
- Figure 4D Microtubule staining/1 DMSO.fcs
- __MACOSX/Figure 4D Microtubule staining/._1 DMSO.fcs
