# Supplementary material for: Association of microtubule destabilization with platelet yields in terminally differentiating hiPSC-derived megakaryocyte lines
Source: PLoS One. 2025 Jun 25;20(6):e0326165. doi: 10.1371/journal.pone.0326165 (PMC12194186; doi:10.1371/journal.pone.0326165)
Supplement: S6 File — (ZIP) [file pone.0326165.s013.zip]

Archive with 8 entries (7 files):
- Figure S3A Ploidy Leucocount Plot/
- __MACOSX/._Figure S3A Ploidy Leucocount Plot
- Figure S3A Ploidy Leucocount Plot/1 DMSO .fcs
- __MACOSX/Figure S3A Ploidy Leucocount Plot/._1 DMSO .fcs
- Figure S3A Ploidy Leucocount Plot/2 10nM VCR .fcs
- __MACOSX/Figure S3A Ploidy Leucocount Plot/._2 10nM VCR .fcs
- Figure S3A Ploidy Leucocount Plot/3 10uM VCR .fcs
- __MACOSX/Figure S3A Ploidy Leucocount Plot/._3 10uM VCR .fcs
