# Supplementary material for: Association of microtubule destabilization with platelet yields in terminally differentiating hiPSC-derived megakaryocyte lines
Source: PLoS One. 2025 Jun 25;20(6):e0326165. doi: 10.1371/journal.pone.0326165 (PMC12194186; doi:10.1371/journal.pone.0326165)
Supplement: S8 File — (ZIP) [file pone.0326165.s015.zip]

Archive with 24 entries (23 files):
- Scripts/
- __MACOSX/._Scripts
- Scripts/SF5B marginal band log scale.ijm
- __MACOSX/Scripts/._SF5B marginal band log scale.ijm
- Scripts/.DS_Store
- __MACOSX/Scripts/._.DS_Store
- Scripts/SF2BD VCR VBL titration PPL PER MK counts.ijm
- __MACOSX/Scripts/._SF2BD VCR VBL titration PPL PER MK counts.ijm
- Scripts/FIG1B bursting plots.py
- __MACOSX/Scripts/._FIG1B bursting plots.py
- Scripts/SF1F plots.py
- __MACOSX/Scripts/._SF1F plots.py
- Scripts/SF1B pre and post subcloning analysis 4x timecourse bursting.ijm
- __MACOSX/Scripts/._SF1B pre and post subcloning analysis 4x timecourse bursting.ijm
- Scripts/SF1D compound frequencies.py
- __MACOSX/Scripts/._SF1D compound frequencies.py
- Scripts/FIG1B CV7000 timelapse particle counter V8 2025 reanalysis.ijm
- __MACOSX/Scripts/._FIG1B CV7000 timelapse particle counter V8 2025 reanalysis.ijm
- Scripts/FIG2B imMKLC HTS re_analysis V200422.ijm
- __MACOSX/Scripts/._FIG2B imMKLC HTS re_analysis V200422.ijm
- Scripts/SF1B pre and post subcloning analysis 4x timecourse bursting.py
- __MACOSX/Scripts/._SF1B pre and post subcloning analysis 4x timecourse bursting.py
- Scripts/FIG2B HTS plot.py
- __MACOSX/Scripts/._FIG2B HTS plot.py
