# Supplementary material for: Association of microtubule destabilization with platelet yields in terminally differentiating hiPSC-derived megakaryocyte lines
Source: PLoS One. 2025 Jun 25;20(6):e0326165. doi: 10.1371/journal.pone.0326165 (PMC12194186; doi:10.1371/journal.pone.0326165)
Supplement: S8 File — (ZIP) [file pone.0326165.s015.zip › Scripts/SF5B marginal band log scale.ijm]

close("*");
setBatchMode(true);

function process(file, dolog, name) {
	open(p);
	rename("orig");
	if (dolog) {
		run("Split Channels");
		selectImage("orig (red)");
		run("32-bit");
		run("Add...", "value=1");
		run("Log");
		setMinAndMax(0,6);
		run("8-bit");
		run("Red");
		selectImage("orig (green)");
		run("Green");
		selectImage("orig (blue)");
		run("Blue");
		run("Merge Channels...", "c1=[orig (red)] c2=[orig (green)] c3=[orig (blue)] keep");
		rename("orig_");
		close("orig (blue)");
		close("orig (green)");
		selectImage("orig (red)");
		run("RGB Color");
		run("Images to Stack", "name=stack title=orig use");
		run("Make Montage...", "columns=1 rows=2 scale=1 border=6");
		rename(name);
		run("Multiply...", "value=1.25");
		close("stack");
		return;
	}
	run("Split Channels");
	selectImage("orig (green)");
	run("Green");
	selectImage("orig (red)");
	run("Red");
	run("Merge Channels...", "c1=[orig (red)] c2=[orig (green)] c3=[orig (blue)] keep");
	rename("orig_");
	close("orig (blue)");
	close("orig (green)");
	selectImage("orig (red)");
	run("RGB Color");
	run("Images to Stack", "name=stack title=orig use");
	run("Make Montage...", "columns=1 rows=2 scale=1 border=6");
	rename(name);
	run("Multiply...", "value=1.25");
	close("stack");
}

p='/Volumes/Dropbox/Stem Cell Core Dropbox/Stem Cell Core/PROJECTS/imMKCLs/VCR paper 2024/PLOS1 vincristine manuscript shared folder/Emiri Revised data/20241119_plt_Marginal band staining/Pre Control/Snap-14153-Airyscan Processing-02/Snap-14153-Airyscan Processing-02.tif';
process(p, false, "pre_ctrl_lin");

p='/Volumes/Dropbox/Stem Cell Core Dropbox/Stem Cell Core/PROJECTS/imMKCLs/VCR paper 2024/PLOS1 vincristine manuscript shared folder/Emiri Revised data/20241119_plt_Marginal band staining/Pre Low/Snap-14161-Airyscan Processing-04/Snap-14161-Airyscan Processing-04.tif';
process(p, false, "pre_low_lin");

p='/Volumes/Dropbox/Stem Cell Core Dropbox/Stem Cell Core/PROJECTS/imMKCLs/VCR paper 2024/PLOS1 vincristine manuscript shared folder/Emiri Revised data/20241119_plt_Marginal band staining/Pre High/Snap-14158-Airyscan Processing-03/Snap-14158-Airyscan Processing-03.tif';
process(p, false, "pre_hi_lin");


p='/Volumes/Dropbox/Stem Cell Core Dropbox/Stem Cell Core/PROJECTS/imMKCLs/VCR paper 2024/PLOS1 vincristine manuscript shared folder/Emiri Revised data/20241119_plt_Marginal band staining/Post Control/Snap-14178-Airyscan Processing-05/Snap-14178-Airyscan Processing-05.tif';
process(p, false, "post_ctrl_ling");

p='/Volumes/Dropbox/Stem Cell Core Dropbox/Stem Cell Core/PROJECTS/imMKCLs/VCR paper 2024/PLOS1 vincristine manuscript shared folder/Emiri Revised data/20241119_plt_Marginal band staining/Post Low/Snap-14191-Airyscan Processing-07/Snap-14191-Airyscan Processing-07.tif';
process(p, false, "post_low_lin");

p='/Volumes/Dropbox/Stem Cell Core Dropbox/Stem Cell Core/PROJECTS/imMKCLs/VCR paper 2024/PLOS1 vincristine manuscript shared folder/Emiri Revised data/20241119_plt_Marginal band staining/Post High/Snap-14181-Airyscan Processing-06/Snap-14181-Airyscan Processing-06.tif';
process(p, false, "post_hi_lin");


p='/Volumes/Dropbox/Stem Cell Core Dropbox/Stem Cell Core/PROJECTS/imMKCLs/VCR paper 2024/PLOS1 vincristine manuscript shared folder/Emiri Revised data/20241119_plt_Marginal band staining/Pre Control/Snap-14153-Airyscan Processing-02/Snap-14153-Airyscan Processing-02.tif';
process(p, true, "pre_ctrl_log");

p='/Volumes/Dropbox/Stem Cell Core Dropbox/Stem Cell Core/PROJECTS/imMKCLs/VCR paper 2024/PLOS1 vincristine manuscript shared folder/Emiri Revised data/20241119_plt_Marginal band staining/Pre Low/Snap-14161-Airyscan Processing-04/Snap-14161-Airyscan Processing-04.tif';
process(p, true, "pre_low_log");

p='/Volumes/Dropbox/Stem Cell Core Dropbox/Stem Cell Core/PROJECTS/imMKCLs/VCR paper 2024/PLOS1 vincristine manuscript shared folder/Emiri Revised data/20241119_plt_Marginal band staining/Pre High/Snap-14158-Airyscan Processing-03/Snap-14158-Airyscan Processing-03.tif';
process(p, true, "pre_hi_log");


p='/Volumes/Dropbox/Stem Cell Core Dropbox/Stem Cell Core/PROJECTS/imMKCLs/VCR paper 2024/PLOS1 vincristine manuscript shared folder/Emiri Revised data/20241119_plt_Marginal band staining/Post Control/Snap-14178-Airyscan Processing-05/Snap-14178-Airyscan Processing-05.tif';
process(p, true, "post_ctrl_log");

p='/Volumes/Dropbox/Stem Cell Core Dropbox/Stem Cell Core/PROJECTS/imMKCLs/VCR paper 2024/PLOS1 vincristine manuscript shared folder/Emiri Revised data/20241119_plt_Marginal band staining/Post Low/Snap-14191-Airyscan Processing-07/Snap-14191-Airyscan Processing-07.tif';
process(p, true, "post_low_log");

p='/Volumes/Dropbox/Stem Cell Core Dropbox/Stem Cell Core/PROJECTS/imMKCLs/VCR paper 2024/PLOS1 vincristine manuscript shared folder/Emiri Revised data/20241119_plt_Marginal band staining/Post High/Snap-14181-Airyscan Processing-06/Snap-14181-Airyscan Processing-06.tif';
process(p, true, "post_hi_log");

run("Images to Stack");
run("Make Montage...", "columns=6 rows=2 scale=1 border=20");

setBatchMode("exit and display");
