# Supplementary material for: Association of microtubule destabilization with platelet yields in terminally differentiating hiPSC-derived megakaryocyte lines
Source: PLoS One. 2025 Jun 25;20(6):e0326165. doi: 10.1371/journal.pone.0326165 (PMC12194186; doi:10.1371/journal.pone.0326165)
Supplement: S8 File — (ZIP) [file pone.0326165.s015.zip › Scripts/SF2BD VCR VBL titration PPL PER MK counts.ijm]

// analysis of 20x imaging datasets 20181119
// DNA stain > find/count, nuclear mask, measure mean per-pixel intensity and mean of each cells IntDen signal
// PPLTs (membrane stain): find cell body, add to DNA mask, removde from membrane stain image, also remove areas not close to cells, then count PPLTs using maxima 

print("\\Clear");
close("*");
testing = false;
batch = true;
makejpg = true;
savejpg = false;
plts_per_best_MKs = true;
folder="/Volumes/Dropbox/Stem Cell Core Dropbox/Stem Cell Core/PROJECTS/imMKCLs/VCR paper 2024/proplatelet extensions count/2502111022_processed_20181119_FIG2D_PPLs/";
images=getFileList(folder);
setBatchMode(batch);
run("Set Measurements...", "area mean centroid integrated redirect=None decimal=0");
print("\\Clear");
var FILE;
var WELL;
var nCELLS;
var nPPLTS;
var RATIO;
var ROW;
var COL;
var DNA_per_pixel;
var DNA_per_cell;

if (plts_per_best_MKs) {Table.reset("plts_per_best_MKs");}

// get images
IMAGES = "";
for(i=0;i<images.length;i++) {
	if (endsWith(images[i],".tif")) {
		IMAGES = IMAGES + images[i];
		if (i<images.length-1) {IMAGES = IMAGES + ";;";}
	}
}
FILE = split(IMAGES,";;");
N=FILE.length;
WELL=newArray(N);
ROW=newArray(N);
COL=newArray(N);
for(i=0;i<N;i++) {
	img=FILE[i];
	WELL[i]=substring(img, 4,7);
	COL[i]=i%22+2;
	ROW[i]=(i+2-COL[i])/22+1;
}
Array.show("data",WELL,ROW,COL,FILE);
// processing
for(n=0;n<N;n++) {
	close("*");
	img=FILE[n];
	print(n,img);
	if (plts_per_best_MKs) {
		// only do this for column 14 = 12nM VCR VBL of plates 1,2 
		if ( (COL[n]==14) && (FILE[n]<"P03_")) {
			analysis(n);
		}
	}
	else {
		analysis(n);
	}
}

Table.update("data");
setBatchMode("exit and display");
waitForUser("Done!");

// functions
function makeJPG() {
	close("*");
	// make RGB jpeg log scale
	open(folder+img);
	run("32-bit");
	run("Log", "stack");
	Stack.setChannel(1);
	setMinAndMax(3.30, 8.40);
	Stack.setChannel(2);
	setMinAndMax(4.20, 10.00);
	run("RGB Color");
	rename("RGB");
	if (savejpg) {saveAs("Jpeg", folder+img+".jpg");}
}

function count_best_MKs() {
	// user selectst best 5 MKs (must not be too close to others)
	setBatchMode("exit and display");
	run("Tile");
	roiManager("reset");
	ROIs = folder+img+"_ROIs.zip";
	if (File.exists(ROIs)) {
		roiManager("open", ROIs);
		selectWindow("RGB");
		roiManager("Show All");		
		waitForUser("OK?");
	}
	else {
		for (mkn=0;mkn<5;mkn++) {
			setTool("polygon");
			selectWindow("RGB");
			roiManager("Show All");
			run("Scale to Fit");
			setTool("polygon");
			waitForUser("select cell "+(mkn+1)+" of 5");
			roiManager("add");
		}
		roiManager("Save", folder+img+"_ROIs.zip");
	}
	for (r=0;r<roiManager("count");r++) {
		selectImage("MEMBRANE Maxima");
		roiManager("Select", r);
		run("Find Maxima...", "prominence=0.50 output=[Point Selection]");
		nplts=0;
		if(selectionType()==10) {
			getSelectionCoordinates(xpoints, ypoints);
			nplts=xpoints.length;
		}
		tablerow = Table.size("plts_per_best_MKs");
		Table.set("IMG",tablerow,img,"plts_per_best_MKs");
		Table.set("PPLTs",tablerow,nplts,"plts_per_best_MKs");
		Table.update("plts_per_best_MKs");
	}
	roiManager("reset");
	setBatchMode(true);
	return;
}	


function analysis(n) {
	close("*");
	if (makejpg) {makeJPG();}
	open(folder+img);
	run("Select None");
	rename("orig");
	run("Split Channels");
	selectImage("C1-orig");
 	run("Subtract Background...", "rolling=50 sliding");
	rename("DNA");
	setMinAndMax(0,500);
	run("Blue");
	selectImage("C2-orig");
	rename("MEMBRANE");
	setMinAndMax(0,500);
	run("Red");
	// find nuclei via maxima, count, get area to mask
	selectWindow("DNA");
	run("Duplicate...", "title=DNA_count");
	run("Gaussian Blur...", "sigma=8"); // was 10
	run("Find Maxima...", "prominence=200 exclude output=[Point Selection]");
	nCELLS=0;
	if(selectionType()==10) {
		getSelectionCoordinates(xpoints, ypoints);
		nCELLS=xpoints.length;
	}
	close("DNA_count");
	// mask of nuclei (will be removed from membrane image: internal maxima don't count)
	selectImage("DNA");
	run("Duplicate...", "title=DNA_mask");
	run("Gaussian Blur...", "sigma=8");
	// make mask of nuclei
	setThreshold(100, 65535, "raw");
	run("Convert to Mask");
	// expand region by 10 pixels 
	run("Maximum...", "radius=10");
	run("Cyan");
	run("Max...", "value=1");
	setMinAndMax(0, 1);
	run("Tile");
	// membrane dye image: find cell bodies
	selectImage("MEMBRANE");
	run("Duplicate...", "title=MEMBRANE_mask");
	run("Grays");
	run("Gaussian Blur...", "sigma=3");
	setThreshold(2000, 65535, "raw");
	run("Convert to Mask");
	run("Watershed");
	roiManager("reset");
	run("Analyze Particles...", "size=1000-Infinity circularity=0.00-1.00 add");
	roiManager("deselect");
	roiManager("Combine");
	roiManager("reset");
	run("Enlarge...", "enlarge=10");
	run("Clear Outside");
	run("Set...", "value=1");
	run("Select None");
	run("Yellow");
	setMinAndMax(0,1);
	run("Tile");
	// combine masks of DNA, cell bodies
	imageCalculator("Max create", "DNA_mask","MEMBRANE_mask");
	rename("MASK");
	run("Magenta");
	setMinAndMax(0,1);
	setThreshold(1,255);
	run("Create Selection");
	// remove cell mask (from nuclei and central membrane signal) from membrane stain image
	selectImage("MEMBRANE");
	run("Restore Selection");
	run("Clear", "slice");
	// remove regions too far away from cells (courd be debris)
	run("Enlarge...", "enlarge=150");
	run("Clear Outside");
	// process, count PPLTs using maxima
	run("Select None");
	run("Despeckle");
	run("Remove Outliers...", "radius=2 threshold=50 which=Bright");
	run("Subtract...", "value=400");
	// create points image for overall and per-cell count of maxima
	run("Find Maxima...", "prominence=500 output=[Single Points]");
	run("Divide...", "value=255");
	setMinAndMax(0, 1);
	// calc nPPLTs overall
	RATIO=0;
	if (nPPLTS>0) {RATIO=nPPLTS/nCELLS;}
	// measure DNA (ploidy)
	selectImage("DNA_mask");
	setThreshold(1,1);
	run("Multiply...", "value=255");
	run("Watershed");
	run("Select None");
	roiManager("reset");
	run("Analyze Particles...", "size=1400-Infinity exclude add");
	selectImage("DNA");
	run("Clear Results");
	roiManager("deselect");
	// per cell DNA IntDen
	roiManager("Measure");
	dna=Table.getColumn("IntDen","Results");
	Array.getStatistics(dna, min, max, DNA_mean, stdDev);
	// per cell nPPLTs
	roiManager("combine");
	// mean DNA intensity of DNA mask pixels
	DNA_pixel = getValue("Mean");
	// add data to table
	Table.set("nCELLS",n,nCELLS,"data");
	Table.set("nPPLTs",n,nPPLTS,"data");
	Table.set("RATIO",n,RATIO,"data");
	Table.set("DNA_Mean_IntDen",n,DNA_mean,"data");
	Table.set("DNA_Mean_Pixel",n,DNA_pixel,"data");
	Table.update("data");
	// review (testing mode)
	if (testing) {
		setBatchMode("exit and display");
		open(folder+img);
		rename("orig");
		selectImage("MASK");
		run("Select None");
		run("Restore Selection");
		selectImage("DNA");
		run("Restore Selection");
		run("Add Selection...");
		selectImage("orig");
		run("Restore Selection");
		run("Add Selection...");
		selectImage("MEMBRANE");
		run("Select None");
		run("Restore Selection");
		selectImage("orig");
		run("Restore Selection");
		Stack.setChannel(2);
		setMinAndMax(0,800);
		run("Tile");
		waitForUser(img);
		setBatchMode(batch);
	}
	if (plts_per_best_MKs) {count_best_MKs();}
	close("*");
	return;
}
