# Supplementary material for: Association of microtubule destabilization with platelet yields in terminally differentiating hiPSC-derived megakaryocyte lines
Source: PLoS One. 2025 Jun 25;20(6):e0326165. doi: 10.1371/journal.pone.0326165 (PMC12194186; doi:10.1371/journal.pone.0326165)
Supplement: S8 File — (ZIP) [file pone.0326165.s015.zip › Scripts/FIG1B bursting plots.py]

import pandas as pd
import matplotlib.pyplot as plt
import numpy as np

# analyzing results generated by FIJI macro FIG1B CV7000 timelapse particle counter V8 2025 reanalysis.ijm

# load data
df = pd.read_csv('/Volumes/Dropbox/Stem Cell Core Dropbox/Stem Cell Core/PROJECTS/imMKCLs/VCR paper 2024/20x bursting 2025 reanalysis of data 20150309/RESULTS_Analysis_2025_02_11_10_27.CSV')


df = df.reset_index()

# convert timepoints data to lists
tpcols = sorted([ c for c in df.columns if "T0" in c ])
df['ypoints'] = df[tpcols].values.tolist() # for each row, make list of values in TP columns


# calc missing columns
df['maxParticles'] = df['ypoints'].apply(lambda x: max(x))
df['maxParticles'] -= df['MK_nMx'] # subtracting the # of maxima found within the MK at timepoint 0
df['maxParticles'] = df['maxParticles'].replace(-1, 0)
df['nDatapoints'] = df['ypoints'].apply(lambda x: len(x)-x.count(0)) # Counts non-zeros per row across tpcols

plotdata = df[df.nDatapoints>190]
plotdata = plotdata.sample(frac=1).reset_index(drop=True) # random shuffling of order of imMKCLs

# sort by time of peak # PLPs found
plotdata['Peaktime'] = plotdata['ypoints'].apply(lambda x: x.index(max(x)))
plotdata = plotdata.sort_values(by='Peaktime')
plotdata = plotdata.head(70)
fig = plt.figure(figsize=(12,9))
ax = fig.add_subplot(111, projection='3d')

# plotting
for n, (index, row) in enumerate(plotdata.iterrows()):
    y = np.array(row.ypoints)
    x = np.arange(len(y))
    # plot each segment only if value is not 0 (autofocus failure makes it 0)
    for i in range(len(x)-1):
        if y[i]*y[i+1]>0:
            xs = np.array([x[i],x[i+1]])*4 # 4 minutes per frame
            ys = np.array([y[i],y[i+1]])
            ax.plot(
                xs,
                [n]*len(xs),
                ys,
                color='k',
                linewidth=0.5
            )
            if max(y)>50:
                ax.plot(
                    xs,
                    [n]*len(xs),
                    ys,
                    color='b',
                    linewidth=1
                )
        

keep = ['index', 'file', 'counter', 'row', 'column', 'FoV', 'region',
        'MK_XY', 'MK_dia_um', 'MK_int', 'MK_nMx',
        'ypoints', 'nDatapoints', 'maxParticles']

ax.set_box_aspect((3, 5, 2))
#plt.savefig('FIGURE1B_2025 V2.png', dpi=1200, bbox_inches='tight')
#ax.view_init(elev=30, azim=-85)
plt.show()

# statistics:
plotdata = df[df.nDatapoints>190]

# correlation size/PLP productivity
from scipy.stats import pearsonr

corr, p_value = pearsonr(
    plotdata['MK_dia_um'],
    plotdata['maxParticles'])
print(f"pearson correlation Size to # particles: {corr:.3f}, p value = {p_value:.3f}")

corr, p_value = pearsonr(
    plotdata['MK_int'],
    plotdata['maxParticles'])
print(f"pearson correlation Membrane Content to # particles: {corr:.3f}, p value = {p_value:.3f}")

# median MK size
med = np.median(np.array(plotdata['MK_dia_um']))
mean = np.average(np.array(plotdata['MK_dia_um']))
print(f"median, mean MK diameter: {med:.3f} {mean:.3f} µm")
# % MKs producing >200 >50 <10
p200 = len(plotdata[plotdata.maxParticles>200])/len(plotdata)
p100 = len(plotdata[plotdata.maxParticles>100])/len(plotdata)
p50 = len(plotdata[plotdata.maxParticles>50])/len(plotdata)
p10 = len(plotdata[plotdata.maxParticles<10])/len(plotdata)
print(f"% MKs producing > 200 PLPs: {100*p200:.2f} %")
print(f"% MKs producing > 100 PLPs: {100*p100:.2f} %")
print(f"% MKs producing > 50 PLPs:  {100*p50:.2f} %")
print(f"% MKs producing < 10 PLPs:  {100*p10:.2f} %")

large_dia = np.percentile(plotdata['MK_dia_um'],67)
small_dia = np.percentile(plotdata['MK_dia_um'],33)

Large = plotdata[plotdata['MK_dia_um']>=large_dia]

Medium = plotdata[
    (plotdata['MK_dia_um']<large_dia) &
    (plotdata['MK_dia_um']>small_dia)
    ]

Small = plotdata[plotdata['MK_dia_um']<=small_dia]

PLPs_per_MK_large = np.sum(Large.maxParticles)/len(Large)
PLPs_per_MK_med   = np.sum(Medium.maxParticles)/len(Medium)
PLPs_per_MK_small = np.sum(Small.maxParticles)/len(Small)

print(
    f"\nLarge MKs [>{large_dia:.3f} µm]",
    f"\nPLPs/MK = {PLPs_per_MK_large:.3f}",
    f"\nN       = {len(Large)}",
    f"\nPLPs    = {np.sum(Large.maxParticles)}",
    f"\nN>50    = {len(Large[Large.maxParticles>50])}",
    f"\nN>50    = {100*len(Large[Large.maxParticles>50])/len(Large):.2f} %")

print(
    f"\nMedium MKs [{small_dia:.3f} - {large_dia:.3f} µm]",
    f"\nPLPs/MK = {PLPs_per_MK_med:.3f}",
    f"\nN       = {len(Medium)}",
    f"\nPLPs    = {np.sum(Medium.maxParticles)}",
    f"\nN>50    = {len(Medium[Medium.maxParticles>50])}",
    f"\nN>50    = {100*len(Medium[Medium.maxParticles>50])/len(Medium):.2f} %")

print(
    f"\nSmall MKs [<{small_dia:.3f} µm]",
    f"\nPLPs/MK = {PLPs_per_MK_small:.3f}",
    f"\nN       = {len(Small)}",
    f"\nPLPs    = {np.sum(Small.maxParticles)}",
    f"\nN>50    = {len(Small[Small.maxParticles>50])}",
    f"\nN>50    = {100*len(Small[Small.maxParticles>50])/len(Small):.2f} %")


# proportions tests

from statsmodels.stats.proportion import proportions_ztest

N50 = np.array([
    len(Large[Large.maxParticles>50]),
    len(Medium[Medium.maxParticles>50]),
    len(Small[Small.maxParticles>50])
    ])

N   = np.array([
    len(Large),
    len(Medium),
    len(Small)
    ])

stat, pval = proportions_ztest(N50[[0,1]], N[[0,1]], alternative='two-sided')
print(f"N50 frequency Large vs Medium Z-stat = {stat:.3f}, p-value = {pval:.3f}")

stat, pval = proportions_ztest(N50[[0,2]], N[[0,2]], alternative='two-sided')
print(f"N50 frequency Large vs Small Z-stat = {stat:.3f}, p-value = {pval:.3f}")

stat, pval = proportions_ztest(N50[[1,2]], N[[1,2]], alternative='two-sided')
print(f"N50 frequency Medium vs Small Z-stat = {stat:.3f}, p-value = {pval:.3f}")

stat, pval = proportions_ztest([N50[0]+N50[1],N50[2]], [N[0]+N[1],N[2]], alternative='two-sided')
print(f"N50 frequency Samll vs nonSmall Z-stat = {stat:.3f}, p-value = {pval:.3f}")

print(plotdata[keep])


# MK size histogram
# Define custom bin edges (unequal bin ranges)

dia, counts, labels = np.array(df.MK_dia_um.tolist()), [], []
for bin_ in [(10,15),(15,25),(25,35),(35,50)]:
    labels.append(f"{bin_[0]}-{bin_[1]}µm")
    counts.append(dia[(dia>=bin_[0]) & (dia<bin_[1])].size)

counts = 100*np.array(counts)/sum(counts)

# Create a bar plot with equal-width bars
fig = plt.figure(figsize=(4,5))
ax = fig.add_subplot(111)
plt.bar(
    x = range(4),        # one bar per bin
    height = counts,               # the frequency counts
    width = 0.8,                   # constant bar width
    edgecolor='black'
)

# (Optional) Label the x-axis ticks to indicate the bin ranges
# For example, "0-10", "10-20", "20-30"
plt.xticks(range(4), labels)

# Add labels
plt.title("imMKCL size distribution (D3.5)")
plt.xlabel("Bin Ranges")
plt.ylabel("Frequency (%)")

plt.show()
