# Supplementary material for: Association of microtubule destabilization with platelet yields in terminally differentiating hiPSC-derived megakaryocyte lines
Source: PLoS One. 2025 Jun 25;20(6):e0326165. doi: 10.1371/journal.pone.0326165 (PMC12194186; doi:10.1371/journal.pone.0326165)
Supplement: S8 File — (ZIP) [file pone.0326165.s015.zip › Scripts/SF1F plots.py]

import pandas as pd
import matplotlib.pyplot as plt
import numpy as np


df = pd.read_csv('/Users/thorstenschlaeger/Downloads/S1F HTS per ROI data.csv')


df.plot.scatter(
    x='C01',
    y='C03',
    logx=True,
    logy=True,
    s=0.1,
    marker='o',
    alpha=0.1
)
plt.show()


df['DNA_log'] = np.log2(df['C01'])
df[df.C01>70000].DNA_log.plot.hist(
    bins=800,
    xlabel='DNA (log2)',
    xlim=[16,21]
)
plt.show()


df[df.C01>70000].plot.scatter(
    x='C01',
    y='C03',
    logx=True,
    logy=True,
    s=0.1,
    marker='o',
    alpha=0.1,
    xlim=[10000,10000000],
    ylim=[100,100000],
    xlabel='DNA',
    ylabel='Membrane'
)
plt.show()


df[df.C01>70000].plot.scatter(
    x='C01',
    y='Area',
    logx=True,
    logy=True,
    s=0.1,
    marker='o',
    alpha=0.1,
    xlim=[10000,10000000],
    ylim=[100,10000],
    xlabel='DNA',
    ylabel='Area'
)
plt.show()
