# Supplementary material for: Association of microtubule destabilization with platelet yields in terminally differentiating hiPSC-derived megakaryocyte lines
Source: PLoS One. 2025 Jun 25;20(6):e0326165. doi: 10.1371/journal.pone.0326165 (PMC12194186; doi:10.1371/journal.pone.0326165)
Supplement: S8 File — (ZIP) [file pone.0326165.s015.zip › Scripts/SF1B pre and post subcloning analysis 4x timecourse bursting.ijm]

// analysis of CV7000 timecourse imaging of bulk and subcloned imMKCLs bursting data

// Notes:
// done with 4x = will under-estimate # of PLPs compared to Figure 1B (20x lens)
// nevertheless, 4x bulk and 4x subclone can be compared directly and the difference is clear

close("*");
setBatchMode(true);

if (false) {
	open("/Volumes/Dropbox/Stem Cell Core Dropbox/Stem Cell Core/PROJECTS/imMKCLs/VCR paper 2024/PLOS1 vincristine manuscript shared folder/PLOS1 imMKCLS revision docs/Suppl video 2 4x TIME COURSE PRE vs POST SUBCLONING__.avi");
	rename("orig");
	
	selectWindow("orig");
	makeRectangle(0, 0, 600, 987);
	run("Duplicate...", "title=bulk duplicate");
	run("8-bit");
	saveAs("Tiff", "/Volumes/Dropbox/Stem Cell Core Dropbox/Stem Cell Core/PROJECTS/imMKCLs/VCR paper 2024/PLOS1 vincristine manuscript shared folder/PLOS1 imMKCLS revision docs/bulk presubcloning 4x timecourse bursting.tif");
	
	selectWindow("orig");
	makeRectangle(640, 0, 600, 987);
	run("Duplicate...", "title=subcloned duplicate");
	run("8-bit");
	saveAs("Tiff", "/Volumes/Dropbox/Stem Cell Core Dropbox/Stem Cell Core/PROJECTS/imMKCLs/VCR paper 2024/PLOS1 vincristine manuscript shared folder/PLOS1 imMKCLS revision docs/subcloned 4x timecourse bursting.tif");

	close("*");

}

// analyze pre-subcloned imMKCLs 4x busrting
close("*");
open("/Volumes/Dropbox/Stem Cell Core Dropbox/Stem Cell Core/PROJECTS/imMKCLs/VCR paper 2024/PLOS1 vincristine manuscript shared folder/PLOS1 imMKCLS revision docs/bulk presubcloning 4x timecourse bursting.tif");
run("Canvas Size...", "width=800 height=1187 position=Center zero");
rename("stack");
//setBatchMode(true);
Table.reset("DATA");
for (y=-1;y<15;y++) {
	for (x=0;x<9;x++) {
		selectWindow("stack");
		close("\\Others");
		setSlice(1);
		makeRectangle(118+x*62.6, 146+y*64.55, 62, 64);
		run("Duplicate...", "title=cell_stack duplicate");
		run("Z Project...", "projection=[Min Intensity]");
		imageCalculator("Subtract stack", "cell_stack","MIN_cell_stack");
		close("MIN_cell_stack");
		setSlice(1);
		// find MK
		run("Duplicate...", "title=cell_stack");
		run("Despeckle");
		run("Gaussian Blur...", "sigma=1");
		rename("MK");
		setThreshold(70, 255, "raw");
		run("Create Selection");
		if (selectionType()>-1) {run("Enlarge...", "enlarge=-1");run("Enlarge...", "enlarge=1");} 
		// now ready to check if single selection = MK of acceptable size and intensity
		if (selectionType()==4) {
			area=getValue("Area");
			intd=getValue("IntDen");
			if ( (area>22) && (intd>2000) && (area<300) ) {
				trow=Table.size("DATA");
				Table.set("FILE",trow,"bulk","DATA");
				selectImage("cell_stack");
				for (s=1;s<=nSlices;s++) {
					setSlice(s);
					run("Find Maxima...", "prominence=46 output=[Point Selection]");
					nMaxima = 0;
					if (selectionType()>-1) {
						Roi.getCoordinates(xpoints, ypoints);
						nMaxima=xpoints.length;
					}
					Table.set("T"+IJ.pad(s,4),trow,nMaxima,"DATA");
				}
			}
		}
	}
}
Table.update("DATA");

// analyze pre-subcloned imMKCLs 4x busrting
close("*");
open("/Volumes/Dropbox/Stem Cell Core Dropbox/Stem Cell Core/PROJECTS/imMKCLs/VCR paper 2024/PLOS1 vincristine manuscript shared folder/PLOS1 imMKCLS revision docs/subcloned 4x timecourse bursting.tif");
run("Canvas Size...", "width=800 height=1187 position=Center zero");
rename("stack");

for (y=-1;y<14;y++) {
	for (x=0;x<9;x++) {
		selectWindow("stack");
		close("\\Others");
		setSlice(1);
		makeRectangle(121+x*64.3, 168+y*64.5, 64, 64);
		run("Duplicate...", "title=cell_stack duplicate");
		run("Z Project...", "projection=[Min Intensity]");
		imageCalculator("Subtract stack", "cell_stack","MIN_cell_stack");
		close("MIN_cell_stack");
		setSlice(1);
		// find MK
		run("Duplicate...", "title=cell_stack");
		run("Despeckle");
		run("Gaussian Blur...", "sigma=1");
		rename("MK");
		setThreshold(70, 255, "raw");
		run("Create Selection");
		if (selectionType()>-1) {run("Enlarge...", "enlarge=-1");run("Enlarge...", "enlarge=1");} 
		// now ready to check if single selection = MK of acceptable size and intensity
		if (selectionType()==4) {
			area=getValue("Area");
			intd=getValue("IntDen");
			if ( (area>22) && (intd>2000) && (area<300) ) {
				trow=Table.size("DATA");
				Table.set("FILE",trow,"subcloned","DATA");
				selectImage("cell_stack");
				for (s=1;s<=nSlices;s++) {
					setSlice(s);
					run("Find Maxima...", "prominence=46 output=[Point Selection]");
					nMaxima = 0;
					if (selectionType()>-1) {
						Roi.getCoordinates(xpoints, ypoints);
						nMaxima=xpoints.length;
					}
					Table.set("T"+IJ.pad(s,4),trow,nMaxima,"DATA");
				}
			}
		}
	}
}
Table.update("DATA");
saveAs("Results", "/Volumes/Dropbox/Stem Cell Core Dropbox/Stem Cell Core/PROJECTS/imMKCLs/VCR paper 2024/PLOS1 vincristine manuscript shared folder/PLOS1 imMKCLS revision docs/4x bursting pre and post subcloning.csv");

setBatchMode("exit and display");
