# Supplementary material for: Association of microtubule destabilization with platelet yields in terminally differentiating hiPSC-derived megakaryocyte lines
Source: PLoS One. 2025 Jun 25;20(6):e0326165. doi: 10.1371/journal.pone.0326165 (PMC12194186; doi:10.1371/journal.pone.0326165)
Supplement: S8 File — (ZIP) [file pone.0326165.s015.zip › Scripts/SF1D compound frequencies.py]

a="""
no compound
no compound
no compound
no compound
no compound
no compound
no compound
no compound
no compound
no compound
no compound
no compound
no compound
no compound
no compound
no compound
no compound
no compound
no compound
no compound
no compound
no compound
no compound
no compound
no compound
no compound
no compound
no compound
no compound
no compound
no compound
no compound
no compound
no compound
no compound
no compound
no compound
no compound
no compound
no compound
no compound
no compound
no compound
no compound
no compound
no compound
no compound
no compound
no compound
no compound
no compound
no compound
no compound
no compound
no compound
no compound
no compound
no compound
no compound
no compound
no compound
no compound
no compound
no compound
no compound
no compound
no compound
no compound
no compound
no compound
no compound
no compound
no compound
no compound
no compound
no compound
no compound
no compound
no compound
no compound
no compound
no compound
no compound
no compound
no compound
no compound
no compound
no compound
no compound
no compound
no compound
no compound
no compound
no compound
no compound
no compound
no compound
no compound
no compound
no compound
no compound
no compound
no compound
no compound
no compound
no compound
no compound
no compound
no compound
no compound
no compound
no compound
no compound
no compound
no compound
no compound
no compound
no compound
no compound
no compound
no compound
no compound
no compound
no compound
no compound
no compound
no compound
no compound
no compound
no compound
no compound
no compound
no compound
no compound
no compound
no compound
no compound
no compound
no compound
no compound
no compound
no compound
no compound
no compound
no compound
no compound
no compound
no compound
no compound
no compound
no compound
no compound
no compound
no compound
no compound
no compound
no compound
no compound
no compound
no compound
no compound
no compound
no compound
no compound
no compound
no compound
no compound
no compound
no compound
no compound
no compound
no compound
no compound
no compound
no compound
no compound
no compound
no compound
no compound
no compound
no compound
no compound
no compound
no compound
no compound
no compound
no compound
no compound
no compound
no compound
no compound
no compound
no compound
no compound
no compound
no compound
no compound
no compound
no compound
no compound
no compound
no compound
no compound
no compound
no compound
no compound
no compound
no compound
DL-alpha-Methyl-p-tyrosine
DL-alpha-Methyl-p-tyrosine
Tryptamine hydrochloride
Tryptamine hydrochloride
DL-alpha-Methyl-p-tyrosine
DL-alpha-Methyl-p-tyrosine
Tryptamine hydrochloride
Tryptamine hydrochloride
(±)-Atenolol
(±)-Atenolol
O6-benzylguanine
O6-benzylguanine
(±)-Atenolol
(±)-Atenolol
O6-benzylguanine
O6-benzylguanine
6-Methoxy-1,2,3,4-tetrahydro-9H-pyrido[3,4b] indole
6-Methoxy-1,2,3,4-tetrahydro-9H-pyrido[3,4b] indole
Arcaine sulfate
Arcaine sulfate
6-Methoxy-1,2,3,4-tetrahydro-9H-pyrido[3,4b] indole
6-Methoxy-1,2,3,4-tetrahydro-9H-pyrido[3,4b] indole
Arcaine sulfate
Arcaine sulfate
Amiodarone hydrochloride
Amiodarone hydrochloride
Betaine aldehyde chloride
Betaine aldehyde chloride
Amiodarone hydrochloride
Amiodarone hydrochloride
Betaine aldehyde chloride
Betaine aldehyde chloride
Acetamide
Acetamide
4-Amino-1,8-naphthalimide
4-Amino-1,8-naphthalimide
Acetamide
Acetamide
4-Amino-1,8-naphthalimide
4-Amino-1,8-naphthalimide
Adenosine
Adenosine
Bay 11-7085
Bay 11-7085
Adenosine
Adenosine
Bay 11-7085
Bay 11-7085
Amantadine hydrochloride
Amantadine hydrochloride
(±)-2-Amino-4-phosphonobutyric acid
(±)-2-Amino-4-phosphonobutyric acid
Amantadine hydrochloride
Amantadine hydrochloride
(±)-2-Amino-4-phosphonobutyric acid
(±)-2-Amino-4-phosphonobutyric acid
(±)-p-Aminoglutethimide
(±)-p-Aminoglutethimide
8-Bromo-cAMP sodium
8-Bromo-cAMP sodium
(±)-p-Aminoglutethimide
(±)-p-Aminoglutethimide
8-Bromo-cAMP sodium
8-Bromo-cAMP sodium
GABA
GABA
Apigenin
Apigenin
GABA
GABA
Apigenin
Apigenin
HEMADO
HEMADO
Sorbinil
Sorbinil
HEMADO
HEMADO
Sorbinil
Sorbinil
Gabaculine hydrochloride
Gabaculine hydrochloride
3-Amino-1-propanesulfonic acid sodium
3-Amino-1-propanesulfonic acid sodium
Gabaculine hydrochloride
Gabaculine hydrochloride
3-Amino-1-propanesulfonic acid sodium
3-Amino-1-propanesulfonic acid sodium
Aminobenztropine
Aminobenztropine
(±)-Bay K 8644
(±)-Bay K 8644
Aminobenztropine
Aminobenztropine
(±)-Bay K 8644
(±)-Bay K 8644
O-(Carboxymethyl)hydroxylamine hemihydrochloride
O-(Carboxymethyl)hydroxylamine hemihydrochloride
(±)-2-Amino-3-phosphonopropionic acid
(±)-2-Amino-3-phosphonopropionic acid
O-(Carboxymethyl)hydroxylamine hemihydrochloride
O-(Carboxymethyl)hydroxylamine hemihydrochloride
(±)-2-Amino-3-phosphonopropionic acid
(±)-2-Amino-3-phosphonopropionic acid
Alaproclate hydrochloride
Alaproclate hydrochloride
(±)-Butaclamol hydrochloride
(±)-Butaclamol hydrochloride
Alaproclate hydrochloride
Alaproclate hydrochloride
(±)-Butaclamol hydrochloride
(±)-Butaclamol hydrochloride
PD-180970
PD-180970
TNP
TNP
PD-180970
PD-180970
TNP
TNP
Opipramol dihydrochloride
Opipramol dihydrochloride
Carmustine
Carmustine
Opipramol dihydrochloride
Opipramol dihydrochloride
Carmustine
Carmustine
N-Acetylprocainamide hydrochloride
N-Acetylprocainamide hydrochloride
Maraviroc
Maraviroc
N-Acetylprocainamide hydrochloride
N-Acetylprocainamide hydrochloride
Maraviroc
Maraviroc
A-77636 hydrochloride
A-77636 hydrochloride
CP-380736
CP-380736
A-77636 hydrochloride
A-77636 hydrochloride
CP-380736
CP-380736
Actinonin
Actinonin
4-Aminobenzamidine dihydrochloride
4-Aminobenzamidine dihydrochloride
Actinonin
Actinonin
4-Aminobenzamidine dihydrochloride
4-Aminobenzamidine dihydrochloride
8-Bromo-cGMP sodium
8-Bromo-cGMP sodium
BTO-1
BTO-1
8-Bromo-cGMP sodium
8-Bromo-cGMP sodium
BTO-1
BTO-1
no compound
no compound
no compound
no compound
no compound
no compound
no compound
no compound
no compound
no compound
no compound
no compound
no compound
no compound
no compound
no compound
no compound
no compound
no compound
no compound
no compound
no compound
no compound
no compound
no compound
no compound
no compound
no compound
no compound
no compound
no compound
no compound
N-Phenylanthranilic acid
N-Phenylanthranilic acid
5-Fluoroindole-2-carboxylic acid
5-Fluoroindole-2-carboxylic acid
N-Phenylanthranilic acid
N-Phenylanthranilic acid
5-Fluoroindole-2-carboxylic acid
5-Fluoroindole-2-carboxylic acid
Chlormethiazole hydrochloride
Chlormethiazole hydrochloride
N-Bromoacetamide
N-Bromoacetamide
Chlormethiazole hydrochloride
Chlormethiazole hydrochloride
N-Bromoacetamide
N-Bromoacetamide
PD 0325901
PD 0325901
1-Aminocyclopropanecarboxylic acid hydrochloride
1-Aminocyclopropanecarboxylic acid hydrochloride
PD 0325901
PD 0325901
1-Aminocyclopropanecarboxylic acid hydrochloride
1-Aminocyclopropanecarboxylic acid hydrochloride
4-(2-Aminoethyl)benzenesulfonyl fluoride hydrochloride
4-(2-Aminoethyl)benzenesulfonyl fluoride hydrochloride
Benazoline oxalate
Benazoline oxalate
4-(2-Aminoethyl)benzenesulfonyl fluoride hydrochloride
4-(2-Aminoethyl)benzenesulfonyl fluoride hydrochloride
Benazoline oxalate
Benazoline oxalate
Org 24598 lithium salt
Org 24598 lithium salt
Reserpine
Reserpine
Org 24598 lithium salt
Org 24598 lithium salt
Reserpine
Reserpine
L-Aspartic acid
L-Aspartic acid
Betaxolol hydrochloride
Betaxolol hydrochloride
L-Aspartic acid
L-Aspartic acid
Betaxolol hydrochloride
Betaxolol hydrochloride
Aminophylline ethylenediamine
Aminophylline ethylenediamine
Atorvastatin calcium salt trihydrate
Atorvastatin calcium salt trihydrate
Aminophylline ethylenediamine
Aminophylline ethylenediamine
Atorvastatin calcium salt trihydrate
Atorvastatin calcium salt trihydrate
(±)-HA-966
(±)-HA-966
Benztropine mesylate
Benztropine mesylate
(±)-HA-966
(±)-HA-966
Benztropine mesylate
Benztropine mesylate
3'-Azido-3'-deoxythymidine
3'-Azido-3'-deoxythymidine
(+)-Butaclamol hydrochloride
(+)-Butaclamol hydrochloride
3'-Azido-3'-deoxythymidine
3'-Azido-3'-deoxythymidine
(+)-Butaclamol hydrochloride
(+)-Butaclamol hydrochloride
8-(p-Sulfophenyl)theophylline
8-(p-Sulfophenyl)theophylline
Gemcitabine hydrochloride
Gemcitabine hydrochloride
8-(p-Sulfophenyl)theophylline
8-(p-Sulfophenyl)theophylline
Gemcitabine hydrochloride
Gemcitabine hydrochloride
YM 976
YM 976
Apomorphine hydrochloride hemihydrate
Apomorphine hydrochloride hemihydrate
YM 976
YM 976
Apomorphine hydrochloride hemihydrate
Apomorphine hydrochloride hemihydrate
Arecaidine propargyl ester hydrobromide
Arecaidine propargyl ester hydrobromide
Bromoacetylcholine bromide
Bromoacetylcholine bromide
Arecaidine propargyl ester hydrobromide
Arecaidine propargyl ester hydrobromide
Bromoacetylcholine bromide
Bromoacetylcholine bromide
5-(N,N-Dimethyl)amiloride hydrochloride
5-(N,N-Dimethyl)amiloride hydrochloride
L-Arginine
L-Arginine
5-(N,N-Dimethyl)amiloride hydrochloride
5-(N,N-Dimethyl)amiloride hydrochloride
L-Arginine
L-Arginine
Psora-4
Psora-4
BRL 37344 sodium
BRL 37344 sodium
Psora-4
Psora-4
BRL 37344 sodium
BRL 37344 sodium
(±)-2-Amino-5-phosphonopentanoic acid
(±)-2-Amino-5-phosphonopentanoic acid
2-(2-Aminoethyl)isothiourea dihydrobromide
2-(2-Aminoethyl)isothiourea dihydrobromide
(±)-2-Amino-5-phosphonopentanoic acid
(±)-2-Amino-5-phosphonopentanoic acid
2-(2-Aminoethyl)isothiourea dihydrobromide
2-(2-Aminoethyl)isothiourea dihydrobromide
gamma-Acetylinic GABA
gamma-Acetylinic GABA
PK 11195
PK 11195
gamma-Acetylinic GABA
gamma-Acetylinic GABA
PK 11195
PK 11195
Sodium Taurocholate hydrate
Sodium Taurocholate hydrate
2-Hydroxysaclofen
2-Hydroxysaclofen
Sodium Taurocholate hydrate
Sodium Taurocholate hydrate
2-Hydroxysaclofen
2-Hydroxysaclofen
ATPA
ATPA
L-Cycloserine
L-Cycloserine
ATPA
ATPA
L-Cycloserine
L-Cycloserine
Methotrexate hydrate
Methotrexate hydrate
3-Aminopropylphosphonic acid
3-Aminopropylphosphonic acid
Methotrexate hydrate
Methotrexate hydrate
3-Aminopropylphosphonic acid
3-Aminopropylphosphonic acid
TBBz
TBBz
CB 1954
CB 1954
TBBz
TBBz
CB 1954
CB 1954
no compound
no compound
no compound
no compound
no compound
no compound
no compound
no compound
no compound
no compound
no compound
no compound
no compound
no compound
no compound
no compound
no compound
no compound
no compound
no compound
no compound
no compound
no compound
no compound
no compound
no compound
no compound
no compound
no compound
no compound
no compound
no compound
S(-)-p-Bromotetramisole oxalate
S(-)-p-Bromotetramisole oxalate
N-Acetyl-L-Cysteine
N-Acetyl-L-Cysteine
S(-)-p-Bromotetramisole oxalate
S(-)-p-Bromotetramisole oxalate
N-Acetyl-L-Cysteine
N-Acetyl-L-Cysteine
L-allylglycine
L-allylglycine
(±)-Brompheniramine maleate
(±)-Brompheniramine maleate
L-allylglycine
L-allylglycine
(±)-Brompheniramine maleate
(±)-Brompheniramine maleate
TMB-8 hydrochloride
TMB-8 hydrochloride
6-Aminohexanoic acid
6-Aminohexanoic acid
TMB-8 hydrochloride
TMB-8 hydrochloride
6-Aminohexanoic acid
6-Aminohexanoic acid
Ancitabine hydrochloride
Ancitabine hydrochloride
BWB70C
BWB70C
Ancitabine hydrochloride
Ancitabine hydrochloride
BWB70C
BWB70C
L-azetidine-2-carboxylic acid
L-azetidine-2-carboxylic acid
Altretamine
Altretamine
L-azetidine-2-carboxylic acid
L-azetidine-2-carboxylic acid
Altretamine
Altretamine
Astaxanthin
Astaxanthin
Benzamidine hydrochloride
Benzamidine hydrochloride
Astaxanthin
Astaxanthin
Benzamidine hydrochloride
Benzamidine hydrochloride
S-(p-Azidophenacyl)glutathione
S-(p-Azidophenacyl)glutathione
Adenosine 3',5'-cyclic monophosphate
Adenosine 3',5'-cyclic monophosphate
S-(p-Azidophenacyl)glutathione
S-(p-Azidophenacyl)glutathione
Adenosine 3',5'-cyclic monophosphate
Adenosine 3',5'-cyclic monophosphate
Lercanidipine hydrochloride hemihydrate
Lercanidipine hydrochloride hemihydrate
Ro 20-1724
Ro 20-1724
Lercanidipine hydrochloride hemihydrate
Lercanidipine hydrochloride hemihydrate
Ro 20-1724
Ro 20-1724
Acetyl-beta-methylcholine chloride
Acetyl-beta-methylcholine chloride
(±)-AMT hydrochloride
(±)-AMT hydrochloride
Acetyl-beta-methylcholine chloride
Acetyl-beta-methylcholine chloride
(±)-AMT hydrochloride
(±)-AMT hydrochloride
1,3-Dipropyl-8-p-sulfophenylxanthine
1,3-Dipropyl-8-p-sulfophenylxanthine
6-Fluoronorepinephrine hydrochloride
6-Fluoronorepinephrine hydrochloride
1,3-Dipropyl-8-p-sulfophenylxanthine
1,3-Dipropyl-8-p-sulfophenylxanthine
6-Fluoronorepinephrine hydrochloride
6-Fluoronorepinephrine hydrochloride
AA-861
AA-861
BLI-489 hydrate
BLI-489 hydrate
AA-861
AA-861
BLI-489 hydrate
BLI-489 hydrate
Indirubin-3'-oxime
Indirubin-3'-oxime
BMY 7378 dihydrochloride
BMY 7378 dihydrochloride
Indirubin-3'-oxime
Indirubin-3'-oxime
BMY 7378 dihydrochloride
BMY 7378 dihydrochloride
Azathioprine
Azathioprine
1-Allyl-3,7-dimethyl-8-p-sulfophenylxanthine
1-Allyl-3,7-dimethyl-8-p-sulfophenylxanthine
Azathioprine
Azathioprine
1-Allyl-3,7-dimethyl-8-p-sulfophenylxanthine
1-Allyl-3,7-dimethyl-8-p-sulfophenylxanthine
SB 200646 hydrochloride
SB 200646 hydrochloride
BRL 54443 maleate
BRL 54443 maleate
SB 200646 hydrochloride
SB 200646 hydrochloride
BRL 54443 maleate
BRL 54443 maleate
L-732,138
L-732,138
Acetohexamide
Acetohexamide
L-732,138
L-732,138
Acetohexamide
Acetohexamide
AB-MECA
AB-MECA
Caffeic Acid
Caffeic Acid
AB-MECA
AB-MECA
Caffeic Acid
Caffeic Acid
Amifostine
Amifostine
Azithromycin dihydrate
Azithromycin dihydrate
Amifostine
Amifostine
Azithromycin dihydrate
Azithromycin dihydrate
ARL 67156 trisodium salt
ARL 67156 trisodium salt
ML-9
ML-9
ARL 67156 trisodium salt
ARL 67156 trisodium salt
ML-9
ML-9
Atropine methyl bromide
Atropine methyl bromide
2,3-Butanedione monoxime
2,3-Butanedione monoxime
Atropine methyl bromide
Atropine methyl bromide
2,3-Butanedione monoxime
2,3-Butanedione monoxime
Voriconazole
Voriconazole
S-(+)-PD 123177 trifluoroacetate salt hydrate
S-(+)-PD 123177 trifluoroacetate salt hydrate
Voriconazole
Voriconazole
S-(+)-PD 123177 trifluoroacetate salt hydrate
S-(+)-PD 123177 trifluoroacetate salt hydrate
no compound
no compound
no compound
no compound
no compound
no compound
no compound
no compound
no compound
no compound
no compound
no compound
no compound
no compound
no compound
no compound
no compound
no compound
no compound
no compound
no compound
no compound
no compound
no compound
no compound
no compound
no compound
no compound
no compound
no compound
no compound
no compound
5-Aminovaleric acid hydrochloride
5-Aminovaleric acid hydrochloride
L-2-aminoadipic acid
L-2-aminoadipic acid
5-Aminovaleric acid hydrochloride
5-Aminovaleric acid hydrochloride
L-2-aminoadipic acid
L-2-aminoadipic acid
ABT-418 hydrochloride
ABT-418 hydrochloride
Benzamil hydrochloride
Benzamil hydrochloride
ABT-418 hydrochloride
ABT-418 hydrochloride
Benzamil hydrochloride
Benzamil hydrochloride
4-Aminopyridine
4-Aminopyridine
ATPO
ATPO
4-Aminopyridine
4-Aminopyridine
ATPO
ATPO
Alprenolol hydrochloride
Alprenolol hydrochloride
5-Bromo-2'-deoxyuridine
5-Bromo-2'-deoxyuridine
Alprenolol hydrochloride
Alprenolol hydrochloride
5-Bromo-2'-deoxyuridine
5-Bromo-2'-deoxyuridine
p-Aminoclonidine hydrochloride
p-Aminoclonidine hydrochloride
2-(Methylthio)adenosine 5'-diphosphate trisodium salt hydrate
2-(Methylthio)adenosine 5'-diphosphate trisodium salt hydrate
p-Aminoclonidine hydrochloride
p-Aminoclonidine hydrochloride
2-(Methylthio)adenosine 5'-diphosphate trisodium salt hydrate
2-(Methylthio)adenosine 5'-diphosphate trisodium salt hydrate
N-(4-Amino-2-chlorophenyl)phthalimide
N-(4-Amino-2-chlorophenyl)phthalimide
Betamethasone
Betamethasone
N-(4-Amino-2-chlorophenyl)phthalimide
N-(4-Amino-2-chlorophenyl)phthalimide
Betamethasone
Betamethasone
Aminopterin
Aminopterin
L(-)-Norepinephrine bitartrate
L(-)-Norepinephrine bitartrate
Aminopterin
Aminopterin
L(-)-Norepinephrine bitartrate
L(-)-Norepinephrine bitartrate
Amsacrine hydrochloride
Amsacrine hydrochloride
Bestatin hydrochloride
Bestatin hydrochloride
Amsacrine hydrochloride
Amsacrine hydrochloride
Bestatin hydrochloride
Bestatin hydrochloride
5-azacytidine
5-azacytidine
Paroxetine hydrochloride hemihydrate (MW = 374.83)
Paroxetine hydrochloride hemihydrate (MW = 374.83)
5-azacytidine
5-azacytidine
Paroxetine hydrochloride hemihydrate (MW = 374.83)
Paroxetine hydrochloride hemihydrate (MW = 374.83)
2-Methylthioadenosine triphosphate tetrasodium
2-Methylthioadenosine triphosphate tetrasodium
Bromoacetyl alprenolol menthane
Bromoacetyl alprenolol menthane
2-Methylthioadenosine triphosphate tetrasodium
2-Methylthioadenosine triphosphate tetrasodium
Bromoacetyl alprenolol menthane
Bromoacetyl alprenolol menthane
9-Amino-1,2,3,4-tetrahydroacridine hydrochloride
9-Amino-1,2,3,4-tetrahydroacridine hydrochloride
Linezolid
Linezolid
9-Amino-1,2,3,4-tetrahydroacridine hydrochloride
9-Amino-1,2,3,4-tetrahydroacridine hydrochloride
Linezolid
Linezolid
S(-)-Atenolol
S(-)-Atenolol
R(+)-6-Bromo-APB hydrobromide
R(+)-6-Bromo-APB hydrobromide
S(-)-Atenolol
S(-)-Atenolol
R(+)-6-Bromo-APB hydrobromide
R(+)-6-Bromo-APB hydrobromide
Acyclovir
Acyclovir
trans-(±)-ACPD
trans-(±)-ACPD
Acyclovir
Acyclovir
trans-(±)-ACPD
trans-(±)-ACPD
AS-252424
AS-252424
Biperiden hydrochloride
Biperiden hydrochloride
AS-252424
AS-252424
Biperiden hydrochloride
Biperiden hydrochloride
Acetylsalicylic acid
Acetylsalicylic acid
SKF-89145 hydrobromide
SKF-89145 hydrobromide
Acetylsalicylic acid
Acetylsalicylic acid
SKF-89145 hydrobromide
SKF-89145 hydrobromide
Alloxazine
Alloxazine
Cilostazol
Cilostazol
Alloxazine
Alloxazine
Cilostazol
Cilostazol
Acetazolamide
Acetazolamide
Sildenafil citrate salt
Sildenafil citrate salt
Acetazolamide
Acetazolamide
Sildenafil citrate salt
Sildenafil citrate salt
Beclomethasone
Beclomethasone
(+)-Catechin Hydrate
(+)-Catechin Hydrate
Beclomethasone
Beclomethasone
(+)-Catechin Hydrate
(+)-Catechin Hydrate
Amperozide hydrochloride
Amperozide hydrochloride
SB 222200
SB 222200
Amperozide hydrochloride
Amperozide hydrochloride
SB 222200
SB 222200
Benzamide
Benzamide
Corticosterone
Corticosterone
Benzamide
Benzamide
Corticosterone
Corticosterone
no compound
no compound
no compound
no compound
no compound
no compound
no compound
no compound
no compound
no compound
no compound
no compound
no compound
no compound
no compound
no compound
no compound
no compound
no compound
no compound
no compound
no compound
no compound
no compound
no compound
no compound
no compound
no compound
no compound
no compound
no compound
no compound
(±)-Nipecotic acid
(±)-Nipecotic acid
N-Acetyltryptamine
N-Acetyltryptamine
(±)-Nipecotic acid
(±)-Nipecotic acid
N-Acetyltryptamine
N-Acetyltryptamine
3-Bromo-7-nitroindazole
3-Bromo-7-nitroindazole
L-Buthionine-sulfoximine
L-Buthionine-sulfoximine
3-Bromo-7-nitroindazole
3-Bromo-7-nitroindazole
L-Buthionine-sulfoximine
L-Buthionine-sulfoximine
Atropine sulfate
Atropine sulfate
Allopurinol
Allopurinol
Atropine sulfate
Atropine sulfate
Allopurinol
Allopurinol
Bumetanide
Bumetanide
Bepridil hydrochloride
Bepridil hydrochloride
Bumetanide
Bumetanide
Bepridil hydrochloride
Bepridil hydrochloride
3-aminobenzamide
3-aminobenzamide
Aminoguanidine hydrochloride
Aminoguanidine hydrochloride
3-aminobenzamide
3-aminobenzamide
Aminoguanidine hydrochloride
Aminoguanidine hydrochloride
(±)-Baclofen
(±)-Baclofen
Buspirone hydrochloride
Buspirone hydrochloride
(±)-Baclofen
(±)-Baclofen
Buspirone hydrochloride
Buspirone hydrochloride
N-Acetyl-5-hydroxytryptamine
N-Acetyl-5-hydroxytryptamine
5-(N,N-hexamethylene)amiloride
5-(N,N-hexamethylene)amiloride
N-Acetyl-5-hydroxytryptamine
N-Acetyl-5-hydroxytryptamine
5-(N,N-hexamethylene)amiloride
5-(N,N-hexamethylene)amiloride
Brefeldin A from Penicillium brefeldianum
Brefeldin A from Penicillium brefeldianum
Alfuzosin hydrochloride
Alfuzosin hydrochloride
Brefeldin A from Penicillium brefeldianum
Brefeldin A from Penicillium brefeldianum
Alfuzosin hydrochloride
Alfuzosin hydrochloride
5-(N-Ethyl-N-isopropyl)amiloride
5-(N-Ethyl-N-isopropyl)amiloride
Antozoline hydrochloride
Antozoline hydrochloride
5-(N-Ethyl-N-isopropyl)amiloride
5-(N-Ethyl-N-isopropyl)amiloride
Antozoline hydrochloride
Antozoline hydrochloride
BP 897
BP 897
Benoxathian hydrochloride
Benoxathian hydrochloride
BP 897
BP 897
Benoxathian hydrochloride
Benoxathian hydrochloride
10058-F4
10058-F4
PHA 767491 hydrochloride
PHA 767491 hydrochloride
10058-F4
10058-F4
PHA 767491 hydrochloride
PHA 767491 hydrochloride
Bupropion hydrochloride
Bupropion hydrochloride
BTCP hydrochloride
BTCP hydrochloride
Bupropion hydrochloride
Bupropion hydrochloride
BTCP hydrochloride
BTCP hydrochloride
Varenicline tartrate
Varenicline tartrate
Trovafloxacin mesylate
Trovafloxacin mesylate
Varenicline tartrate
Varenicline tartrate
Trovafloxacin mesylate
Trovafloxacin mesylate
BU224 hydrochloride
BU224 hydrochloride
Rhodblock 6
Rhodblock 6
BU224 hydrochloride
BU224 hydrochloride
Rhodblock 6
Rhodblock 6
Aconitine
Aconitine
cis-4-Aminocrotonic acid
cis-4-Aminocrotonic acid
Aconitine
Aconitine
cis-4-Aminocrotonic acid
cis-4-Aminocrotonic acid
Ciprofibrate
Ciprofibrate
Caffeine
Caffeine
Ciprofibrate
Ciprofibrate
Caffeine
Caffeine
Arecoline hydrobromide
Arecoline hydrobromide
CBIQ
CBIQ
Arecoline hydrobromide
Arecoline hydrobromide
CBIQ
CBIQ
CGP-7930
CGP-7930
Chlorpropamide
Chlorpropamide
CGP-7930
CGP-7930
Chlorpropamide
Chlorpropamide
Aminoguanidine hemisulfate
Aminoguanidine hemisulfate
1-benzoyl-5-methoxy-2-methylindole-3-acetic acid
1-benzoyl-5-methoxy-2-methylindole-3-acetic acid
Aminoguanidine hemisulfate
Aminoguanidine hemisulfate
1-benzoyl-5-methoxy-2-methylindole-3-acetic acid
1-benzoyl-5-methoxy-2-methylindole-3-acetic acid
Chlorprothixene hydrochloride
Chlorprothixene hydrochloride
Carboplatin
Carboplatin
Chlorprothixene hydrochloride
Chlorprothixene hydrochloride
Carboplatin
Carboplatin
no compound
no compound
no compound
no compound
no compound
no compound
no compound
no compound
no compound
no compound
no compound
no compound
no compound
no compound
no compound
no compound
no compound
no compound
no compound
no compound
no compound
no compound
no compound
no compound
no compound
no compound
no compound
no compound
no compound
no compound
no compound
no compound
Azelaic acid
Azelaic acid
Amiloride hydrochloride
Amiloride hydrochloride
Azelaic acid
Azelaic acid
Amiloride hydrochloride
Amiloride hydrochloride
(+)-Bromocriptine methanesulfonate
(+)-Bromocriptine methanesulfonate
DL-Buthionine-[S,R]-sulfoximine
DL-Buthionine-[S,R]-sulfoximine
(+)-Bromocriptine methanesulfonate
(+)-Bromocriptine methanesulfonate
DL-Buthionine-[S,R]-sulfoximine
DL-Buthionine-[S,R]-sulfoximine
Atropine methyl nitrate
Atropine methyl nitrate
Amitriptyline hydrochloride
Amitriptyline hydrochloride
Atropine methyl nitrate
Atropine methyl nitrate
Amitriptyline hydrochloride
Amitriptyline hydrochloride
Betaine hydrochloride
Betaine hydrochloride
(+)-Brompheniramine maleate
(+)-Brompheniramine maleate
Betaine hydrochloride
Betaine hydrochloride
(+)-Brompheniramine maleate
(+)-Brompheniramine maleate
(±)-Norepinephrine (+)bitartrate
(±)-Norepinephrine (+)bitartrate
BW 284c51
BW 284c51
(±)-Norepinephrine (+)bitartrate
(±)-Norepinephrine (+)bitartrate
BW 284c51
BW 284c51
SB 202190
SB 202190
Benserazide hydrochloride
Benserazide hydrochloride
SB 202190
SB 202190
Benserazide hydrochloride
Benserazide hydrochloride
Aurintricarboxylic acid
Aurintricarboxylic acid
Fulvestrant
Fulvestrant
Aurintricarboxylic acid
Aurintricarboxylic acid
Fulvestrant
Fulvestrant
Budesonide
Budesonide
BRL 50481
BRL 50481
Budesonide
Budesonide
BRL 50481
BRL 50481
3-Aminopropionitrile fumarate
3-Aminopropionitrile fumarate
Aniracetam
Aniracetam
3-Aminopropionitrile fumarate
3-Aminopropionitrile fumarate
Aniracetam
Aniracetam
G15
G15
Gisadenafil besylate salt
Gisadenafil besylate salt
G15
G15
Gisadenafil besylate salt
Gisadenafil besylate salt
1-Aminobenzotriazole
1-Aminobenzotriazole
Amoxapine
Amoxapine
1-Aminobenzotriazole
1-Aminobenzotriazole
Amoxapine
Amoxapine
CP-100356 monohydrochloride
CP-100356 monohydrochloride
DAPH
DAPH
CP-100356 monohydrochloride
CP-100356 monohydrochloride
DAPH
DAPH
Sandoz 58-035
Sandoz 58-035
1-Amino-1-cyclohexanecarboxylic acid hydrochloride
1-Amino-1-cyclohexanecarboxylic acid hydrochloride
Sandoz 58-035
Sandoz 58-035
1-Amino-1-cyclohexanecarboxylic acid hydrochloride
1-Amino-1-cyclohexanecarboxylic acid hydrochloride
B-HT 933 dihydrochloride
B-HT 933 dihydrochloride
Supercinnamaldehyde
Supercinnamaldehyde
B-HT 933 dihydrochloride
B-HT 933 dihydrochloride
Supercinnamaldehyde
Supercinnamaldehyde
Acetylthiocholine chloride
Acetylthiocholine chloride
N6-2-(4-Aminophenyl)ethyladenosine
N6-2-(4-Aminophenyl)ethyladenosine
Acetylthiocholine chloride
Acetylthiocholine chloride
N6-2-(4-Aminophenyl)ethyladenosine
N6-2-(4-Aminophenyl)ethyladenosine
6-Chloromelatonin
6-Chloromelatonin
Cyclophosphamide monohydrate
Cyclophosphamide monohydrate
6-Chloromelatonin
6-Chloromelatonin
Cyclophosphamide monohydrate
Cyclophosphamide monohydrate
A-315456
A-315456
AIDA
AIDA
A-315456
A-315456
AIDA
AIDA
CGP-13501
CGP-13501
1-(4-Chlorobenzyl)-5-methoxy-2-methylindole-3-acetic acid
1-(4-Chlorobenzyl)-5-methoxy-2-methylindole-3-acetic acid
CGP-13501
CGP-13501
1-(4-Chlorobenzyl)-5-methoxy-2-methylindole-3-acetic acid
1-(4-Chlorobenzyl)-5-methoxy-2-methylindole-3-acetic acid
Agmatine sulfate
Agmatine sulfate
p-Benzoquinone
p-Benzoquinone
Agmatine sulfate
Agmatine sulfate
p-Benzoquinone
p-Benzoquinone
Choline bromide
Choline bromide
Cortisone
Cortisone
Choline bromide
Choline bromide
Cortisone
Cortisone
no compound
no compound
no compound
no compound
no compound
no compound
no compound
no compound
no compound
no compound
no compound
no compound
no compound
no compound
no compound
no compound
no compound
no compound
no compound
no compound
no compound
no compound
no compound
no compound
no compound
no compound
no compound
no compound
no compound
no compound
no compound
no compound
no compound
no compound
no compound
no compound
no compound
no compound
no compound
no compound
no compound
no compound
no compound
no compound
no compound
no compound
no compound
no compound
no compound
no compound
no compound
no compound
no compound
no compound
no compound
no compound
no compound
no compound
no compound
no compound
no compound
no compound
no compound
no compound
no compound
no compound
no compound
no compound
no compound
no compound
no compound
no compound
no compound
no compound
no compound
no compound
no compound
no compound
no compound
no compound
no compound
no compound
no compound
no compound
no compound
no compound
no compound
no compound
no compound
no compound
no compound
no compound
no compound
no compound
no compound
no compound
no compound
no compound
no compound
no compound
no compound
no compound
no compound
no compound
no compound
no compound
no compound
no compound
no compound
no compound
no compound
no compound
no compound
no compound
no compound
no compound
no compound
no compound
no compound
no compound
no compound
no compound
no compound
no compound
no compound
no compound
no compound
no compound
no compound
no compound
no compound
no compound
no compound
no compound
no compound
no compound
no compound
no compound
no compound
no compound
no compound
no compound
no compound
no compound
no compound
no compound
no compound
no compound
no compound
no compound
no compound
no compound
no compound
no compound
no compound
no compound
no compound
no compound
no compound
no compound
no compound
no compound
no compound
no compound
no compound
no compound
no compound
no compound
no compound
no compound
no compound
no compound
no compound
no compound
no compound
no compound
no compound
no compound
no compound
no compound
no compound
no compound
no compound
no compound
no compound
no compound
no compound
no compound
no compound
no compound
no compound
no compound
no compound
no compound
no compound
no compound
no compound
no compound
no compound
no compound
no compound
no compound
no compound
no compound
no compound
no compound
no compound
no compound
no compound
no compound
no compound
no compound
no compound
no compound
no compound
no compound
no compound
no compound
no compound
no compound
no compound
no compound
no compound
no compound
no compound
no compound
no compound
no compound
no compound
no compound
no compound
no compound
no compound
no compound
no compound
no compound
no compound
no compound
no compound
no compound
no compound
no compound
no compound
no compound
no compound
no compound
no compound
no compound
no compound
no compound
no compound
no compound
no compound
no compound
no compound
no compound
no compound
no compound
no compound
no compound
no compound
no compound
no compound
no compound
no compound
no compound
no compound
no compound
no compound
no compound
no compound
no compound
no compound
no compound
no compound
no compound
no compound
no compound
no compound
no compound
no compound
no compound
no compound
no compound
no compound
no compound
no compound
no compound
no compound
no compound
no compound
no compound
no compound
no compound
no compound
no compound
no compound
no compound
no compound
no compound
no compound
no compound
no compound
no compound
no compound
no compound
no compound
no compound
no compound
no compound
no compound
no compound
no compound
no compound
no compound
no compound
no compound
no compound
no compound
no compound
no compound
no compound
no compound
no compound
no compound
no compound
no compound
no compound
no compound
no compound
no compound
no compound
no compound
no compound
no compound
no compound
no compound
no compound
no compound
no compound
no compound
no compound
no compound
no compound
no compound
no compound
no compound
no compound
no compound
no compound
no compound
no compound
no compound
no compound
no compound
no compound
no compound
no compound
no compound
no compound
no compound
no compound
no compound
no compound
no compound
no compound
no compound
no compound
no compound
no compound
no compound
no compound
no compound
no compound
no compound
no compound
no compound
no compound
no compound
no compound
no compound
no compound
no compound
no compound
no compound
no compound
no compound
no compound
no compound
no compound
no compound
no compound
no compound
no compound
no compound
no compound
no compound
no compound
no compound
no compound
no compound
no compound
no compound
no compound
no compound
no compound
no compound
no compound
no compound
no compound
no compound
no compound
no compound
no compound
no compound
no compound
Chelerythrine chloride
Chelerythrine chloride
Cyproterone acetate
Cyproterone acetate
Chelerythrine chloride
Chelerythrine chloride
Cyproterone acetate
Cyproterone acetate
Ebastine
Ebastine
Demeclocycline hydrochloride
Demeclocycline hydrochloride
Ebastine
Ebastine
Demeclocycline hydrochloride
Demeclocycline hydrochloride
Cyclosporin A
Cyclosporin A
Captopril
Captopril
Cyclosporin A
Cyclosporin A
Captopril
Captopril
Cetirizine dihydrochloride
Cetirizine dihydrochloride
Cilnidipine
Cilnidipine
Cetirizine dihydrochloride
Cetirizine dihydrochloride
Cilnidipine
Cilnidipine
Carbachol
Carbachol
Cyclobenzaprine hydrochloride
Cyclobenzaprine hydrochloride
Carbachol
Carbachol
Cyclobenzaprine hydrochloride
Cyclobenzaprine hydrochloride
(+)-Cyclazocine
(+)-Cyclazocine
3-deazaadenosine
3-deazaadenosine
(+)-Cyclazocine
(+)-Cyclazocine
3-deazaadenosine
3-deazaadenosine
Cephalexin hydrate
Cephalexin hydrate
Bethanechol chloride
Bethanechol chloride
Cephalexin hydrate
Cephalexin hydrate
Bethanechol chloride
Bethanechol chloride
CGP 20712A methanesulfonate
CGP 20712A methanesulfonate
Dantrolene sodium
Dantrolene sodium
CGP 20712A methanesulfonate
CGP 20712A methanesulfonate
Dantrolene sodium
Dantrolene sodium
Roscovitine
Roscovitine
7-Chloro-4-hydroxy-2-phenyl-1,8-naphthyridine
7-Chloro-4-hydroxy-2-phenyl-1,8-naphthyridine
Roscovitine
Roscovitine
7-Chloro-4-hydroxy-2-phenyl-1,8-naphthyridine
7-Chloro-4-hydroxy-2-phenyl-1,8-naphthyridine
Dobutamine hydrochloride
Dobutamine hydrochloride
R(-)-Apocodeine hydrochloride
R(-)-Apocodeine hydrochloride
Dobutamine hydrochloride
Dobutamine hydrochloride
R(-)-Apocodeine hydrochloride
R(-)-Apocodeine hydrochloride
Cyproheptadine hydrochloride
Cyproheptadine hydrochloride
Clofibrate
Clofibrate
Cyproheptadine hydrochloride
Cyproheptadine hydrochloride
Clofibrate
Clofibrate
1,4-Dideoxy-1,4-imino-D-arabinitol
1,4-Dideoxy-1,4-imino-D-arabinitol
Icilin
Icilin
1,4-Dideoxy-1,4-imino-D-arabinitol
1,4-Dideoxy-1,4-imino-D-arabinitol
Icilin
Icilin
3-Morpholinosydnonimine hydrochloride
3-Morpholinosydnonimine hydrochloride
Clomipramine hydrochloride
Clomipramine hydrochloride
3-Morpholinosydnonimine hydrochloride
3-Morpholinosydnonimine hydrochloride
Clomipramine hydrochloride
Clomipramine hydrochloride
Diphenyleneiodonium chloride
Diphenyleneiodonium chloride
Domperidone
Domperidone
Diphenyleneiodonium chloride
Diphenyleneiodonium chloride
Domperidone
Domperidone
Cantharidin
Cantharidin
N6-Cyclopentyladenosine
N6-Cyclopentyladenosine
Cantharidin
Cantharidin
N6-Cyclopentyladenosine
N6-Cyclopentyladenosine
N-Methyl-1-deoxynojirimycin
N-Methyl-1-deoxynojirimycin
3,7-Dimethyl-1-propargylxanthine
3,7-Dimethyl-1-propargylxanthine
N-Methyl-1-deoxynojirimycin
N-Methyl-1-deoxynojirimycin
3,7-Dimethyl-1-propargylxanthine
3,7-Dimethyl-1-propargylxanthine
Chlorpromazine hydrochloride
Chlorpromazine hydrochloride
Cinoxacin
Cinoxacin
Chlorpromazine hydrochloride
Chlorpromazine hydrochloride
Cinoxacin
Cinoxacin
Dilazep hydrochloride
Dilazep hydrochloride
DL-alpha-Difluoromethylornithine hydrochloride
DL-alpha-Difluoromethylornithine hydrochloride
Dilazep hydrochloride
Dilazep hydrochloride
DL-alpha-Difluoromethylornithine hydrochloride
DL-alpha-Difluoromethylornithine hydrochloride
Centrophenoxine hydrochloride
Centrophenoxine hydrochloride
Colchicine
Colchicine
Centrophenoxine hydrochloride
Centrophenoxine hydrochloride
Colchicine
Colchicine
Diacylglycerol Kinase Inhibitor II
Diacylglycerol Kinase Inhibitor II
ET-18-OCH3
ET-18-OCH3
Diacylglycerol Kinase Inhibitor II
Diacylglycerol Kinase Inhibitor II
ET-18-OCH3
ET-18-OCH3
no compound
no compound
no compound
no compound
no compound
no compound
no compound
no compound
no compound
no compound
no compound
no compound
no compound
no compound
no compound
no compound
no compound
no compound
no compound
no compound
no compound
no compound
no compound
no compound
no compound
no compound
no compound
no compound
no compound
no compound
no compound
no compound
1-(2-Chlorophenyl)-1-(4-chlorophenyl)-2,2-dichloroethane
1-(2-Chlorophenyl)-1-(4-chlorophenyl)-2,2-dichloroethane
DL-p-Chlorophenylalanine methyl ester hydrochloride
DL-p-Chlorophenylalanine methyl ester hydrochloride
1-(2-Chlorophenyl)-1-(4-chlorophenyl)-2,2-dichloroethane
1-(2-Chlorophenyl)-1-(4-chlorophenyl)-2,2-dichloroethane
DL-p-Chlorophenylalanine methyl ester hydrochloride
DL-p-Chlorophenylalanine methyl ester hydrochloride
CP-91149
CP-91149
Diethylenetriaminepentaacetic acid
Diethylenetriaminepentaacetic acid
CP-91149
CP-91149
Diethylenetriaminepentaacetic acid
Diethylenetriaminepentaacetic acid
D-Cycloserine
D-Cycloserine
CNS-1102
CNS-1102
D-Cycloserine
D-Cycloserine
CNS-1102
CNS-1102
(±)-CGP-12177A hydrochloride
(±)-CGP-12177A hydrochloride
Dicyclomine hydrochloride
Dicyclomine hydrochloride
(±)-CGP-12177A hydrochloride
(±)-CGP-12177A hydrochloride
Dicyclomine hydrochloride
Dicyclomine hydrochloride
Chlorzoxazone
Chlorzoxazone
Carbetapentane citrate
Carbetapentane citrate
Chlorzoxazone
Chlorzoxazone
Carbetapentane citrate
Carbetapentane citrate
Capsazepine
Capsazepine
Cytidine 5'-diphosphocholine sodium salt hydrate
Cytidine 5'-diphosphocholine sodium salt hydrate
Capsazepine
Capsazepine
Cytidine 5'-diphosphocholine sodium salt hydrate
Cytidine 5'-diphosphocholine sodium salt hydrate
Chlorothiazide
Chlorothiazide
Cinnarizine
Cinnarizine
Chlorothiazide
Chlorothiazide
Cinnarizine
Cinnarizine
(2S,1'S,2'S)-2-(carboxycyclopropyl)glycine
(2S,1'S,2'S)-2-(carboxycyclopropyl)glycine
DCEBIO
DCEBIO
(2S,1'S,2'S)-2-(carboxycyclopropyl)glycine
(2S,1'S,2'S)-2-(carboxycyclopropyl)glycine
DCEBIO
DCEBIO
SB 204741
SB 204741
Clotrimazole
Clotrimazole
SB 204741
SB 204741
Clotrimazole
Clotrimazole
Dihydrokainic acid
Dihydrokainic acid
R(-)-Propylnorapomorphine hydrochloride
R(-)-Propylnorapomorphine hydrochloride
Dihydrokainic acid
Dihydrokainic acid
R(-)-Propylnorapomorphine hydrochloride
R(-)-Propylnorapomorphine hydrochloride
GR 79236X
GR 79236X
Cytosine-1-beta-D-arabinofuranoside hydrochloride
Cytosine-1-beta-D-arabinofuranoside hydrochloride
GR 79236X
GR 79236X
Cytosine-1-beta-D-arabinofuranoside hydrochloride
Cytosine-1-beta-D-arabinofuranoside hydrochloride
KRM-III
KRM-III
(±)-SKF-38393 hydrochloride
(±)-SKF-38393 hydrochloride
KRM-III
KRM-III
(±)-SKF-38393 hydrochloride
(±)-SKF-38393 hydrochloride
Cefaclor
Cefaclor
Calcimycin
Calcimycin
Cefaclor
Cefaclor
Calcimycin
Calcimycin
Diphenhydramine hydrochloride
Diphenhydramine hydrochloride
Propofol
Propofol
Diphenhydramine hydrochloride
Diphenhydramine hydrochloride
Propofol
Propofol
Citalopram hydrobromide
Citalopram hydrobromide
Cantharidic Acid
Cantharidic Acid
Citalopram hydrobromide
Citalopram hydrobromide
Cantharidic Acid
Cantharidic Acid
5,5-Diphenylhydantoin
5,5-Diphenylhydantoin
5,7-Dichlorokynurenic acid
5,7-Dichlorokynurenic acid
5,5-Diphenylhydantoin
5,5-Diphenylhydantoin
5,7-Dichlorokynurenic acid
5,7-Dichlorokynurenic acid
Cefsulodin sodium salt hydrate
Cefsulodin sodium salt hydrate
Droxinostat
Droxinostat
Cefsulodin sodium salt hydrate
Cefsulodin sodium salt hydrate
Droxinostat
Droxinostat
Ganaxolone
Ganaxolone
SCH-28080
SCH-28080
Ganaxolone
Ganaxolone
SCH-28080
SCH-28080
Clemastine fumarate
Clemastine fumarate
L-Canavanine sulfate
L-Canavanine sulfate
Clemastine fumarate
Clemastine fumarate
L-Canavanine sulfate
L-Canavanine sulfate
Cambinol
Cambinol
Etazolate hydrochloride
Etazolate hydrochloride
Cambinol
Cambinol
Etazolate hydrochloride
Etazolate hydrochloride
no compound
no compound
no compound
no compound
no compound
no compound
no compound
no compound
no compound
no compound
no compound
no compound
no compound
no compound
no compound
no compound
no compound
no compound
no compound
no compound
no compound
no compound
no compound
no compound
no compound
no compound
no compound
no compound
no compound
no compound
no compound
no compound
(±)-Chlorpheniramine maleate
(±)-Chlorpheniramine maleate
Cyclothiazide
Cyclothiazide
(±)-Chlorpheniramine maleate
(±)-Chlorpheniramine maleate
Cyclothiazide
Cyclothiazide
8-Cyclopentyl-1,3-dipropylxanthine
8-Cyclopentyl-1,3-dipropylxanthine
Diclofenac sodium
Diclofenac sodium
8-Cyclopentyl-1,3-dipropylxanthine
8-Cyclopentyl-1,3-dipropylxanthine
Diclofenac sodium
Diclofenac sodium
8-(4-Chlorophenylthio)-cAMP sodium
8-(4-Chlorophenylthio)-cAMP sodium
(±)-CPP
(±)-CPP
8-(4-Chlorophenylthio)-cAMP sodium
8-(4-Chlorophenylthio)-cAMP sodium
(±)-CPP
(±)-CPP
S-(-)-Carbidopa
S-(-)-Carbidopa
3,4-Dichloroisocoumarin
3,4-Dichloroisocoumarin
S-(-)-Carbidopa
S-(-)-Carbidopa
3,4-Dichloroisocoumarin
3,4-Dichloroisocoumarin
L-Cysteinesulfinic Acid
L-Cysteinesulfinic Acid
CGS-21680 hydrochloride
CGS-21680 hydrochloride
L-Cysteinesulfinic Acid
L-Cysteinesulfinic Acid
CGS-21680 hydrochloride
CGS-21680 hydrochloride
Chlormezanone
Chlormezanone
Danazol
Danazol
Chlormezanone
Chlormezanone
Danazol
Danazol
(+)-Chlorpheniramine maleate
(+)-Chlorpheniramine maleate
CGS-15943
CGS-15943
(+)-Chlorpheniramine maleate
(+)-Chlorpheniramine maleate
CGS-15943
CGS-15943
CNQX disodium
CNQX disodium
1-Deoxynojirimycin hydrochloride
1-Deoxynojirimycin hydrochloride
CNQX disodium
CNQX disodium
1-Deoxynojirimycin hydrochloride
1-Deoxynojirimycin hydrochloride
Ceftriaxone sodium
Ceftriaxone sodium
Chloro-IB-MECA
Chloro-IB-MECA
Ceftriaxone sodium
Ceftriaxone sodium
Chloro-IB-MECA
Chloro-IB-MECA
Decamethonium dibromide
Decamethonium dibromide
R(-)-2,10,11-Trihydroxyaporphine hybrobromide
R(-)-2,10,11-Trihydroxyaporphine hybrobromide
Decamethonium dibromide
Decamethonium dibromide
R(-)-2,10,11-Trihydroxyaporphine hybrobromide
R(-)-2,10,11-Trihydroxyaporphine hybrobromide
Cefmetazole sodium
Cefmetazole sodium
Debrisoquin sulfate
Debrisoquin sulfate
Cefmetazole sodium
Cefmetazole sodium
Debrisoquin sulfate
Debrisoquin sulfate
D-ribofuranosylbenzimidazole
D-ribofuranosylbenzimidazole
GBR-12909 dihydrochloride
GBR-12909 dihydrochloride
D-ribofuranosylbenzimidazole
D-ribofuranosylbenzimidazole
GBR-12909 dihydrochloride
GBR-12909 dihydrochloride
DL-Cycloserine
DL-Cycloserine
Diltiazem hydrochloride
Diltiazem hydrochloride
DL-Cycloserine
DL-Cycloserine
Diltiazem hydrochloride
Diltiazem hydrochloride
2,3-Butanedione
2,3-Butanedione
Nefiracetam
Nefiracetam
2,3-Butanedione
2,3-Butanedione
Nefiracetam
Nefiracetam
Clonidine hydrochloride
Clonidine hydrochloride
(S)-3,5-Dihydroxyphenylglycine
(S)-3,5-Dihydroxyphenylglycine
Clonidine hydrochloride
Clonidine hydrochloride
(S)-3,5-Dihydroxyphenylglycine
(S)-3,5-Dihydroxyphenylglycine
N^G,N^G-Dimethylarginine hydrochloride
N^G,N^G-Dimethylarginine hydrochloride
N-Desmethylclozapine
N-Desmethylclozapine
N^G,N^G-Dimethylarginine hydrochloride
N^G,N^G-Dimethylarginine hydrochloride
N-Desmethylclozapine
N-Desmethylclozapine
Caffeic acid phenethyl ester
Caffeic acid phenethyl ester
Phenytoin sodium
Phenytoin sodium
Caffeic acid phenethyl ester
Caffeic acid phenethyl ester
Phenytoin sodium
Phenytoin sodium
1,7-Dimethylxanthine
1,7-Dimethylxanthine
Venlafaxine hydrochloride
Venlafaxine hydrochloride
1,7-Dimethylxanthine
1,7-Dimethylxanthine
Venlafaxine hydrochloride
Venlafaxine hydrochloride
Lumefantrine
Lumefantrine
Daphnetin
Daphnetin
Lumefantrine
Lumefantrine
Daphnetin
Daphnetin
N-Methyldopamine hydrochloride
N-Methyldopamine hydrochloride
7-Cyclopentyl-5-(4-phenoxy)phenyl-7H-pyrrolo[2,3-d]pyrimidin-4-ylamine
7-Cyclopentyl-5-(4-phenoxy)phenyl-7H-pyrrolo[2,3-d]pyrimidin-4-ylamine
N-Methyldopamine hydrochloride
N-Methyldopamine hydrochloride
7-Cyclopentyl-5-(4-phenoxy)phenyl-7H-pyrrolo[2,3-d]pyrimidin-4-ylamine
7-Cyclopentyl-5-(4-phenoxy)phenyl-7H-pyrrolo[2,3-d]pyrimidin-4-ylamine
no compound
no compound
no compound
no compound
no compound
no compound
no compound
no compound
no compound
no compound
no compound
no compound
no compound
no compound
no compound
no compound
no compound
no compound
no compound
no compound
no compound
no compound
no compound
no compound
no compound
no compound
no compound
no compound
no compound
no compound
no compound
no compound
Cortisone 21-acetate
Cortisone 21-acetate
N6-Cyclohexyladenosine
N6-Cyclohexyladenosine
Cortisone 21-acetate
Cortisone 21-acetate
N6-Cyclohexyladenosine
N6-Cyclohexyladenosine
8-Cyclopentyl-1,3-dimethylxanthine
8-Cyclopentyl-1,3-dimethylxanthine
DL-erythro-Dihydrosphingosine
DL-erythro-Dihydrosphingosine
8-Cyclopentyl-1,3-dimethylxanthine
8-Cyclopentyl-1,3-dimethylxanthine
DL-erythro-Dihydrosphingosine
DL-erythro-Dihydrosphingosine
Calmidazolium chloride
Calmidazolium chloride
CGS-12066A maleate
CGS-12066A maleate
Calmidazolium chloride
Calmidazolium chloride
CGS-12066A maleate
CGS-12066A maleate
(±)-Chloro-APB hydrobromide
(±)-Chloro-APB hydrobromide
DBO-83
DBO-83
(±)-Chloro-APB hydrobromide
(±)-Chloro-APB hydrobromide
DBO-83
DBO-83
9-cyclopentyladenine
9-cyclopentyladenine
Y-27632 dihydrochloride
Y-27632 dihydrochloride
9-cyclopentyladenine
9-cyclopentyladenine
Y-27632 dihydrochloride
Y-27632 dihydrochloride
8-(3-Chlorostyryl)caffeine
8-(3-Chlorostyryl)caffeine
N,N-Dihexyl-2-(4-fluorophenyl)indole-3-acetamide
N,N-Dihexyl-2-(4-fluorophenyl)indole-3-acetamide
8-(3-Chlorostyryl)caffeine
8-(3-Chlorostyryl)caffeine
N,N-Dihexyl-2-(4-fluorophenyl)indole-3-acetamide
N,N-Dihexyl-2-(4-fluorophenyl)indole-3-acetamide
Cefazolin sodium
Cefazolin sodium
2-Chloro-2-deoxy-D-glucose
2-Chloro-2-deoxy-D-glucose
Cefazolin sodium
Cefazolin sodium
2-Chloro-2-deoxy-D-glucose
2-Chloro-2-deoxy-D-glucose
CX 546
CX 546
L-3,4-Dihydroxyphenylalanine
L-3,4-Dihydroxyphenylalanine
CX 546
CX 546
L-3,4-Dihydroxyphenylalanine
L-3,4-Dihydroxyphenylalanine
L-798106
L-798106
WB-4101 hydrochloride
WB-4101 hydrochloride
L-798106
L-798106
WB-4101 hydrochloride
WB-4101 hydrochloride
P1,P4-Di(adenosine-5')tetraphosphate triammonium
P1,P4-Di(adenosine-5')tetraphosphate triammonium
R(-)-2,10,11-Trihydroxy-N-propylnoraporphine hydrobromide
R(-)-2,10,11-Trihydroxy-N-propylnoraporphine hydrobromide
P1,P4-Di(adenosine-5')tetraphosphate triammonium
P1,P4-Di(adenosine-5')tetraphosphate triammonium
R(-)-2,10,11-Trihydroxy-N-propylnoraporphine hydrobromide
R(-)-2,10,11-Trihydroxy-N-propylnoraporphine hydrobromide
Clozapine
Clozapine
2',3'-didehydro-3'-deoxythymidine
2',3'-didehydro-3'-deoxythymidine
Clozapine
Clozapine
2',3'-didehydro-3'-deoxythymidine
2',3'-didehydro-3'-deoxythymidine
SANT-1
SANT-1
R(+)-SCH-23390 hydrochloride
R(+)-SCH-23390 hydrochloride
SANT-1
SANT-1
R(+)-SCH-23390 hydrochloride
R(+)-SCH-23390 hydrochloride
McN-A-343
McN-A-343
Dextromethorphan hydrobromide monohydrate
Dextromethorphan hydrobromide monohydrate
McN-A-343
McN-A-343
Dextromethorphan hydrobromide monohydrate
Dextromethorphan hydrobromide monohydrate
N,N,N',N'-Tetramethylazodicarboxamide
N,N,N',N'-Tetramethylazodicarboxamide
R(+)-Butylindazone
R(+)-Butylindazone
N,N,N',N'-Tetramethylazodicarboxamide
N,N,N',N'-Tetramethylazodicarboxamide
R(+)-Butylindazone
R(+)-Butylindazone
Cefotaxime sodium
Cefotaxime sodium
Dequalinium chloride hydrate
Dequalinium chloride hydrate
Cefotaxime sodium
Cefotaxime sodium
Dequalinium chloride hydrate
Dequalinium chloride hydrate
Clodronic acid
Clodronic acid
1,10-Diaminodecane
1,10-Diaminodecane
Clodronic acid
Clodronic acid
1,10-Diaminodecane
1,10-Diaminodecane
Imipenem monohydrate
Imipenem monohydrate
Doxepin hydrochloride
Doxepin hydrochloride
Imipenem monohydrate
Imipenem monohydrate
Doxepin hydrochloride
Doxepin hydrochloride
2,3-Dimethoxy-1,4-naphthoquinone
2,3-Dimethoxy-1,4-naphthoquinone
Vanillic acid diethylamide
Vanillic acid diethylamide
2,3-Dimethoxy-1,4-naphthoquinone
2,3-Dimethoxy-1,4-naphthoquinone
Vanillic acid diethylamide
Vanillic acid diethylamide
Pyrocatechol
Pyrocatechol
DM 235
DM 235
Pyrocatechol
Pyrocatechol
DM 235
DM 235
1,1-Dimethyl-4-phenyl-piperazinium iodide
1,1-Dimethyl-4-phenyl-piperazinium iodide
Emetine dihydrochloride hydrate
Emetine dihydrochloride hydrate
1,1-Dimethyl-4-phenyl-piperazinium iodide
1,1-Dimethyl-4-phenyl-piperazinium iodide
Emetine dihydrochloride hydrate
Emetine dihydrochloride hydrate
no compound
no compound
no compound
no compound
no compound
no compound
no compound
no compound
no compound
no compound
no compound
no compound
no compound
no compound
no compound
no compound
no compound
no compound
no compound
no compound
no compound
no compound
no compound
no compound
no compound
no compound
no compound
no compound
no compound
no compound
no compound
no compound
Cephalosporin C zinc salt
Cephalosporin C zinc salt
(S)-(+)-Camptothecin
(S)-(+)-Camptothecin
Cephalosporin C zinc salt
Cephalosporin C zinc salt
(S)-(+)-Camptothecin
(S)-(+)-Camptothecin
PD 169316
PD 169316
R-(-)-Desmethyldeprenyl hydrochloride
R-(-)-Desmethyldeprenyl hydrochloride
PD 169316
PD 169316
R-(-)-Desmethyldeprenyl hydrochloride
R-(-)-Desmethyldeprenyl hydrochloride
GR 113808
GR 113808
2-Cyclooctyl-2-hydroxyethylamine hydrochloride
2-Cyclooctyl-2-hydroxyethylamine hydrochloride
GR 113808
GR 113808
2-Cyclooctyl-2-hydroxyethylamine hydrochloride
2-Cyclooctyl-2-hydroxyethylamine hydrochloride
Disopyramide
Disopyramide
7,7-Dimethyl-(5Z,8Z)-eicosadienoic acid
7,7-Dimethyl-(5Z,8Z)-eicosadienoic acid
Disopyramide
Disopyramide
7,7-Dimethyl-(5Z,8Z)-eicosadienoic acid
7,7-Dimethyl-(5Z,8Z)-eicosadienoic acid
Cephalothin sodium
Cephalothin sodium
1-(m-Chlorophenyl)-biguanide hydrochloride
1-(m-Chlorophenyl)-biguanide hydrochloride
Cephalothin sodium
Cephalothin sodium
1-(m-Chlorophenyl)-biguanide hydrochloride
1-(m-Chlorophenyl)-biguanide hydrochloride
Bisdemethoxycurcumin
Bisdemethoxycurcumin
Donitriptan monohydrochloride
Donitriptan monohydrochloride
Bisdemethoxycurcumin
Bisdemethoxycurcumin
Donitriptan monohydrochloride
Donitriptan monohydrochloride
Clemizole hydrochloride
Clemizole hydrochloride
Tocainide hydrochloride
Tocainide hydrochloride
Clemizole hydrochloride
Clemizole hydrochloride
Tocainide hydrochloride
Tocainide hydrochloride
Diazoxide
Diazoxide
Dipyridamole
Dipyridamole
Diazoxide
Diazoxide
Dipyridamole
Dipyridamole
(-)-Cotinine
(-)-Cotinine
DNQX
DNQX
(-)-Cotinine
(-)-Cotinine
DNQX
DNQX
Doxycycline hydrochloride
Doxycycline hydrochloride
Dipropyldopamine hydrobromide
Dipropyldopamine hydrobromide
Doxycycline hydrochloride
Doxycycline hydrochloride
Dipropyldopamine hydrobromide
Dipropyldopamine hydrobromide
(±)-p-Chlorophenylalanine
(±)-p-Chlorophenylalanine
Droperidol
Droperidol
(±)-p-Chlorophenylalanine
(±)-p-Chlorophenylalanine
Droperidol
Droperidol
Celecoxib
Celecoxib
Naratriptan hydrochloride
Naratriptan hydrochloride
Celecoxib
Celecoxib
Naratriptan hydrochloride
Naratriptan hydrochloride
N-(2-[4-(4-Chlorophenyl)piperazin-1-yl]ethyl)-3-methoxybenzamide
N-(2-[4-(4-Chlorophenyl)piperazin-1-yl]ethyl)-3-methoxybenzamide
Carvedilol
Carvedilol
N-(2-[4-(4-Chlorophenyl)piperazin-1-yl]ethyl)-3-methoxybenzamide
N-(2-[4-(4-Chlorophenyl)piperazin-1-yl]ethyl)-3-methoxybenzamide
Carvedilol
Carvedilol
4-DAMP methiodide
4-DAMP methiodide
Eliprodil
Eliprodil
4-DAMP methiodide
4-DAMP methiodide
Eliprodil
Eliprodil
Cilostamide
Cilostamide
Doxylamine succinate
Doxylamine succinate
Cilostamide
Cilostamide
Doxylamine succinate
Doxylamine succinate
Eletriptan hydrobromide
Eletriptan hydrobromide
Dihydro-beta-erythroidine hydrobromide
Dihydro-beta-erythroidine hydrobromide
Eletriptan hydrobromide
Eletriptan hydrobromide
Dihydro-beta-erythroidine hydrobromide
Dihydro-beta-erythroidine hydrobromide
Cephradine
Cephradine
S(-)-Pindolol
S(-)-Pindolol
Cephradine
Cephradine
S(-)-Pindolol
S(-)-Pindolol
Anisotropine methyl bromide
Anisotropine methyl bromide
Epibestatin hydrochloride
Epibestatin hydrochloride
Anisotropine methyl bromide
Anisotropine methyl bromide
Epibestatin hydrochloride
Epibestatin hydrochloride
Z-L-Phe chloromethyl ketone
Z-L-Phe chloromethyl ketone
5,5-Dimethyl-1-pyrroline-N-oxide
5,5-Dimethyl-1-pyrroline-N-oxide
Z-L-Phe chloromethyl ketone
Z-L-Phe chloromethyl ketone
5,5-Dimethyl-1-pyrroline-N-oxide
5,5-Dimethyl-1-pyrroline-N-oxide
Enoximone
Enoximone
5'-N-Ethylcarboxamidoadenosine
5'-N-Ethylcarboxamidoadenosine
Enoximone
Enoximone
5'-N-Ethylcarboxamidoadenosine
5'-N-Ethylcarboxamidoadenosine
no compound
no compound
no compound
no compound
no compound
no compound
no compound
no compound
no compound
no compound
no compound
no compound
no compound
no compound
no compound
no compound
no compound
no compound
no compound
no compound
no compound
no compound
no compound
no compound
no compound
no compound
no compound
no compound
no compound
no compound
no compound
no compound
CGP-74514A hydrochloride
CGP-74514A hydrochloride
Dofetilide
Dofetilide
CGP-74514A hydrochloride
CGP-74514A hydrochloride
Dofetilide
Dofetilide
Disopyramide phosphate
Disopyramide phosphate
2,2'-Bipyridyl
2,2'-Bipyridyl
Disopyramide phosphate
Disopyramide phosphate
2,2'-Bipyridyl
2,2'-Bipyridyl
Carbamazepine
Carbamazepine
5-Carboxamidotryptamine maleate
5-Carboxamidotryptamine maleate
Carbamazepine
Carbamazepine
5-Carboxamidotryptamine maleate
5-Carboxamidotryptamine maleate
Daidzein
Daidzein
(±) trans-U-50488 methanesulfonate
(±) trans-U-50488 methanesulfonate
Daidzein
Daidzein
(±) trans-U-50488 methanesulfonate
(±) trans-U-50488 methanesulfonate
Cimetidine
Cimetidine
2-Chloroadenosine triphosphate tetrasodium
2-Chloroadenosine triphosphate tetrasodium
Cimetidine
Cimetidine
2-Chloroadenosine triphosphate tetrasodium
2-Chloroadenosine triphosphate tetrasodium
Imperatorin
Imperatorin
SP600125
SP600125
Imperatorin
Imperatorin
SP600125
SP600125
2-Chloroadenosine
2-Chloroadenosine
Cirazoline hydrochloride
Cirazoline hydrochloride
2-Chloroadenosine
2-Chloroadenosine
Cirazoline hydrochloride
Cirazoline hydrochloride
3,4-Dihydroxyphenylacetic acid
3,4-Dihydroxyphenylacetic acid
Doxazosin mesylate
Doxazosin mesylate
3,4-Dihydroxyphenylacetic acid
3,4-Dihydroxyphenylacetic acid
Doxazosin mesylate
Doxazosin mesylate
DMH4
DMH4
Dihydroouabain
Dihydroouabain
DMH4
DMH4
Dihydroouabain
Dihydroouabain
6,7-ADTN hydrobromide
6,7-ADTN hydrobromide
AC-93253 iodide
AC-93253 iodide
6,7-ADTN hydrobromide
6,7-ADTN hydrobromide
AC-93253 iodide
AC-93253 iodide
Chloroquine diphosphate
Chloroquine diphosphate
L-3,4-Dihydroxyphenylalanine methyl ester hydrochloride
L-3,4-Dihydroxyphenylalanine methyl ester hydrochloride
Chloroquine diphosphate
Chloroquine diphosphate
L-3,4-Dihydroxyphenylalanine methyl ester hydrochloride
L-3,4-Dihydroxyphenylalanine methyl ester hydrochloride
Mephetyl tetrazole
Mephetyl tetrazole
(±)-2,3-Dichloro-alpha-methylbenzylamine hydrochloride
(±)-2,3-Dichloro-alpha-methylbenzylamine hydrochloride
Mephetyl tetrazole
Mephetyl tetrazole
(±)-2,3-Dichloro-alpha-methylbenzylamine hydrochloride
(±)-2,3-Dichloro-alpha-methylbenzylamine hydrochloride
Cystamine dihydrochloride
Cystamine dihydrochloride
Dihydroergotamine methanesulfonate
Dihydroergotamine methanesulfonate
Cystamine dihydrochloride
Cystamine dihydrochloride
Dihydroergotamine methanesulfonate
Dihydroergotamine methanesulfonate
1,3-Dipropyl-7-methylxanthine
1,3-Dipropyl-7-methylxanthine
3,5-Dinitrocatechol
3,5-Dinitrocatechol
1,3-Dipropyl-7-methylxanthine
1,3-Dipropyl-7-methylxanthine
3,5-Dinitrocatechol
3,5-Dinitrocatechol
Chelidamic acid
Chelidamic acid
Desipramine hydrochloride
Desipramine hydrochloride
Chelidamic acid
Chelidamic acid
Desipramine hydrochloride
Desipramine hydrochloride
D(-)-2-Amino-5-phosphonopentanoic acid
D(-)-2-Amino-5-phosphonopentanoic acid
Benidipine hydrochloride
Benidipine hydrochloride
D(-)-2-Amino-5-phosphonopentanoic acid
D(-)-2-Amino-5-phosphonopentanoic acid
Benidipine hydrochloride
Benidipine hydrochloride
Artemether
Artemether
(-)-alpha-Methylnorepinephrine
(-)-alpha-Methylnorepinephrine
Artemether
Artemether
(-)-alpha-Methylnorepinephrine
(-)-alpha-Methylnorepinephrine
2,4-Diamino-6-pyrimidinone
2,4-Diamino-6-pyrimidinone
Etodolac
Etodolac
2,4-Diamino-6-pyrimidinone
2,4-Diamino-6-pyrimidinone
Etodolac
Etodolac
Argatroban monohydrate
Argatroban monohydrate
2',3'-dideoxycytidine
2',3'-dideoxycytidine
Argatroban monohydrate
Argatroban monohydrate
2',3'-dideoxycytidine
2',3'-dideoxycytidine
Etoposide
Etoposide
E-64
E-64
Etoposide
Etoposide
E-64
E-64
no compound
no compound
no compound
no compound
no compound
no compound
no compound
no compound
no compound
no compound
no compound
no compound
no compound
no compound
no compound
no compound
no compound
no compound
no compound
no compound
no compound
no compound
no compound
no compound
no compound
no compound
no compound
no compound
no compound
no compound
no compound
no compound
no compound
no compound
no compound
no compound
no compound
no compound
no compound
no compound
no compound
no compound
no compound
no compound
no compound
no compound
no compound
no compound
no compound
no compound
no compound
no compound
no compound
no compound
no compound
no compound
no compound
no compound
no compound
no compound
no compound
no compound
no compound
no compound
no compound
no compound
no compound
no compound
no compound
no compound
no compound
no compound
no compound
no compound
no compound
no compound
no compound
no compound
no compound
no compound
no compound
no compound
no compound
no compound
no compound
no compound
no compound
no compound
no compound
no compound
no compound
no compound
no compound
no compound
no compound
no compound
no compound
no compound
no compound
no compound
no compound
no compound
no compound
no compound
no compound
no compound
no compound
no compound
no compound
no compound
no compound
no compound
no compound
no compound
no compound
no compound
no compound
no compound
no compound
no compound
no compound
no compound
no compound
no compound
no compound
no compound
no compound
no compound
no compound
no compound
no compound
no compound
no compound
no compound
no compound
no compound
no compound
no compound
no compound
no compound
no compound
no compound
no compound
no compound
no compound
no compound
no compound
no compound
no compound
no compound
no compound
no compound
no compound
no compound
no compound
no compound
no compound
no compound
no compound
no compound
no compound
no compound
no compound
no compound
no compound
no compound
no compound
no compound
no compound
no compound
no compound
no compound
no compound
no compound
no compound
no compound
no compound
no compound
no compound
no compound
no compound
no compound
no compound
no compound
no compound
no compound
no compound
no compound
no compound
no compound
no compound
no compound
no compound
no compound
no compound
no compound
no compound
no compound
no compound
no compound
no compound
no compound
no compound
no compound
no compound
no compound
no compound
no compound
no compound
no compound
no compound
no compound
no compound
no compound
no compound
no compound
no compound
no compound
no compound
no compound
no compound
no compound
no compound
no compound
no compound
no compound
no compound
no compound
no compound
no compound
no compound
no compound
no compound
no compound
no compound
no compound
no compound
no compound
no compound
no compound
no compound
no compound
no compound
no compound
no compound
no compound
no compound
no compound
no compound
no compound
no compound
no compound
no compound
no compound
no compound
no compound
no compound
no compound
no compound
no compound
no compound
no compound
no compound
no compound
no compound
no compound
no compound
no compound
no compound
no compound
no compound
no compound
no compound
no compound
no compound
no compound
no compound
no compound
no compound
no compound
no compound
no compound
no compound
no compound
no compound
no compound
no compound
no compound
no compound
no compound
no compound
no compound
no compound
no compound
no compound
no compound
no compound
no compound
no compound
no compound
no compound
no compound
no compound
no compound
no compound
no compound
no compound
no compound
no compound
no compound
no compound
no compound
no compound
no compound
no compound
no compound
no compound
no compound
no compound
no compound
no compound
no compound
no compound
no compound
no compound
no compound
no compound
no compound
no compound
no compound
no compound
no compound
no compound
no compound
no compound
no compound
no compound
no compound
no compound
no compound
no compound
no compound
no compound
no compound
no compound
no compound
no compound
no compound
no compound
no compound
no compound
no compound
no compound
no compound
no compound
no compound
no compound
no compound
no compound
no compound
no compound
no compound
no compound
no compound
no compound
no compound
no compound
no compound
no compound
no compound
no compound
no compound
no compound
no compound
no compound
no compound
no compound
no compound
no compound
no compound
no compound
no compound
no compound
no compound
no compound
no compound
no compound
no compound
no compound
no compound
no compound
no compound
no compound
no compound
no compound
no compound
no compound
no compound
no compound
no compound
no compound
no compound
no compound
no compound
no compound
no compound
no compound
no compound
no compound
no compound
no compound
no compound
no compound
no compound
no compound
no compound
SB 415286
SB 415286
RepSox
RepSox
SB 415286
SB 415286
RepSox
RepSox
Guanabenz acetate
Guanabenz acetate
Ifenprodil tartrate
Ifenprodil tartrate
Guanabenz acetate
Guanabenz acetate
Ifenprodil tartrate
Ifenprodil tartrate
Staurosporine aglycone
Staurosporine aglycone
JX401
JX401
Staurosporine aglycone
Staurosporine aglycone
JX401
JX401
(±)-Vanillylmandelic acid
(±)-Vanillylmandelic acid
1-(5-Isoquinolinylsulfonyl)-3-methylpiperazine dihydrochloride
1-(5-Isoquinolinylsulfonyl)-3-methylpiperazine dihydrochloride
(±)-Vanillylmandelic acid
(±)-Vanillylmandelic acid
1-(5-Isoquinolinylsulfonyl)-3-methylpiperazine dihydrochloride
1-(5-Isoquinolinylsulfonyl)-3-methylpiperazine dihydrochloride
(-)-Physostigmine
(-)-Physostigmine
DPO-1
DPO-1
(-)-Physostigmine
(-)-Physostigmine
DPO-1
DPO-1
4-Imidazolemethanol hydrochloride
4-Imidazolemethanol hydrochloride
L-N6-(1-Iminoethyl)lysine hydrochloride
L-N6-(1-Iminoethyl)lysine hydrochloride
4-Imidazolemethanol hydrochloride
4-Imidazolemethanol hydrochloride
L-N6-(1-Iminoethyl)lysine hydrochloride
L-N6-(1-Iminoethyl)lysine hydrochloride
S-(-)-Eticlopride hydrochloride
S-(-)-Eticlopride hydrochloride
Fenoterol hydrobromide
Fenoterol hydrobromide
S-(-)-Eticlopride hydrochloride
S-(-)-Eticlopride hydrochloride
Fenoterol hydrobromide
Fenoterol hydrobromide
Lithium Chloride
Lithium Chloride
p-Iodoclonidine hydrochloride
p-Iodoclonidine hydrochloride
Lithium Chloride
Lithium Chloride
p-Iodoclonidine hydrochloride
p-Iodoclonidine hydrochloride
UCL 2077
UCL 2077
p-Fluoro-L-phenylalanine
p-Fluoro-L-phenylalanine
UCL 2077
UCL 2077
p-Fluoro-L-phenylalanine
p-Fluoro-L-phenylalanine
Harmane
Harmane
Molindone hydrochloride
Molindone hydrochloride
Harmane
Harmane
Molindone hydrochloride
Molindone hydrochloride
Fenofibrate
Fenofibrate
Esomeprazole magnesium dihydrate
Esomeprazole magnesium dihydrate
Fenofibrate
Fenofibrate
Esomeprazole magnesium dihydrate
Esomeprazole magnesium dihydrate
(+)-Hydrastine
(+)-Hydrastine
Ketoconazole
Ketoconazole
(+)-Hydrastine
(+)-Hydrastine
Ketoconazole
Ketoconazole
Forskolin
Forskolin
Flupirtine maleate
Flupirtine maleate
Forskolin
Forskolin
Flupirtine maleate
Flupirtine maleate
Serotonin hydrochloride
Serotonin hydrochloride
L-701,324
L-701,324
Serotonin hydrochloride
Serotonin hydrochloride
L-701,324
L-701,324
Fexofenadine hydrochloride
Fexofenadine hydrochloride
FPL 64176
FPL 64176
Fexofenadine hydrochloride
Fexofenadine hydrochloride
FPL 64176
FPL 64176
Hexahydro-sila-difenidol hydrochloride, p-fluoro analog
Hexahydro-sila-difenidol hydrochloride, p-fluoro analog
Olvanil
Olvanil
Hexahydro-sila-difenidol hydrochloride, p-fluoro analog
Hexahydro-sila-difenidol hydrochloride, p-fluoro analog
Olvanil
Olvanil
N-(3,3-Diphenylpropyl)glycinamide
N-(3,3-Diphenylpropyl)glycinamide
L-Glutamine
L-Glutamine
N-(3,3-Diphenylpropyl)glycinamide
N-(3,3-Diphenylpropyl)glycinamide
L-Glutamine
L-Glutamine
Imidazole-4-acetic acid hydrochloride
Imidazole-4-acetic acid hydrochloride
Lidocaine hydrochloride
Lidocaine hydrochloride
Imidazole-4-acetic acid hydrochloride
Imidazole-4-acetic acid hydrochloride
Lidocaine hydrochloride
Lidocaine hydrochloride
L-Canavanine
L-Canavanine
Gallamine triethiodide
Gallamine triethiodide
L-Canavanine
L-Canavanine
Gallamine triethiodide
Gallamine triethiodide
Metolazone
Metolazone
Ro 90-7501
Ro 90-7501
Metolazone
Metolazone
Ro 90-7501
Ro 90-7501
no compound
no compound
no compound
no compound
no compound
no compound
no compound
no compound
no compound
no compound
no compound
no compound
no compound
no compound
no compound
no compound
no compound
no compound
no compound
no compound
no compound
no compound
no compound
no compound
no compound
no compound
no compound
no compound
no compound
no compound
no compound
no compound
S-Ethylisothiourea hydrobromide
S-Ethylisothiourea hydrobromide
GW9508
GW9508
S-Ethylisothiourea hydrobromide
S-Ethylisothiourea hydrobromide
GW9508
GW9508
JFD00244
JFD00244
Isotharine mesylate
Isotharine mesylate
JFD00244
JFD00244
Isotharine mesylate
Isotharine mesylate
N-Ethylmaleimide
N-Ethylmaleimide
Emodin
Emodin
N-Ethylmaleimide
N-Ethylmaleimide
Emodin
Emodin
6-Hydroxymelatonin
6-Hydroxymelatonin
(-)-Isoproterenol hydrochloride
(-)-Isoproterenol hydrochloride
6-Hydroxymelatonin
6-Hydroxymelatonin
(-)-Isoproterenol hydrochloride
(-)-Isoproterenol hydrochloride
NBI 27914
NBI 27914
(-)-Eseroline fumarate
(-)-Eseroline fumarate
NBI 27914
NBI 27914
(-)-Eseroline fumarate
(-)-Eseroline fumarate
Hexamethonium dichloride
Hexamethonium dichloride
3-Iodo-L-tyrosine
3-Iodo-L-tyrosine
Hexamethonium dichloride
Hexamethonium dichloride
3-Iodo-L-tyrosine
3-Iodo-L-tyrosine
Tamoxifen
Tamoxifen
S-(+)-Fluoxetine hydrochloride
S-(+)-Fluoxetine hydrochloride
Tamoxifen
Tamoxifen
S-(+)-Fluoxetine hydrochloride
S-(+)-Fluoxetine hydrochloride
Hydrochlorothiazide
Hydrochlorothiazide
R(+)-IAA-94
R(+)-IAA-94
Hydrochlorothiazide
Hydrochlorothiazide
R(+)-IAA-94
R(+)-IAA-94
Fluvoxamine maleate
Fluvoxamine maleate
Fluphenazine dihydrochloride
Fluphenazine dihydrochloride
Fluvoxamine maleate
Fluvoxamine maleate
Fluphenazine dihydrochloride
Fluphenazine dihydrochloride
JS-K
JS-K
IB-MECA
IB-MECA
JS-K
JS-K
IB-MECA
IB-MECA
Fenspiride hydrochloride
Fenspiride hydrochloride
Fenoldopam bromide
Fenoldopam bromide
Fenspiride hydrochloride
Fenspiride hydrochloride
Fenoldopam bromide
Fenoldopam bromide
(±)-7-Hydroxy-DPAT hydrobromide
(±)-7-Hydroxy-DPAT hydrobromide
Ketorolac tris salt
Ketorolac tris salt
(±)-7-Hydroxy-DPAT hydrobromide
(±)-7-Hydroxy-DPAT hydrobromide
Ketorolac tris salt
Ketorolac tris salt
Famotidine
Famotidine
Flutamide
Flutamide
Famotidine
Famotidine
Flutamide
Flutamide
L-165,041
L-165,041
loxoprofen
loxoprofen
L-165,041
L-165,041
loxoprofen
loxoprofen
Formoterol
Formoterol
Fluoxetine hydrochloride
Fluoxetine hydrochloride
Formoterol
Formoterol
Fluoxetine hydrochloride
Fluoxetine hydrochloride
Histamine, R(-)-alpha-methyl-, dihydrochloride
Histamine, R(-)-alpha-methyl-, dihydrochloride
Lomefloxacin hydrochloride
Lomefloxacin hydrochloride
Histamine, R(-)-alpha-methyl-, dihydrochloride
Histamine, R(-)-alpha-methyl-, dihydrochloride
Lomefloxacin hydrochloride
Lomefloxacin hydrochloride
Glybenclamide
Glybenclamide
Guanidinyl-naltrindole di-trifluoroacetate
Guanidinyl-naltrindole di-trifluoroacetate
Glybenclamide
Glybenclamide
Guanidinyl-naltrindole di-trifluoroacetate
Guanidinyl-naltrindole di-trifluoroacetate
CPNQ
CPNQ
Lidocaine N-ethyl bromide quaternary salt
Lidocaine N-ethyl bromide quaternary salt
CPNQ
CPNQ
Lidocaine N-ethyl bromide quaternary salt
Lidocaine N-ethyl bromide quaternary salt
Bezafibrate
Bezafibrate
GBR-12935 dihydrochloride
GBR-12935 dihydrochloride
Bezafibrate
Bezafibrate
GBR-12935 dihydrochloride
GBR-12935 dihydrochloride
GR 55562 dihydrobromide
GR 55562 dihydrobromide
Loratadine
Loratadine
GR 55562 dihydrobromide
GR 55562 dihydrobromide
Loratadine
Loratadine
no compound
no compound
no compound
no compound
no compound
no compound
no compound
no compound
no compound
no compound
no compound
no compound
no compound
no compound
no compound
no compound
no compound
no compound
no compound
no compound
no compound
no compound
no compound
no compound
no compound
no compound
no compound
no compound
no compound
no compound
no compound
no compound
Epinastine hydrochloride
Epinastine hydrochloride
Isoguvacine hydrochloride
Isoguvacine hydrochloride
Epinastine hydrochloride
Epinastine hydrochloride
Isoguvacine hydrochloride
Isoguvacine hydrochloride
Glipizide
Glipizide
Isoliquiritigenin
Isoliquiritigenin
Glipizide
Glipizide
Isoliquiritigenin
Isoliquiritigenin
(-)-Epinephrine bitartrate
(-)-Epinephrine bitartrate
Paliperidone
Paliperidone
(-)-Epinephrine bitartrate
(-)-Epinephrine bitartrate
Paliperidone
Paliperidone
Hexamethonium bromide
Hexamethonium bromide
1-(5-Isoquinolinylsulfonyl)-2-methylpiperazine dihydrochloride
1-(5-Isoquinolinylsulfonyl)-2-methylpiperazine dihydrochloride
Hexamethonium bromide
Hexamethonium bromide
1-(5-Isoquinolinylsulfonyl)-2-methylpiperazine dihydrochloride
1-(5-Isoquinolinylsulfonyl)-2-methylpiperazine dihydrochloride
beta-Estradiol
beta-Estradiol
MHPG piperazine
MHPG piperazine
beta-Estradiol
beta-Estradiol
MHPG piperazine
MHPG piperazine
Bendamustine hydrochloride
Bendamustine hydrochloride
Cibenzoline succinate
Cibenzoline succinate
Bendamustine hydrochloride
Bendamustine hydrochloride
Cibenzoline succinate
Cibenzoline succinate
erythro-9-(2-Hydroxy-3-nonyl)adenine hydrochloride
erythro-9-(2-Hydroxy-3-nonyl)adenine hydrochloride
DL-threo-beta-hydroxyaspartic acid
DL-threo-beta-hydroxyaspartic acid
erythro-9-(2-Hydroxy-3-nonyl)adenine hydrochloride
erythro-9-(2-Hydroxy-3-nonyl)adenine hydrochloride
DL-threo-beta-hydroxyaspartic acid
DL-threo-beta-hydroxyaspartic acid
SB 218795
SB 218795
Indatraline hydrochloride
Indatraline hydrochloride
SB 218795
SB 218795
Indatraline hydrochloride
Indatraline hydrochloride
Temsirolimus
Temsirolimus
17alpha-hydroxyprogesterone
17alpha-hydroxyprogesterone
Temsirolimus
Temsirolimus
17alpha-hydroxyprogesterone
17alpha-hydroxyprogesterone
Retinoic acid p-hydroxyanilide
Retinoic acid p-hydroxyanilide
Aurothioglucose
Aurothioglucose
Retinoic acid p-hydroxyanilide
Retinoic acid p-hydroxyanilide
Aurothioglucose
Aurothioglucose
Flumazenil
Flumazenil
L-Histidine hydrochloride
L-Histidine hydrochloride
Flumazenil
Flumazenil
L-Histidine hydrochloride
L-Histidine hydrochloride
MHPG sulfate potassium
MHPG sulfate potassium
Ketoprofen
Ketoprofen
MHPG sulfate potassium
MHPG sulfate potassium
Ketoprofen
Ketoprofen
FSCPX
FSCPX
L-Hyoscyamine
L-Hyoscyamine
FSCPX
FSCPX
L-Hyoscyamine
L-Hyoscyamine
5-Hydroxy-L-tryptophan
5-Hydroxy-L-tryptophan
Labetalol hydrochloride
Labetalol hydrochloride
5-Hydroxy-L-tryptophan
5-Hydroxy-L-tryptophan
Labetalol hydrochloride
Labetalol hydrochloride
Felodipine
Felodipine
4-Hydroxybenzhydrazide
4-Hydroxybenzhydrazide
Felodipine
Felodipine
4-Hydroxybenzhydrazide
4-Hydroxybenzhydrazide
5-hydroxydecanoic acid sodium
5-hydroxydecanoic acid sodium
Lamotrigine
Lamotrigine
5-hydroxydecanoic acid sodium
5-hydroxydecanoic acid sodium
Lamotrigine
Lamotrigine
GW2974
GW2974
R-(+)-7-Hydroxy-DPAT hydrobromide
R-(+)-7-Hydroxy-DPAT hydrobromide
GW2974
GW2974
R-(+)-7-Hydroxy-DPAT hydrobromide
R-(+)-7-Hydroxy-DPAT hydrobromide
NSC 95397
NSC 95397
4-Amidinophenylmethanesulfonyl fluoride hydrochloride
4-Amidinophenylmethanesulfonyl fluoride hydrochloride
NSC 95397
NSC 95397
4-Amidinophenylmethanesulfonyl fluoride hydrochloride
4-Amidinophenylmethanesulfonyl fluoride hydrochloride
GW5074
GW5074
Iodoacetamide
Iodoacetamide
GW5074
GW5074
Iodoacetamide
Iodoacetamide
IMID-4F hydrochloride
IMID-4F hydrochloride
(-)-Tetramisole hydrochloride
(-)-Tetramisole hydrochloride
IMID-4F hydrochloride
IMID-4F hydrochloride
(-)-Tetramisole hydrochloride
(-)-Tetramisole hydrochloride
no compound
no compound
no compound
no compound
no compound
no compound
no compound
no compound
no compound
no compound
no compound
no compound
no compound
no compound
no compound
no compound
no compound
no compound
no compound
no compound
no compound
no compound
no compound
no compound
no compound
no compound
no compound
no compound
no compound
no compound
no compound
no compound
Edrophonium chloride
Edrophonium chloride
Guvacine hydrochloride
Guvacine hydrochloride
Edrophonium chloride
Edrophonium chloride
Guvacine hydrochloride
Guvacine hydrochloride
GYKI 52466 hydrochloride
GYKI 52466 hydrochloride
(±)-Ibuprofen
(±)-Ibuprofen
GYKI 52466 hydrochloride
GYKI 52466 hydrochloride
(±)-Ibuprofen
(±)-Ibuprofen
EGTA
EGTA
GR-89696 fumarate
GR-89696 fumarate
EGTA
EGTA
GR-89696 fumarate
GR-89696 fumarate
4-Hydroxy-3-methoxyphenylacetic acid
4-Hydroxy-3-methoxyphenylacetic acid
Indomethacin
Indomethacin
4-Hydroxy-3-methoxyphenylacetic acid
4-Hydroxy-3-methoxyphenylacetic acid
Indomethacin
Indomethacin
Estrone
Estrone
Hypotaurine
Hypotaurine
Estrone
Estrone
Hypotaurine
Hypotaurine
6-Hydroxy-DL-DOPA
6-Hydroxy-DL-DOPA
Ivermectin
Ivermectin
6-Hydroxy-DL-DOPA
6-Hydroxy-DL-DOPA
Ivermectin
Ivermectin
Sunitinib malate
Sunitinib malate
Ciproxifan hydrochloride
Ciproxifan hydrochloride
Sunitinib malate
Sunitinib malate
Ciproxifan hydrochloride
Ciproxifan hydrochloride
Hispidin
Hispidin
Iofetamine hydrochloride
Iofetamine hydrochloride
Hispidin
Hispidin
Iofetamine hydrochloride
Iofetamine hydrochloride
Furegrelate sodium
Furegrelate sodium
1,3,5-tris(4-hydroxyphenyl)-4-propyl-1H-pyrazole
1,3,5-tris(4-hydroxyphenyl)-4-propyl-1H-pyrazole
Furegrelate sodium
Furegrelate sodium
1,3,5-tris(4-hydroxyphenyl)-4-propyl-1H-pyrazole
1,3,5-tris(4-hydroxyphenyl)-4-propyl-1H-pyrazole
Nelfinavir mesylate hydrate
Nelfinavir mesylate hydrate
3-(1H-Imidazol-4-yl)propyl di(p-fluorophenyl)methyl ether hydrochloride
3-(1H-Imidazol-4-yl)propyl di(p-fluorophenyl)methyl ether hydrochloride
Nelfinavir mesylate hydrate
Nelfinavir mesylate hydrate
3-(1H-Imidazol-4-yl)propyl di(p-fluorophenyl)methyl ether hydrochloride
3-(1H-Imidazol-4-yl)propyl di(p-fluorophenyl)methyl ether hydrochloride
Genipin
Genipin
(±)-8-Hydroxy-DPAT hydrobromide
(±)-8-Hydroxy-DPAT hydrobromide
Genipin
Genipin
(±)-8-Hydroxy-DPAT hydrobromide
(±)-8-Hydroxy-DPAT hydrobromide
5-Hydroxyindolacetic acid
5-Hydroxyindolacetic acid
K 185
K 185
5-Hydroxyindolacetic acid
5-Hydroxyindolacetic acid
K 185
K 185
NS8593 hydrochloride
NS8593 hydrochloride
Hydroquinone
Hydroquinone
NS8593 hydrochloride
NS8593 hydrochloride
Hydroquinone
Hydroquinone
Hydroxylamine hydrochloride
Hydroxylamine hydrochloride
L-162,313
L-162,313
Hydroxylamine hydrochloride
Hydroxylamine hydrochloride
L-162,313
L-162,313
Fluspirilene
Fluspirilene
Hemicholinium-3
Hemicholinium-3
Fluspirilene
Fluspirilene
Hemicholinium-3
Hemicholinium-3
R-(+)-8-Hydroxy-DPAT hydrobromide
R-(+)-8-Hydroxy-DPAT hydrobromide
alpha-Lobeline hydrochloride
alpha-Lobeline hydrochloride
R-(+)-8-Hydroxy-DPAT hydrobromide
R-(+)-8-Hydroxy-DPAT hydrobromide
alpha-Lobeline hydrochloride
alpha-Lobeline hydrochloride
Guanfacine hydrochloride
Guanfacine hydrochloride
Sematilide monohydrochloride monohydrate
Sematilide monohydrochloride monohydrate
Guanfacine hydrochloride
Guanfacine hydrochloride
Sematilide monohydrochloride monohydrate
Sematilide monohydrochloride monohydrate
Imazodan
Imazodan
LE 300
LE 300
Imazodan
Imazodan
LE 300
LE 300
Genistein
Genistein
HA-100
HA-100
Genistein
Genistein
HA-100
HA-100
R(-)-Isoproterenol (+)-bitartrate
R(-)-Isoproterenol (+)-bitartrate
L-655,708
L-655,708
R(-)-Isoproterenol (+)-bitartrate
R(-)-Isoproterenol (+)-bitartrate
L-655,708
L-655,708
no compound
no compound
no compound
no compound
no compound
no compound
no compound
no compound
no compound
no compound
no compound
no compound
no compound
no compound
no compound
no compound
no compound
no compound
no compound
no compound
no compound
no compound
no compound
no compound
no compound
no compound
no compound
no compound
no compound
no compound
no compound
no compound
Efaroxan hydrochloride
Efaroxan hydrochloride
(±)-AMPA hydrobromide
(±)-AMPA hydrobromide
Efaroxan hydrochloride
Efaroxan hydrochloride
(±)-AMPA hydrobromide
(±)-AMPA hydrobromide
ML-7
ML-7
SD-169
SD-169
ML-7
ML-7
SD-169
SD-169
(±)-Epinephrine hydrochloride
(±)-Epinephrine hydrochloride
Gabapentin
Gabapentin
(±)-Epinephrine hydrochloride
(±)-Epinephrine hydrochloride
Gabapentin
Gabapentin
3-Isobutyl-1-methylxanthine
3-Isobutyl-1-methylxanthine
Imipramine hydrochloride
Imipramine hydrochloride
3-Isobutyl-1-methylxanthine
3-Isobutyl-1-methylxanthine
Imipramine hydrochloride
Imipramine hydrochloride
Phenserine
Phenserine
Haloperidol
Haloperidol
Phenserine
Phenserine
Haloperidol
Haloperidol
Iproniazid phosphate
Iproniazid phosphate
Imiloxan hydrochloride
Imiloxan hydrochloride
Iproniazid phosphate
Iproniazid phosphate
Imiloxan hydrochloride
Imiloxan hydrochloride
Felbamate
Felbamate
Hydroxytacrine maleate
Hydroxytacrine maleate
Felbamate
Felbamate
Hydroxytacrine maleate
Hydroxytacrine maleate
m-Iodobenzylguanidine hemisulfate
m-Iodobenzylguanidine hemisulfate
ICI 204,448 hydrochloride
ICI 204,448 hydrochloride
m-Iodobenzylguanidine hemisulfate
m-Iodobenzylguanidine hemisulfate
ICI 204,448 hydrochloride
ICI 204,448 hydrochloride
Fiduxosin hydrochloride
Fiduxosin hydrochloride
ZD 7114 hydrochloride
ZD 7114 hydrochloride
Fiduxosin hydrochloride
Fiduxosin hydrochloride
ZD 7114 hydrochloride
ZD 7114 hydrochloride
Imetit dihydrobromide
Imetit dihydrobromide
Isonipecotic acid
Isonipecotic acid
Imetit dihydrobromide
Imetit dihydrobromide
Isonipecotic acid
Isonipecotic acid
Fusaric acid
Fusaric acid
Dopamine hydrochloride
Dopamine hydrochloride
Fusaric acid
Fusaric acid
Dopamine hydrochloride
Dopamine hydrochloride
Agomelatine
Agomelatine
Ketotifen fumarate
Ketotifen fumarate
Agomelatine
Agomelatine
Ketotifen fumarate
Ketotifen fumarate
Flunarizine dihydrochloride
Flunarizine dihydrochloride
BU99006
BU99006
Flunarizine dihydrochloride
Flunarizine dihydrochloride
BU99006
BU99006
Kenpaullone
Kenpaullone
CyPPA
CyPPA
Kenpaullone
Kenpaullone
CyPPA
CyPPA
cis-(Z)-Flupenthixol dihydrochloride
cis-(Z)-Flupenthixol dihydrochloride
BNTX maleate salt hydrate
BNTX maleate salt hydrate
cis-(Z)-Flupenthixol dihydrochloride
cis-(Z)-Flupenthixol dihydrochloride
BNTX maleate salt hydrate
BNTX maleate salt hydrate
LY-367,265
LY-367,265
Loperamide hydrochloride
Loperamide hydrochloride
LY-367,265
LY-367,265
Loperamide hydrochloride
Loperamide hydrochloride
L-Glutamic acid hydrochloride
L-Glutamic acid hydrochloride
ATPO
ATPO
L-Glutamic acid hydrochloride
L-Glutamic acid hydrochloride
ATPO
ATPO
Leflunomide
Leflunomide
Lansoprazole
Lansoprazole
Leflunomide
Leflunomide
Lansoprazole
Lansoprazole
GW7647
GW7647
Ipratropium bromide
Ipratropium bromide
GW7647
GW7647
Ipratropium bromide
Ipratropium bromide
CP-154526 hydrochloride
CP-154526 hydrochloride
LY-294,002 hydrochloride
LY-294,002 hydrochloride
CP-154526 hydrochloride
CP-154526 hydrochloride
LY-294,002 hydrochloride
LY-294,002 hydrochloride
no compound
no compound
no compound
no compound
no compound
no compound
no compound
no compound
no compound
no compound
no compound
no compound
no compound
no compound
no compound
no compound
no compound
no compound
no compound
no compound
no compound
no compound
no compound
no compound
no compound
no compound
no compound
no compound
no compound
no compound
no compound
no compound
Ellipticine
Ellipticine
Muscimol hydrobromide
Muscimol hydrobromide
Ellipticine
Ellipticine
Muscimol hydrobromide
Muscimol hydrobromide
(±)-Ibotenic acid
(±)-Ibotenic acid
(±)-Isoproterenol hydrochloride
(±)-Isoproterenol hydrochloride
(±)-Ibotenic acid
(±)-Ibotenic acid
(±)-Isoproterenol hydrochloride
(±)-Isoproterenol hydrochloride
Ethosuximide
Ethosuximide
DL-Homatropine hydrobromide
DL-Homatropine hydrobromide
Ethosuximide
Ethosuximide
DL-Homatropine hydrobromide
DL-Homatropine hydrobromide
Idazoxan hydrochloride
Idazoxan hydrochloride
Isoxanthopterin
Isoxanthopterin
Idazoxan hydrochloride
Idazoxan hydrochloride
Isoxanthopterin
Isoxanthopterin
N-Methyl-beta-carboline-3-carboxamide
N-Methyl-beta-carboline-3-carboxamide
Hydralazine hydrochloride
Hydralazine hydrochloride
N-Methyl-beta-carboline-3-carboxamide
N-Methyl-beta-carboline-3-carboxamide
Hydralazine hydrochloride
Hydralazine hydrochloride
Fosmidomycin sodium salt hydrate
Fosmidomycin sodium salt hydrate
Stevioside
Stevioside
Fosmidomycin sodium salt hydrate
Fosmidomycin sodium salt hydrate
Stevioside
Stevioside
Fusidic acid sodium
Fusidic acid sodium
Hydrocortisone
Hydrocortisone
Fusidic acid sodium
Fusidic acid sodium
Hydrocortisone
Hydrocortisone
S(+)-Ibuprofen
S(+)-Ibuprofen
SB-525334
SB-525334
S(+)-Ibuprofen
S(+)-Ibuprofen
SB-525334
SB-525334
Furosemide
Furosemide
Histamine dihydrochloride
Histamine dihydrochloride
Furosemide
Furosemide
Histamine dihydrochloride
Histamine dihydrochloride
1,5-Isoquinolinediol
1,5-Isoquinolinediol
CP-471474
CP-471474
1,5-Isoquinolinediol
1,5-Isoquinolinediol
CP-471474
CP-471474
5-Fluorouracil
5-Fluorouracil
Hydroxyurea
Hydroxyurea
5-Fluorouracil
5-Fluorouracil
Hydroxyurea
Hydroxyurea
Kainic acid
Kainic acid
Kynurenic acid
Kynurenic acid
Kainic acid
Kainic acid
Kynurenic acid
Kynurenic acid
5-fluoro-5'-deoxyuridine
5-fluoro-5'-deoxyuridine
MNS
MNS
5-fluoro-5'-deoxyuridine
5-fluoro-5'-deoxyuridine
MNS
MNS
U-73343
U-73343
beta-Lapachone
beta-Lapachone
U-73343
U-73343
beta-Lapachone
beta-Lapachone
Furafylline
Furafylline
N-Methylhistaprodifen dioxalate salt
N-Methylhistaprodifen dioxalate salt
Furafylline
Furafylline
N-Methylhistaprodifen dioxalate salt
N-Methylhistaprodifen dioxalate salt
LY-310,762 hydrochloride
LY-310,762 hydrochloride
Lonidamine
Lonidamine
LY-310,762 hydrochloride
LY-310,762 hydrochloride
Lonidamine
Lonidamine
Ganciclovir
Ganciclovir
Ibudilast
Ibudilast
Ganciclovir
Ganciclovir
Ibudilast
Ibudilast
VER-3323 hemifumarate salt
VER-3323 hemifumarate salt
L-687,384 hydrochloride
L-687,384 hydrochloride
VER-3323 hemifumarate salt
VER-3323 hemifumarate salt
L-687,384 hydrochloride
L-687,384 hydrochloride
NS5806
NS5806
Idarubicin
Idarubicin
NS5806
NS5806
Idarubicin
Idarubicin
NNC 55-0396
NNC 55-0396
Loxapine succinate
Loxapine succinate
NNC 55-0396
NNC 55-0396
Loxapine succinate
Loxapine succinate
no compound
no compound
no compound
no compound
no compound
no compound
no compound
no compound
no compound
no compound
no compound
no compound
no compound
no compound
no compound
no compound
no compound
no compound
no compound
no compound
no compound
no compound
no compound
no compound
no compound
no compound
no compound
no compound
no compound
no compound
no compound
no compound
no compound
no compound
no compound
no compound
no compound
no compound
no compound
no compound
no compound
no compound
no compound
no compound
no compound
no compound
no compound
no compound
no compound
no compound
no compound
no compound
no compound
no compound
no compound
no compound
no compound
no compound
no compound
no compound
no compound
no compound
no compound
no compound
no compound
no compound
no compound
no compound
no compound
no compound
no compound
no compound
no compound
no compound
no compound
no compound
no compound
no compound
no compound
no compound
no compound
no compound
no compound
no compound
no compound
no compound
no compound
no compound
no compound
no compound
no compound
no compound
no compound
no compound
no compound
no compound
no compound
no compound
no compound
no compound
no compound
no compound
no compound
no compound
no compound
no compound
no compound
no compound
no compound
no compound
no compound
no compound
no compound
no compound
no compound
no compound
no compound
no compound
no compound
no compound
no compound
no compound
no compound
no compound
no compound
no compound
no compound
no compound
no compound
no compound
no compound
no compound
no compound
no compound
no compound
no compound
no compound
no compound
no compound
no compound
no compound
no compound
no compound
no compound
no compound
no compound
no compound
no compound
no compound
no compound
no compound
no compound
no compound
no compound
no compound
no compound
no compound
no compound
no compound
no compound
no compound
no compound
no compound
no compound
no compound
no compound
no compound
no compound
no compound
no compound
no compound
no compound
no compound
no compound
no compound
no compound
no compound
no compound
no compound
no compound
no compound
no compound
no compound
no compound
no compound
no compound
no compound
no compound
no compound
no compound
no compound
no compound
no compound
no compound
no compound
no compound
no compound
no compound
no compound
no compound
no compound
no compound
no compound
no compound
no compound
no compound
no compound
no compound
no compound
no compound
no compound
no compound
no compound
no compound
no compound
no compound
no compound
no compound
no compound
no compound
no compound
no compound
no compound
no compound
no compound
no compound
no compound
no compound
no compound
no compound
no compound
no compound
no compound
no compound
no compound
no compound
no compound
no compound
no compound
no compound
no compound
no compound
no compound
no compound
no compound
no compound
no compound
no compound
no compound
no compound
no compound
no compound
no compound
no compound
no compound
no compound
no compound
no compound
no compound
no compound
no compound
no compound
no compound
no compound
no compound
no compound
no compound
no compound
no compound
no compound
no compound
no compound
no compound
no compound
no compound
no compound
no compound
no compound
no compound
no compound
no compound
no compound
no compound
no compound
no compound
no compound
no compound
no compound
no compound
no compound
no compound
no compound
no compound
no compound
no compound
no compound
no compound
no compound
no compound
no compound
no compound
no compound
no compound
no compound
no compound
no compound
no compound
no compound
no compound
no compound
no compound
no compound
no compound
no compound
no compound
no compound
no compound
no compound
no compound
no compound
no compound
no compound
no compound
no compound
no compound
no compound
no compound
no compound
no compound
no compound
no compound
no compound
no compound
no compound
no compound
no compound
no compound
no compound
no compound
no compound
no compound
no compound
no compound
no compound
no compound
no compound
no compound
no compound
no compound
no compound
no compound
no compound
no compound
no compound
no compound
no compound
no compound
no compound
no compound
no compound
no compound
no compound
no compound
no compound
no compound
no compound
no compound
no compound
no compound
no compound
no compound
no compound
no compound
no compound
no compound
no compound
no compound
no compound
no compound
no compound
no compound
no compound
no compound
no compound
no compound
no compound
no compound
no compound
no compound
no compound
no compound
no compound
no compound
no compound
no compound
no compound
no compound
no compound
no compound
no compound
no compound
no compound
no compound
no compound
no compound
no compound
no compound
no compound
no compound
no compound
no compound
no compound
no compound
no compound
no compound
no compound
TMPH hydrochloride
TMPH hydrochloride
AFMK
AFMK
TMPH hydrochloride
TMPH hydrochloride
AFMK
AFMK
Mecamylamine hydrochloride
Mecamylamine hydrochloride
Nisoxetine hydrochloride
Nisoxetine hydrochloride
Mecamylamine hydrochloride
Mecamylamine hydrochloride
Nisoxetine hydrochloride
Nisoxetine hydrochloride
SC-236
SC-236
Dihydrocapsaicin
Dihydrocapsaicin
SC-236
SC-236
Dihydrocapsaicin
Dihydrocapsaicin
Fenobam
Fenobam
CP-66713
CP-66713
Fenobam
Fenobam
CP-66713
CP-66713
4-Methylpyrazole hydrochloride
4-Methylpyrazole hydrochloride
MRS 1523
MRS 1523
4-Methylpyrazole hydrochloride
4-Methylpyrazole hydrochloride
MRS 1523
MRS 1523
DFB
DFB
Oxymetazoline hydrochloride
Oxymetazoline hydrochloride
DFB
DFB
Oxymetazoline hydrochloride
Oxymetazoline hydrochloride
PD-161570
PD-161570
Mexiletene hydrochloride
Mexiletene hydrochloride
PD-161570
PD-161570
Mexiletene hydrochloride
Mexiletene hydrochloride
ZM 39923 hydrochloride
ZM 39923 hydrochloride
Ofloxacin
Ofloxacin
ZM 39923 hydrochloride
ZM 39923 hydrochloride
Ofloxacin
Ofloxacin
Molsidomine
Molsidomine
alpha-Methyl-DL-tyrosine methyl ester hydrochloride
alpha-Methyl-DL-tyrosine methyl ester hydrochloride
Molsidomine
Molsidomine
alpha-Methyl-DL-tyrosine methyl ester hydrochloride
alpha-Methyl-DL-tyrosine methyl ester hydrochloride
Niflumic acid
Niflumic acid
Topotecan hydrochloride hydrate
Topotecan hydrochloride hydrate
Niflumic acid
Niflumic acid
Topotecan hydrochloride hydrate
Topotecan hydrochloride hydrate
Metergoline
Metergoline
Minoxidil
Minoxidil
Metergoline
Metergoline
Minoxidil
Minoxidil
Naltrexone hydrochloride
Naltrexone hydrochloride
SKF-525A hydrochloride
SKF-525A hydrochloride
Naltrexone hydrochloride
Naltrexone hydrochloride
SKF-525A hydrochloride
SKF-525A hydrochloride
Meclofenamic acid sodium
Meclofenamic acid sodium
Melatonin
Melatonin
Meclofenamic acid sodium
Meclofenamic acid sodium
Melatonin
Melatonin
Gossypol
Gossypol
Pirfenidone
Pirfenidone
Gossypol
Gossypol
Pirfenidone
Pirfenidone
(±)-Metoprolol (+)-tartrate
(±)-Metoprolol (+)-tartrate
Metrazoline oxalate
Metrazoline oxalate
(±)-Metoprolol (+)-tartrate
(±)-Metoprolol (+)-tartrate
Metrazoline oxalate
Metrazoline oxalate
NG-Nitro-L-arginine methyl ester hydrochloride
NG-Nitro-L-arginine methyl ester hydrochloride
Thiolactomycin
Thiolactomycin
NG-Nitro-L-arginine methyl ester hydrochloride
NG-Nitro-L-arginine methyl ester hydrochloride
Thiolactomycin
Thiolactomycin
SC-58125
SC-58125
O-Methylserotonin hydrochloride
O-Methylserotonin hydrochloride
SC-58125
SC-58125
O-Methylserotonin hydrochloride
O-Methylserotonin hydrochloride
PMEG hydrate
PMEG hydrate
Praziquantel
Praziquantel
PMEG hydrate
PMEG hydrate
Praziquantel
Praziquantel
MDL 28170
MDL 28170
GR 127935 hydrochloride hydrate
GR 127935 hydrochloride hydrate
MDL 28170
MDL 28170
GR 127935 hydrochloride hydrate
GR 127935 hydrochloride hydrate
T0070907
T0070907
3-n-Propylxanthine
3-n-Propylxanthine
T0070907
T0070907
3-n-Propylxanthine
3-n-Propylxanthine
no compound
no compound
no compound
no compound
no compound
no compound
no compound
no compound
no compound
no compound
no compound
no compound
no compound
no compound
no compound
no compound
no compound
no compound
no compound
no compound
no compound
no compound
no compound
no compound
no compound
no compound
no compound
no compound
no compound
no compound
no compound
no compound
Lorglumide sodium
Lorglumide sodium
L-745,870 hydrochloride
L-745,870 hydrochloride
Lorglumide sodium
Lorglumide sodium
L-745,870 hydrochloride
L-745,870 hydrochloride
Methapyrilene hydrochloride
Methapyrilene hydrochloride
Nylidrin hydrochloride
Nylidrin hydrochloride
Methapyrilene hydrochloride
Methapyrilene hydrochloride
Nylidrin hydrochloride
Nylidrin hydrochloride
Linopirdine
Linopirdine
(-)-Naproxen sodium
(-)-Naproxen sodium
Linopirdine
Linopirdine
(-)-Naproxen sodium
(-)-Naproxen sodium
(±)-Muscarine chloride
(±)-Muscarine chloride
NBQX disodium
NBQX disodium
(±)-Muscarine chloride
(±)-Muscarine chloride
NBQX disodium
NBQX disodium
Nocodazole
Nocodazole
Famciclovir
Famciclovir
Nocodazole
Nocodazole
Famciclovir
Famciclovir
L-alpha-Methyl DOPA
L-alpha-Methyl DOPA
Sodium Oxamate
Sodium Oxamate
L-alpha-Methyl DOPA
L-alpha-Methyl DOPA
Sodium Oxamate
Sodium Oxamate
Metaproterenol hemisulfate
Metaproterenol hemisulfate
Methylergonovine maleate
Methylergonovine maleate
Metaproterenol hemisulfate
Metaproterenol hemisulfate
Methylergonovine maleate
Methylergonovine maleate
3-Morpholinosydnonimine hydrochloride
3-Morpholinosydnonimine hydrochloride
Oxotremorine sesquifumarate salt
Oxotremorine sesquifumarate salt
3-Morpholinosydnonimine hydrochloride
3-Morpholinosydnonimine hydrochloride
Oxotremorine sesquifumarate salt
Oxotremorine sesquifumarate salt
BBMP
BBMP
ML 10302
ML 10302
BBMP
BBMP
ML 10302
ML 10302
Nimesulide
Nimesulide
Piceatannol
Piceatannol
Nimesulide
Nimesulide
Piceatannol
Piceatannol
(-)-cis-(1S,2R)-U-50488 tartrate
(-)-cis-(1S,2R)-U-50488 tartrate
Rufinamide
Rufinamide
(-)-cis-(1S,2R)-U-50488 tartrate
(-)-cis-(1S,2R)-U-50488 tartrate
Rufinamide
Rufinamide
S-Nitroso-N-acetylpenicillamine
S-Nitroso-N-acetylpenicillamine
Picrotoxin
Picrotoxin
S-Nitroso-N-acetylpenicillamine
S-Nitroso-N-acetylpenicillamine
Picrotoxin
Picrotoxin
Milrinone
Milrinone
L-Methionine sulfoximine
L-Methionine sulfoximine
Milrinone
Milrinone
L-Methionine sulfoximine
L-Methionine sulfoximine
5-Nitro-2-(3-phenylpropylamino)benzoic acid
5-Nitro-2-(3-phenylpropylamino)benzoic acid
1,3-Dimethyl-8-phenylxanthine
1,3-Dimethyl-8-phenylxanthine
5-Nitro-2-(3-phenylpropylamino)benzoic acid
5-Nitro-2-(3-phenylpropylamino)benzoic acid
1,3-Dimethyl-8-phenylxanthine
1,3-Dimethyl-8-phenylxanthine
6-Methyl-2-(phenylethynyl)pyridine hydrochloride
6-Methyl-2-(phenylethynyl)pyridine hydrochloride
GW9662
GW9662
6-Methyl-2-(phenylethynyl)pyridine hydrochloride
6-Methyl-2-(phenylethynyl)pyridine hydrochloride
GW9662
GW9662
(±)-Normetanephrine hydrochloride
(±)-Normetanephrine hydrochloride
Cisplatin
Cisplatin
(±)-Normetanephrine hydrochloride
(±)-Normetanephrine hydrochloride
Cisplatin
Cisplatin
2-methoxyestradiol
2-methoxyestradiol
Eupatorin
Eupatorin
2-methoxyestradiol
2-methoxyestradiol
Eupatorin
Eupatorin
CI-976
CI-976
Propafenone hydrochloride
Propafenone hydrochloride
CI-976
CI-976
Propafenone hydrochloride
Propafenone hydrochloride
Myricetin
Myricetin
2,6-Difluoro-4-[2-(phenylsulfonylamino)ethylthio]phenoxyacetamide
2,6-Difluoro-4-[2-(phenylsulfonylamino)ethylthio]phenoxyacetamide
Myricetin
Myricetin
2,6-Difluoro-4-[2-(phenylsulfonylamino)ethylthio]phenoxyacetamide
2,6-Difluoro-4-[2-(phenylsulfonylamino)ethylthio]phenoxyacetamide
Naltrindole hydrochloride
Naltrindole hydrochloride
Phenylephrine hydrochloride
Phenylephrine hydrochloride
Naltrindole hydrochloride
Naltrindole hydrochloride
Phenylephrine hydrochloride
Phenylephrine hydrochloride
no compound
no compound
no compound
no compound
no compound
no compound
no compound
no compound
no compound
no compound
no compound
no compound
no compound
no compound
no compound
no compound
no compound
no compound
no compound
no compound
no compound
no compound
no compound
no compound
no compound
no compound
no compound
no compound
no compound
no compound
no compound
no compound
CHM-1 hydrate
CHM-1 hydrate
Mifepristone
Mifepristone
CHM-1 hydrate
CHM-1 hydrate
Mifepristone
Mifepristone
Memantine hydrochloride
Memantine hydrochloride
SB 242084 dihydrochloride hydrate
SB 242084 dihydrochloride hydrate
Memantine hydrochloride
Memantine hydrochloride
SB 242084 dihydrochloride hydrate
SB 242084 dihydrochloride hydrate
L-741,626
L-741,626
Minocycline hydrochloride
Minocycline hydrochloride
L-741,626
L-741,626
Minocycline hydrochloride
Minocycline hydrochloride
Methoctramine tetrahydrochloride
Methoctramine tetrahydrochloride
NS 2028
NS 2028
Methoctramine tetrahydrochloride
Methoctramine tetrahydrochloride
NS 2028
NS 2028
N-omega-Methyl-5-hydroxytryptamine oxalate salt
N-omega-Methyl-5-hydroxytryptamine oxalate salt
(-)-MK-801 hydrogen maleate
(-)-MK-801 hydrogen maleate
N-omega-Methyl-5-hydroxytryptamine oxalate salt
N-omega-Methyl-5-hydroxytryptamine oxalate salt
(-)-MK-801 hydrogen maleate
(-)-MK-801 hydrogen maleate
Methysergide maleate
Methysergide maleate
Oxybutynin Chloride
Oxybutynin Chloride
Methysergide maleate
Methysergide maleate
Oxybutynin Chloride
Oxybutynin Chloride
Mianserin hydrochloride
Mianserin hydrochloride
Methiothepin mesylate
Methiothepin mesylate
Mianserin hydrochloride
Mianserin hydrochloride
Methiothepin mesylate
Methiothepin mesylate
PF-573228
PF-573228
Trandolapril
Trandolapril
PF-573228
PF-573228
Trandolapril
Trandolapril
Mizoribine
Mizoribine
MDL 105,519
MDL 105,519
Mizoribine
Mizoribine
MDL 105,519
MDL 105,519
Nialamide
Nialamide
Pentamidine isethionate
Pentamidine isethionate
Nialamide
Nialamide
Pentamidine isethionate
Pentamidine isethionate
Clorgyline hydrochloride
Clorgyline hydrochloride
ONO-RS-082
ONO-RS-082
Clorgyline hydrochloride
Clorgyline hydrochloride
ONO-RS-082
ONO-RS-082
Niclosamide
Niclosamide
LP44
LP44
Niclosamide
Niclosamide
LP44
LP44
(±)-alpha-Methyl-4-carboxyphenylglycine
(±)-alpha-Methyl-4-carboxyphenylglycine
PD-407824
PD-407824
(±)-alpha-Methyl-4-carboxyphenylglycine
(±)-alpha-Methyl-4-carboxyphenylglycine
PD-407824
PD-407824
AMN082
AMN082
PRE-084
PRE-084
AMN082
AMN082
PRE-084
PRE-084
Mibefradil dihydrochloride
Mibefradil dihydrochloride
Eprosartan mesylate
Eprosartan mesylate
Mibefradil dihydrochloride
Mibefradil dihydrochloride
Eprosartan mesylate
Eprosartan mesylate
Nortriptyline hydrochloride
Nortriptyline hydrochloride
Podophyllotoxin
Podophyllotoxin
Nortriptyline hydrochloride
Nortriptyline hydrochloride
Podophyllotoxin
Podophyllotoxin
Cysteamine hydrochloride
Cysteamine hydrochloride
Nicardipine hydrochloride
Nicardipine hydrochloride
Cysteamine hydrochloride
Cysteamine hydrochloride
Nicardipine hydrochloride
Nicardipine hydrochloride
6-Nitroso-1,2-benzopyrone
6-Nitroso-1,2-benzopyrone
5alpha-Pregnan-3alpha-ol-11,20-dione
5alpha-Pregnan-3alpha-ol-11,20-dione
6-Nitroso-1,2-benzopyrone
6-Nitroso-1,2-benzopyrone
5alpha-Pregnan-3alpha-ol-11,20-dione
5alpha-Pregnan-3alpha-ol-11,20-dione
NG-Monomethyl-L-arginine acetate
NG-Monomethyl-L-arginine acetate
NF 023
NF 023
NG-Monomethyl-L-arginine acetate
NG-Monomethyl-L-arginine acetate
NF 023
NF 023
Sertraline hydrochloride
Sertraline hydrochloride
Perphenazine
Perphenazine
Sertraline hydrochloride
Sertraline hydrochloride
Perphenazine
Perphenazine
no compound
no compound
no compound
no compound
no compound
no compound
no compound
no compound
no compound
no compound
no compound
no compound
no compound
no compound
no compound
no compound
no compound
no compound
no compound
no compound
no compound
no compound
no compound
no compound
no compound
no compound
no compound
no compound
no compound
no compound
no compound
no compound
cis(+/-)-8-OH-PBZI hydrobromide
cis(+/-)-8-OH-PBZI hydrobromide
L-alpha-Methyl-p-tyrosine
L-alpha-Methyl-p-tyrosine
cis(+/-)-8-OH-PBZI hydrobromide
cis(+/-)-8-OH-PBZI hydrobromide
L-alpha-Methyl-p-tyrosine
L-alpha-Methyl-p-tyrosine
Me-3,4-dephostatin
Me-3,4-dephostatin
Naltriben methanesulfonate
Naltriben methanesulfonate
Me-3,4-dephostatin
Me-3,4-dephostatin
Naltriben methanesulfonate
Naltriben methanesulfonate
L-703,606 oxalate salt hydrate
L-703,606 oxalate salt hydrate
Maprotiline hydrochloride
Maprotiline hydrochloride
L-703,606 oxalate salt hydrate
L-703,606 oxalate salt hydrate
Maprotiline hydrochloride
Maprotiline hydrochloride
(+)-MK-801 hydrogen maleate
(+)-MK-801 hydrogen maleate
(±)-Octopamine hydrochloride
(±)-Octopamine hydrochloride
(+)-MK-801 hydrogen maleate
(+)-MK-801 hydrogen maleate
(±)-Octopamine hydrochloride
(±)-Octopamine hydrochloride
Moxonidine hydrochloride
Moxonidine hydrochloride
2-Methyl-5-hydroxytryptamine maleate
2-Methyl-5-hydroxytryptamine maleate
Moxonidine hydrochloride
Moxonidine hydrochloride
2-Methyl-5-hydroxytryptamine maleate
2-Methyl-5-hydroxytryptamine maleate
Ethopropazine hydrochloride
Ethopropazine hydrochloride
Oxiracetam
Oxiracetam
Ethopropazine hydrochloride
Ethopropazine hydrochloride
Oxiracetam
Oxiracetam
Mevastatin
Mevastatin
Nemadipine-A
Nemadipine-A
Mevastatin
Mevastatin
Nemadipine-A
Nemadipine-A
S15535
S15535
SB 216763
SB 216763
S15535
S15535
SB 216763
SB 216763
S-Methylisothiourea hemisulfate
S-Methylisothiourea hemisulfate
Sivelestat sodium salt hydrate
Sivelestat sodium salt hydrate
S-Methylisothiourea hemisulfate
S-Methylisothiourea hemisulfate
Sivelestat sodium salt hydrate
Sivelestat sodium salt hydrate
Nomifensine maleate
Nomifensine maleate
TBB
TBB
Nomifensine maleate
Nomifensine maleate
TBB
TBB
L-DOPS
L-DOPS
Neostigmine bromide
Neostigmine bromide
L-DOPS
L-DOPS
Neostigmine bromide
Neostigmine bromide
NAN-190 hydrobromide
NAN-190 hydrobromide
Pentoxifylline
Pentoxifylline
NAN-190 hydrobromide
NAN-190 hydrobromide
Pentoxifylline
Pentoxifylline
1-Methylhistamine dihydrochloride
1-Methylhistamine dihydrochloride
S-Nitrosoglutathione
S-Nitrosoglutathione
1-Methylhistamine dihydrochloride
1-Methylhistamine dihydrochloride
S-Nitrosoglutathione
S-Nitrosoglutathione
Nordihydroguaiaretic acid from Larrea divaricata (creosote bush)
Nordihydroguaiaretic acid from Larrea divaricata (creosote bush)
MTEP hydrochloride
MTEP hydrochloride
Nordihydroguaiaretic acid from Larrea divaricata (creosote bush)
Nordihydroguaiaretic acid from Larrea divaricata (creosote bush)
MTEP hydrochloride
MTEP hydrochloride
N6-Methyladenosine
N6-Methyladenosine
NG-Nitro-L-arginine
NG-Nitro-L-arginine
N6-Methyladenosine
N6-Methyladenosine
NG-Nitro-L-arginine
NG-Nitro-L-arginine
NADPH tetrasodium
NADPH tetrasodium
NU2058
NU2058
NADPH tetrasodium
NADPH tetrasodium
NU2058
NU2058
alpha,beta-Methylene adenosine 5'-triphosphate dilithium
alpha,beta-Methylene adenosine 5'-triphosphate dilithium
Nifedipine
Nifedipine
alpha,beta-Methylene adenosine 5'-triphosphate dilithium
alpha,beta-Methylene adenosine 5'-triphosphate dilithium
Nifedipine
Nifedipine
Nilutamide
Nilutamide
PNU-282987
PNU-282987
Nilutamide
Nilutamide
PNU-282987
PNU-282987
MK-912
MK-912
Nimustine hydrochloride
Nimustine hydrochloride
MK-912
MK-912
Nimustine hydrochloride
Nimustine hydrochloride
NO-711 hydrochloride
NO-711 hydrochloride
Pentylenetetrazole
Pentylenetetrazole
NO-711 hydrochloride
NO-711 hydrochloride
Pentylenetetrazole
Pentylenetetrazole
no compound
no compound
no compound
no compound
no compound
no compound
no compound
no compound
no compound
no compound
no compound
no compound
no compound
no compound
no compound
no compound
no compound
no compound
no compound
no compound
no compound
no compound
no compound
no compound
no compound
no compound
no compound
no compound
no compound
no compound
no compound
no compound
BW 723C86
BW 723C86
SB-215505
SB-215505
BW 723C86
BW 723C86
SB-215505
SB-215505
Nitrendipine
Nitrendipine
Naftopidil dihydrochloride
Naftopidil dihydrochloride
Nitrendipine
Nitrendipine
Naftopidil dihydrochloride
Naftopidil dihydrochloride
Metoclopramide hydrochloride
Metoclopramide hydrochloride
H-8 dihydrochloride
H-8 dihydrochloride
Metoclopramide hydrochloride
Metoclopramide hydrochloride
H-8 dihydrochloride
H-8 dihydrochloride
PHA-543613
PHA-543613
N-Oleoylethanolamine
N-Oleoylethanolamine
PHA-543613
PHA-543613
N-Oleoylethanolamine
N-Oleoylethanolamine
CP-101537
CP-101537
alpha-Methyl-5-hydroxytryptamine maleate
alpha-Methyl-5-hydroxytryptamine maleate
CP-101537
CP-101537
alpha-Methyl-5-hydroxytryptamine maleate
alpha-Methyl-5-hydroxytryptamine maleate
Olomoucine
Olomoucine
Ouabain
Ouabain
Olomoucine
Olomoucine
Ouabain
Ouabain
8-Methoxymethyl-3-isobutyl-1-methylxanthine
8-Methoxymethyl-3-isobutyl-1-methylxanthine
Moclobemide
Moclobemide
8-Methoxymethyl-3-isobutyl-1-methylxanthine
8-Methoxymethyl-3-isobutyl-1-methylxanthine
Moclobemide
Moclobemide
Orphenadrine hydrochloride
Orphenadrine hydrochloride
Oxaprozin
Oxaprozin
Orphenadrine hydrochloride
Orphenadrine hydrochloride
Oxaprozin
Oxaprozin
MG 624
MG 624
p-MPPF dihydrochloride
p-MPPF dihydrochloride
MG 624
MG 624
p-MPPF dihydrochloride
p-MPPF dihydrochloride
(±)-Octoclothepin maleate
(±)-Octoclothepin maleate
Parthenolide
Parthenolide
(±)-Octoclothepin maleate
(±)-Octoclothepin maleate
Parthenolide
Parthenolide
Meloxicam sodium
Meloxicam sodium
CR 2249
CR 2249
Meloxicam sodium
Meloxicam sodium
CR 2249
CR 2249
O-Phospho-L-serine
O-Phospho-L-serine
Pimozide
Pimozide
O-Phospho-L-serine
O-Phospho-L-serine
Pimozide
Pimozide
Moxisylyte hydrochloride
Moxisylyte hydrochloride
NCS-382
NCS-382
Moxisylyte hydrochloride
Moxisylyte hydrochloride
NCS-382
NCS-382
Pancuronium bromide
Pancuronium bromide
AS605240
AS605240
Pancuronium bromide
Pancuronium bromide
AS605240
AS605240
(S)-MAP4 hydrochloride
(S)-MAP4 hydrochloride
Naphazoline hydrochloride
Naphazoline hydrochloride
(S)-MAP4 hydrochloride
(S)-MAP4 hydrochloride
Naphazoline hydrochloride
Naphazoline hydrochloride
Pentolinium di[L(+)-tartrate]
Pentolinium di[L(+)-tartrate]
Palmitoyl-DL-Carnitine chloride
Palmitoyl-DL-Carnitine chloride
Pentolinium di[L(+)-tartrate]
Pentolinium di[L(+)-tartrate]
Palmitoyl-DL-Carnitine chloride
Palmitoyl-DL-Carnitine chloride
Methoxamine hydrochloride
Methoxamine hydrochloride
Naloxone hydrochloride
Naloxone hydrochloride
Methoxamine hydrochloride
Methoxamine hydrochloride
Naloxone hydrochloride
Naloxone hydrochloride
Valproic acid sodium
Valproic acid sodium
Piracetam
Piracetam
Valproic acid sodium
Valproic acid sodium
Piracetam
Piracetam
(±)-3-(3,4-dihydroxyphenyl)-2-methyl-DL-alanine
(±)-3-(3,4-dihydroxyphenyl)-2-methyl-DL-alanine
Norcantharidin
Norcantharidin
(±)-3-(3,4-dihydroxyphenyl)-2-methyl-DL-alanine
(±)-3-(3,4-dihydroxyphenyl)-2-methyl-DL-alanine
Norcantharidin
Norcantharidin
Pyrilamine maleate
Pyrilamine maleate
(+)-Pilocarpine hydrochloride
(+)-Pilocarpine hydrochloride
Pyrilamine maleate
Pyrilamine maleate
(+)-Pilocarpine hydrochloride
(+)-Pilocarpine hydrochloride
no compound
no compound
no compound
no compound
no compound
no compound
no compound
no compound
no compound
no compound
no compound
no compound
no compound
no compound
no compound
no compound
no compound
no compound
no compound
no compound
no compound
no compound
no compound
no compound
no compound
no compound
no compound
no compound
no compound
no compound
no compound
no compound
Levallorphan tartrate
Levallorphan tartrate
1-Methylimidazole
1-Methylimidazole
Levallorphan tartrate
Levallorphan tartrate
1-Methylimidazole
1-Methylimidazole
Nimodipine
Nimodipine
Bisoprolol hemifumarate salt
Bisoprolol hemifumarate salt
Nimodipine
Nimodipine
Bisoprolol hemifumarate salt
Bisoprolol hemifumarate salt
R(-)-Me5
R(-)-Me5
Proglumide
Proglumide
R(-)-Me5
R(-)-Me5
Proglumide
Proglumide
NS-1619
NS-1619
Oxolinic acid
Oxolinic acid
NS-1619
NS-1619
Oxolinic acid
Oxolinic acid
BIO
BIO
Metolazone
Metolazone
BIO
BIO
Metolazone
Metolazone
Oleic Acid
Oleic Acid
ODQ
ODQ
Oleic Acid
Oleic Acid
ODQ
ODQ
MK-886
MK-886
X80
X80
MK-886
MK-886
X80
X80
TG003
TG003
Oxotremorine methiodide
Oxotremorine methiodide
TG003
TG003
Oxotremorine methiodide
Oxotremorine methiodide
N-Methyl-D-aspartic acid
N-Methyl-D-aspartic acid
Levetiracetam
Levetiracetam
N-Methyl-D-aspartic acid
N-Methyl-D-aspartic acid
Levetiracetam
Levetiracetam
Progesterone
Progesterone
Pindolol
Pindolol
Progesterone
Progesterone
Pindolol
Pindolol
Morin
Morin
S-(4-Nitrobenzyl)-6-thioinosine
S-(4-Nitrobenzyl)-6-thioinosine
Morin
Morin
S-(4-Nitrobenzyl)-6-thioinosine
S-(4-Nitrobenzyl)-6-thioinosine
(±)-Propranolol hydrochloride
(±)-Propranolol hydrochloride
L-Glutamic acid, N-phthaloyl-
L-Glutamic acid, N-phthaloyl-
(±)-Propranolol hydrochloride
(±)-Propranolol hydrochloride
L-Glutamic acid, N-phthaloyl-
L-Glutamic acid, N-phthaloyl-
S-Methyl-L-thiocitrulline acetate
S-Methyl-L-thiocitrulline acetate
Nalidixic acid sodium
Nalidixic acid sodium
S-Methyl-L-thiocitrulline acetate
S-Methyl-L-thiocitrulline acetate
Nalidixic acid sodium
Nalidixic acid sodium
3-alpha,21-Dihydroxy-5-alpha-pregnan-20-one
3-alpha,21-Dihydroxy-5-alpha-pregnan-20-one
Papaverine hydrochloride
Papaverine hydrochloride
3-alpha,21-Dihydroxy-5-alpha-pregnan-20-one
3-alpha,21-Dihydroxy-5-alpha-pregnan-20-one
Papaverine hydrochloride
Papaverine hydrochloride
(±)-Methoxyverapamil hydrochloride
(±)-Methoxyverapamil hydrochloride
3-Nitropropionic acid
3-Nitropropionic acid
(±)-Methoxyverapamil hydrochloride
(±)-Methoxyverapamil hydrochloride
3-Nitropropionic acid
3-Nitropropionic acid
1-Phenyl-3-(2-thiazolyl)-2-thiourea
1-Phenyl-3-(2-thiazolyl)-2-thiourea
R(-)-N6-(2-Phenylisopropyl)adenosine
R(-)-N6-(2-Phenylisopropyl)adenosine
1-Phenyl-3-(2-thiazolyl)-2-thiourea
1-Phenyl-3-(2-thiazolyl)-2-thiourea
R(-)-N6-(2-Phenylisopropyl)adenosine
R(-)-N6-(2-Phenylisopropyl)adenosine
Mitoxantrone
Mitoxantrone
7-Nitroindazole
7-Nitroindazole
Mitoxantrone
Mitoxantrone
7-Nitroindazole
7-Nitroindazole
Promethazine hydrochloride
Promethazine hydrochloride
Phosphomycin disodium
Phosphomycin disodium
Promethazine hydrochloride
Promethazine hydrochloride
Phosphomycin disodium
Phosphomycin disodium
MRS 2159
MRS 2159
Noscapine hydrchloride
Noscapine hydrchloride
MRS 2159
MRS 2159
Noscapine hydrchloride
Noscapine hydrchloride
Piroxicam
Piroxicam
Pilocarpine nitrate
Pilocarpine nitrate
Piroxicam
Piroxicam
Pilocarpine nitrate
Pilocarpine nitrate
no compound
no compound
no compound
no compound
no compound
no compound
no compound
no compound
no compound
no compound
no compound
no compound
no compound
no compound
no compound
no compound
no compound
no compound
no compound
no compound
no compound
no compound
no compound
no compound
no compound
no compound
no compound
no compound
no compound
no compound
no compound
no compound
no compound
no compound
no compound
no compound
no compound
no compound
no compound
no compound
no compound
no compound
no compound
no compound
no compound
no compound
no compound
no compound
no compound
no compound
no compound
no compound
no compound
no compound
no compound
no compound
no compound
no compound
no compound
no compound
no compound
no compound
no compound
no compound
no compound
no compound
no compound
no compound
no compound
no compound
no compound
no compound
no compound
no compound
no compound
no compound
no compound
no compound
no compound
no compound
no compound
no compound
no compound
no compound
no compound
no compound
no compound
no compound
no compound
no compound
no compound
no compound
no compound
no compound
no compound
no compound
no compound
no compound
no compound
no compound
no compound
no compound
no compound
no compound
no compound
no compound
no compound
no compound
no compound
no compound
no compound
no compound
no compound
no compound
no compound
no compound
no compound
no compound
no compound
no compound
no compound
no compound
no compound
no compound
no compound
no compound
no compound
no compound
no compound
no compound
no compound
no compound
no compound
no compound
no compound
no compound
no compound
no compound
no compound
no compound
no compound
no compound
no compound
no compound
no compound
no compound
no compound
no compound
no compound
no compound
no compound
no compound
no compound
no compound
no compound
no compound
no compound
no compound
no compound
no compound
no compound
no compound
no compound
no compound
no compound
no compound
no compound
no compound
no compound
no compound
no compound
no compound
no compound
no compound
no compound
no compound
no compound
no compound
no compound
no compound
no compound
no compound
no compound
no compound
no compound
no compound
no compound
no compound
no compound
no compound
no compound
no compound
no compound
no compound
no compound
no compound
no compound
no compound
no compound
no compound
no compound
no compound
no compound
no compound
no compound
no compound
no compound
no compound
no compound
no compound
no compound
no compound
no compound
no compound
no compound
no compound
no compound
no compound
no compound
no compound
no compound
no compound
no compound
no compound
no compound
no compound
no compound
no compound
no compound
no compound
no compound
no compound
no compound
no compound
no compound
no compound
no compound
no compound
no compound
no compound
no compound
no compound
no compound
no compound
no compound
no compound
no compound
no compound
no compound
no compound
no compound
no compound
no compound
no compound
no compound
no compound
no compound
no compound
no compound
no compound
no compound
no compound
no compound
no compound
no compound
no compound
no compound
no compound
no compound
no compound
no compound
no compound
no compound
no compound
no compound
no compound
no compound
no compound
no compound
no compound
no compound
no compound
no compound
no compound
no compound
no compound
no compound
no compound
no compound
no compound
no compound
no compound
no compound
no compound
no compound
no compound
no compound
no compound
no compound
no compound
no compound
no compound
no compound
no compound
no compound
no compound
no compound
no compound
no compound
no compound
no compound
no compound
no compound
no compound
no compound
no compound
no compound
no compound
no compound
no compound
no compound
no compound
no compound
no compound
no compound
no compound
no compound
no compound
no compound
no compound
no compound
no compound
no compound
no compound
no compound
no compound
no compound
no compound
no compound
no compound
no compound
no compound
no compound
no compound
no compound
no compound
no compound
no compound
no compound
no compound
no compound
no compound
no compound
no compound
no compound
no compound
no compound
no compound
no compound
no compound
no compound
no compound
no compound
no compound
no compound
no compound
no compound
no compound
no compound
no compound
no compound
no compound
no compound
no compound
no compound
no compound
no compound
no compound
no compound
no compound
no compound
no compound
no compound
no compound
no compound
no compound
no compound
no compound
no compound
no compound
no compound
no compound
no compound
no compound
no compound
no compound
no compound
no compound
no compound
no compound
no compound
no compound
no compound
no compound
no compound
no compound
no compound
no compound
no compound
no compound
no compound
no compound
no compound
no compound
no compound
no compound
Promazine hydrochloride
Promazine hydrochloride
Primidone
Primidone
Promazine hydrochloride
Promazine hydrochloride
Primidone
Primidone
13-cis-retinoic acid
13-cis-retinoic acid
BRL 52537 hydrochloride
BRL 52537 hydrochloride
13-cis-retinoic acid
13-cis-retinoic acid
BRL 52537 hydrochloride
BRL 52537 hydrochloride
Pirenzepine dihydrochloride
Pirenzepine dihydrochloride
Pargyline hydrochloride
Pargyline hydrochloride
Pirenzepine dihydrochloride
Pirenzepine dihydrochloride
Pargyline hydrochloride
Pargyline hydrochloride
Ro 25-6981 hydrochloride
Ro 25-6981 hydrochloride
Dolasetron mesylate hydrate
Dolasetron mesylate hydrate
Ro 25-6981 hydrochloride
Ro 25-6981 hydrochloride
Dolasetron mesylate hydrate
Dolasetron mesylate hydrate
PD-184161
PD-184161
(S)-Propranolol hydrochloride
(S)-Propranolol hydrochloride
PD-184161
PD-184161
(S)-Propranolol hydrochloride
(S)-Propranolol hydrochloride
Ritanserin
Ritanserin
(±)-SKF 38393, N-allyl-, hydrobromide
(±)-SKF 38393, N-allyl-, hydrobromide
Ritanserin
Ritanserin
(±)-SKF 38393, N-allyl-, hydrobromide
(±)-SKF 38393, N-allyl-, hydrobromide
(±)-cis-Piperidine-2,3-dicarboxylic acid
(±)-cis-Piperidine-2,3-dicarboxylic acid
K114
K114
(±)-cis-Piperidine-2,3-dicarboxylic acid
(±)-cis-Piperidine-2,3-dicarboxylic acid
K114
K114
S(+)-Raclopride L-tartrate
S(+)-Raclopride L-tartrate
FAUC 213
FAUC 213
S(+)-Raclopride L-tartrate
S(+)-Raclopride L-tartrate
FAUC 213
FAUC 213
Piribedil maleate
Piribedil maleate
Ziprasidone hydrochloride monohydrate
Ziprasidone hydrochloride monohydrate
Piribedil maleate
Piribedil maleate
Ziprasidone hydrochloride monohydrate
Ziprasidone hydrochloride monohydrate
(±)-Synephrine
(±)-Synephrine
(E)-4-amino-2-butenoic acid
(E)-4-amino-2-butenoic acid
(±)-Synephrine
(±)-Synephrine
(E)-4-amino-2-butenoic acid
(E)-4-amino-2-butenoic acid
Procaine hydrochloride
Procaine hydrochloride
Bicalutamide (CDX)
Bicalutamide (CDX)
Procaine hydrochloride
Procaine hydrochloride
Bicalutamide (CDX)
Bicalutamide (CDX)
Tetrabenazine
Tetrabenazine
Triflupromazine hydrochloride
Triflupromazine hydrochloride
Tetrabenazine
Tetrabenazine
Triflupromazine hydrochloride
Triflupromazine hydrochloride
Phaclofen
Phaclofen
A3 hydrochloride
A3 hydrochloride
Phaclofen
Phaclofen
A3 hydrochloride
A3 hydrochloride
CP-335963
CP-335963
KB-R7493
KB-R7493
CP-335963
CP-335963
KB-R7493
KB-R7493
Pregnenolone sulfate sodium
Pregnenolone sulfate sodium
PD 98,059
PD 98,059
Pregnenolone sulfate sodium
Pregnenolone sulfate sodium
PD 98,059
PD 98,059
D-Serine
D-Serine
Olanzapine
Olanzapine
D-Serine
D-Serine
Olanzapine
Olanzapine
PD 168,077 maleate
PD 168,077 maleate
Quinine sulfate
Quinine sulfate
PD 168,077 maleate
PD 168,077 maleate
Quinine sulfate
Quinine sulfate
(-)-Sulpiride
(-)-Sulpiride
Tulobuterol hydrochloride
Tulobuterol hydrochloride
(-)-Sulpiride
(-)-Sulpiride
Tulobuterol hydrochloride
Tulobuterol hydrochloride
Quinacrine dihydrochloride
Quinacrine dihydrochloride
(±)-Quinpirole dihydrochloride
(±)-Quinpirole dihydrochloride
Quinacrine dihydrochloride
Quinacrine dihydrochloride
(±)-Quinpirole dihydrochloride
(±)-Quinpirole dihydrochloride
IMS2186
IMS2186
Tyrphostin A1
Tyrphostin A1
IMS2186
IMS2186
Tyrphostin A1
Tyrphostin A1
no compound
no compound
no compound
no compound
no compound
no compound
no compound
no compound
no compound
no compound
no compound
no compound
no compound
no compound
no compound
no compound
no compound
no compound
no compound
no compound
no compound
no compound
no compound
no compound
no compound
no compound
no compound
no compound
no compound
no compound
no compound
no compound
Phenelzine sulfate
Phenelzine sulfate
(±)-threo-1-Phenyl-2-decanoylamino-3-morpholino-1-propanol hydrochloride
(±)-threo-1-Phenyl-2-decanoylamino-3-morpholino-1-propanol hydrochloride
Phenelzine sulfate
Phenelzine sulfate
(±)-threo-1-Phenyl-2-decanoylamino-3-morpholino-1-propanol hydrochloride
(±)-threo-1-Phenyl-2-decanoylamino-3-morpholino-1-propanol hydrochloride
Rutaecarpine
Rutaecarpine
Zofenopril calcium
Zofenopril calcium
Rutaecarpine
Rutaecarpine
Zofenopril calcium
Zofenopril calcium
Putrescine dihydrochloride
Putrescine dihydrochloride
Phorbol 12-myristate 13-acetate
Phorbol 12-myristate 13-acetate
Putrescine dihydrochloride
Putrescine dihydrochloride
Phorbol 12-myristate 13-acetate
Phorbol 12-myristate 13-acetate
Phosphoramidon disodium
Phosphoramidon disodium
SR-95531
SR-95531
Phosphoramidon disodium
Phosphoramidon disodium
SR-95531
SR-95531
Protoporphyrin IX disodium
Protoporphyrin IX disodium
Ammonium pyrrolidinedithiocarbamate
Ammonium pyrrolidinedithiocarbamate
Protoporphyrin IX disodium
Protoporphyrin IX disodium
Ammonium pyrrolidinedithiocarbamate
Ammonium pyrrolidinedithiocarbamate
Rauwolscine hydrochloride
Rauwolscine hydrochloride
SDZ-205,557 hydrochloride
SDZ-205,557 hydrochloride
Rauwolscine hydrochloride
Rauwolscine hydrochloride
SDZ-205,557 hydrochloride
SDZ-205,557 hydrochloride
Protriptyline hydrochloride
Protriptyline hydrochloride
Prochlorperazine dimaleate
Prochlorperazine dimaleate
Protriptyline hydrochloride
Protriptyline hydrochloride
Prochlorperazine dimaleate
Prochlorperazine dimaleate
Sobuzoxane
Sobuzoxane
Tolbutamide
Tolbutamide
Sobuzoxane
Sobuzoxane
Tolbutamide
Tolbutamide
Paromomycin sulfate
Paromomycin sulfate
Pyridostigmine bromide
Pyridostigmine bromide
Paromomycin sulfate
Paromomycin sulfate
Pyridostigmine bromide
Pyridostigmine bromide
Sulfaphenazole
Sulfaphenazole
Tetradecylthioacetic acid
Tetradecylthioacetic acid
Sulfaphenazole
Sulfaphenazole
Tetradecylthioacetic acid
Tetradecylthioacetic acid
2-Phenylaminoadenosine
2-Phenylaminoadenosine
Enalaprilat dihydrate
Enalaprilat dihydrate
2-Phenylaminoadenosine
2-Phenylaminoadenosine
Enalaprilat dihydrate
Enalaprilat dihydrate
Semicarbazide hydrochloride
Semicarbazide hydrochloride
Trimipramine maleate
Trimipramine maleate
Semicarbazide hydrochloride
Semicarbazide hydrochloride
Trimipramine maleate
Trimipramine maleate
BF-170 hydrochloride
BF-170 hydrochloride
Pinacidil
Pinacidil
BF-170 hydrochloride
BF-170 hydrochloride
Pinacidil
Pinacidil
SC 19220
SC 19220
N-p-Tosyl-L-phenylalanine chloromethyl ketone
N-p-Tosyl-L-phenylalanine chloromethyl ketone
SC 19220
SC 19220
N-p-Tosyl-L-phenylalanine chloromethyl ketone
N-p-Tosyl-L-phenylalanine chloromethyl ketone
PPADS
PPADS
Pramipexole dihydrochloride
Pramipexole dihydrochloride
PPADS
PPADS
Pramipexole dihydrochloride
Pramipexole dihydrochloride
Albuterol hemisulfate
Albuterol hemisulfate
SC-51089 hydrate
SC-51089 hydrate
Albuterol hemisulfate
Albuterol hemisulfate
SC-51089 hydrate
SC-51089 hydrate
SU 6656
SU 6656
(+)-Quisqualic acid
(+)-Quisqualic acid
SU 6656
SU 6656
(+)-Quisqualic acid
(+)-Quisqualic acid
Tegafur
Tegafur
Trazodone hydrochloride
Trazodone hydrochloride
Tegafur
Tegafur
Trazodone hydrochloride
Trazodone hydrochloride
Quazinone
Quazinone
Cortexolone
Cortexolone
Quazinone
Quazinone
Cortexolone
Cortexolone
Salmeterol xinafoate
Salmeterol xinafoate
Tyrphostin 23
Tyrphostin 23
Salmeterol xinafoate
Salmeterol xinafoate
Tyrphostin 23
Tyrphostin 23
no compound
no compound
no compound
no compound
no compound
no compound
no compound
no compound
no compound
no compound
no compound
no compound
no compound
no compound
no compound
no compound
no compound
no compound
no compound
no compound
no compound
no compound
no compound
no compound
no compound
no compound
no compound
no compound
no compound
no compound
no compound
no compound
Pheniramine maleate
Pheniramine maleate
Ritodrine hydrochloride
Ritodrine hydrochloride
Pheniramine maleate
Pheniramine maleate
Ritodrine hydrochloride
Ritodrine hydrochloride
Ropinirole hydrochloride
Ropinirole hydrochloride
SIB 1757
SIB 1757
Ropinirole hydrochloride
Ropinirole hydrochloride
SIB 1757
SIB 1757
Phentolamine mesylate
Phentolamine mesylate
CP-93129 dihydrochloride hydrate
CP-93129 dihydrochloride hydrate
Phentolamine mesylate
Phentolamine mesylate
CP-93129 dihydrochloride hydrate
CP-93129 dihydrochloride hydrate
BIA 2-093
BIA 2-093
(±)-6-Chloro-PB hydrobromide
(±)-6-Chloro-PB hydrobromide
BIA 2-093
BIA 2-093
(±)-6-Chloro-PB hydrobromide
(±)-6-Chloro-PB hydrobromide
PD173952
PD173952
Ro 8-4304
Ro 8-4304
PD173952
PD173952
Ro 8-4304
Ro 8-4304
Ibandronate sodium
Ibandronate sodium
SB 206553 hydrochloride
SB 206553 hydrochloride
Ibandronate sodium
Ibandronate sodium
SB 206553 hydrochloride
SB 206553 hydrochloride
Pergolide methanesulfonate
Pergolide methanesulfonate
Ro 41-0960
Ro 41-0960
Pergolide methanesulfonate
Pergolide methanesulfonate
Ro 41-0960
Ro 41-0960
Rilmenidine hemifumarate
Rilmenidine hemifumarate
Tetraethylthiuram disulfide
Tetraethylthiuram disulfide
Rilmenidine hemifumarate
Rilmenidine hemifumarate
Tetraethylthiuram disulfide
Tetraethylthiuram disulfide
1,10-Phenanthroline monohydrate
1,10-Phenanthroline monohydrate
Ro 04-6790 dihydrochloride
Ro 04-6790 dihydrochloride
1,10-Phenanthroline monohydrate
1,10-Phenanthroline monohydrate
Ro 04-6790 dihydrochloride
Ro 04-6790 dihydrochloride
N2-Ethyl-2'-deoxyguanosine
N2-Ethyl-2'-deoxyguanosine
Trequinsin hydrochloride
Trequinsin hydrochloride
N2-Ethyl-2'-deoxyguanosine
N2-Ethyl-2'-deoxyguanosine
Trequinsin hydrochloride
Trequinsin hydrochloride
R(+)-3PPP hydrochloride
R(+)-3PPP hydrochloride
Auranofin
Auranofin
R(+)-3PPP hydrochloride
R(+)-3PPP hydrochloride
Auranofin
Auranofin
(-)-Scopolamine methyl nitrate
(-)-Scopolamine methyl nitrate
Avridine
Avridine
(-)-Scopolamine methyl nitrate
(-)-Scopolamine methyl nitrate
Avridine
Avridine
1-Phenylbiguanide
1-Phenylbiguanide
Spermidine trihydrochloride
Spermidine trihydrochloride
1-Phenylbiguanide
1-Phenylbiguanide
Spermidine trihydrochloride
Spermidine trihydrochloride
SKF 89626
SKF 89626
(6R)-5,6,7,8-Tetrahydro-L-biopterin hydrochloride
(6R)-5,6,7,8-Tetrahydro-L-biopterin hydrochloride
SKF 89626
SKF 89626
(6R)-5,6,7,8-Tetrahydro-L-biopterin hydrochloride
(6R)-5,6,7,8-Tetrahydro-L-biopterin hydrochloride
SC-57461A
SC-57461A
Stattic
Stattic
SC-57461A
SC-57461A
Stattic
Stattic
Sanguinarine chloride
Sanguinarine chloride
Tyrphostin AG 698
Tyrphostin AG 698
Sanguinarine chloride
Sanguinarine chloride
Tyrphostin AG 698
Tyrphostin AG 698
Quinolinic acid
Quinolinic acid
IRAK-1/4 Inhibitor I
IRAK-1/4 Inhibitor I
Quinolinic acid
Quinolinic acid
IRAK-1/4 Inhibitor I
IRAK-1/4 Inhibitor I
(-)-Scopolamine,n-Butyl-, bromide
(-)-Scopolamine,n-Butyl-, bromide
BAY 61-3606 hydrochloride hydrate
BAY 61-3606 hydrochloride hydrate
(-)-Scopolamine,n-Butyl-, bromide
(-)-Scopolamine,n-Butyl-, bromide
BAY 61-3606 hydrochloride hydrate
BAY 61-3606 hydrochloride hydrate
(-)-Quinpirole hydrochloride
(-)-Quinpirole hydrochloride
(±)-Sulpiride
(±)-Sulpiride
(-)-Quinpirole hydrochloride
(-)-Quinpirole hydrochloride
(±)-Sulpiride
(±)-Sulpiride
SU 5416
SU 5416
Pifithrin-mu
Pifithrin-mu
SU 5416
SU 5416
Pifithrin-mu
Pifithrin-mu
no compound
no compound
no compound
no compound
no compound
no compound
no compound
no compound
no compound
no compound
no compound
no compound
no compound
no compound
no compound
no compound
no compound
no compound
no compound
no compound
no compound
no compound
no compound
no compound
no compound
no compound
no compound
no compound
no compound
no compound
no compound
no compound
Phosphonoacetic acid
Phosphonoacetic acid
Raloxifene hydrochloride
Raloxifene hydrochloride
Phosphonoacetic acid
Phosphonoacetic acid
Raloxifene hydrochloride
Raloxifene hydrochloride
Resveratrol
Resveratrol
SIB 1893
SIB 1893
Resveratrol
Resveratrol
SIB 1893
SIB 1893
Propionylpromazine hydrochloride
Propionylpromazine hydrochloride
Rottlerin
Rottlerin
Propionylpromazine hydrochloride
Propionylpromazine hydrochloride
Rottlerin
Rottlerin
Rotenone
Rotenone
L-Beta-threo-benzyl-aspartate
L-Beta-threo-benzyl-aspartate
Rotenone
Rotenone
L-Beta-threo-benzyl-aspartate
L-Beta-threo-benzyl-aspartate
Phenylbutazone
Phenylbutazone
RX 821002 hydrochloride
RX 821002 hydrochloride
Phenylbutazone
Phenylbutazone
RX 821002 hydrochloride
RX 821002 hydrochloride
CP-226269
CP-226269
Granisetron hydrochloride
Granisetron hydrochloride
CP-226269
CP-226269
Granisetron hydrochloride
Granisetron hydrochloride
6(5H)-Phenanthridinone
6(5H)-Phenanthridinone
Reactive Blue 2
Reactive Blue 2
6(5H)-Phenanthridinone
6(5H)-Phenanthridinone
Reactive Blue 2
Reactive Blue 2
Tizanidine hydrochloride
Tizanidine hydrochloride
TCPOBOP
TCPOBOP
Tizanidine hydrochloride
Tizanidine hydrochloride
TCPOBOP
TCPOBOP
Procainamide hydrochloride
Procainamide hydrochloride
(±)-Sotalol hydrochloride
(±)-Sotalol hydrochloride
Procainamide hydrochloride
Procainamide hydrochloride
(±)-Sotalol hydrochloride
(±)-Sotalol hydrochloride
Sulindac sulfone
Sulindac sulfone
Tyrphostin AG 879
Tyrphostin AG 879
Sulindac sulfone
Sulindac sulfone
Tyrphostin AG 879
Tyrphostin AG 879
S(-)-3PPP hydrochloride
S(-)-3PPP hydrochloride
SKF 86466
SKF 86466
S(-)-3PPP hydrochloride
S(-)-3PPP hydrochloride
SKF 86466
SKF 86466
Auraptene
Auraptene
TTNPB
TTNPB
Auraptene
Auraptene
TTNPB
TTNPB
GANT61
GANT61
SNC80
SNC80
GANT61
GANT61
SNC80
SNC80
AGK2
AGK2
cDPCP
cDPCP
AGK2
AGK2
cDPCP
cDPCP
Phenamil methanesulfonate
Phenamil methanesulfonate
N-Oleoyldopamine
N-Oleoyldopamine
Phenamil methanesulfonate
Phenamil methanesulfonate
N-Oleoyldopamine
N-Oleoyldopamine
Tazarotene
Tazarotene
PD-166866
PD-166866
Tazarotene
Tazarotene
PD-166866
PD-166866
Quercetin dihydrate
Quercetin dihydrate
SB 269970 hydrochloride
SB 269970 hydrochloride
Quercetin dihydrate
Quercetin dihydrate
SB 269970 hydrochloride
SB 269970 hydrochloride
SB 205384
SB 205384
Triamcinolone
Triamcinolone
SB 205384
SB 205384
Triamcinolone
Triamcinolone
LP 12 hydrochloride hydrate
LP 12 hydrochloride hydrate
PD-166285 hydrate
PD-166285 hydrate
LP 12 hydrochloride hydrate
LP 12 hydrochloride hydrate
PD-166285 hydrate
PD-166285 hydrate
(-)-Scopolamine methyl bromide
(-)-Scopolamine methyl bromide
Na-p-Tosyl-L-lysine chloromethyl ketone hydrochloride
Na-p-Tosyl-L-lysine chloromethyl ketone hydrochloride
(-)-Scopolamine methyl bromide
(-)-Scopolamine methyl bromide
Na-p-Tosyl-L-lysine chloromethyl ketone hydrochloride
Na-p-Tosyl-L-lysine chloromethyl ketone hydrochloride
no compound
no compound
no compound
no compound
no compound
no compound
no compound
no compound
no compound
no compound
no compound
no compound
no compound
no compound
no compound
no compound
no compound
no compound
no compound
no compound
no compound
no compound
no compound
no compound
no compound
no compound
no compound
no compound
no compound
no compound
no compound
no compound
(-)-Perillic acid
(-)-Perillic acid
Retinoic acid
Retinoic acid
(-)-Perillic acid
(-)-Perillic acid
Retinoic acid
Retinoic acid
SU 4312
SU 4312
1-(1-Naphthyl)piperazine hydrochloride
1-(1-Naphthyl)piperazine hydrochloride
SU 4312
SU 4312
1-(1-Naphthyl)piperazine hydrochloride
1-(1-Naphthyl)piperazine hydrochloride
Prazosin hydrochloride
Prazosin hydrochloride
Ranolazine dihydrochloride
Ranolazine dihydrochloride
Prazosin hydrochloride
Prazosin hydrochloride
Ranolazine dihydrochloride
Ranolazine dihydrochloride
1-(2-Methoxyphenyl)piperazine hydrochloride
1-(2-Methoxyphenyl)piperazine hydrochloride
Suramin sodium salt
Suramin sodium salt
1-(2-Methoxyphenyl)piperazine hydrochloride
1-(2-Methoxyphenyl)piperazine hydrochloride
Suramin sodium salt
Suramin sodium salt
Picotamide
Picotamide
Ribavirin
Ribavirin
Picotamide
Picotamide
Ribavirin
Ribavirin
Sepiapterin
Sepiapterin
L-Tryptophan
L-Tryptophan
Sepiapterin
Sepiapterin
L-Tryptophan
L-Tryptophan
5alpha-Pregnan-3alpha-ol-20-one
5alpha-Pregnan-3alpha-ol-20-one
Riluzole
Riluzole
5alpha-Pregnan-3alpha-ol-20-one
5alpha-Pregnan-3alpha-ol-20-one
Riluzole
Riluzole
Tiapride hydrochloride
Tiapride hydrochloride
Tetraisopropyl pyrophosphoramide
Tetraisopropyl pyrophosphoramide
Tiapride hydrochloride
Tiapride hydrochloride
Tetraisopropyl pyrophosphoramide
Tetraisopropyl pyrophosphoramide
Prilocaine hydrochloride
Prilocaine hydrochloride
SB-366791
SB-366791
Prilocaine hydrochloride
Prilocaine hydrochloride
SB-366791
SB-366791
Trihexyphenidyl hydrochloride
Trihexyphenidyl hydrochloride
Tetraethylammonium chloride
Tetraethylammonium chloride
Trihexyphenidyl hydrochloride
Trihexyphenidyl hydrochloride
Tetraethylammonium chloride
Tetraethylammonium chloride
(±)-PPHT hydrochloride
(±)-PPHT hydrochloride
CP-346086 dihydrate
CP-346086 dihydrate
(±)-PPHT hydrochloride
(±)-PPHT hydrochloride
CP-346086 dihydrate
CP-346086 dihydrate
Terbutaline hemisulfate
Terbutaline hemisulfate
SC-51322
SC-51322
Terbutaline hemisulfate
Terbutaline hemisulfate
SC-51322
SC-51322
Pirenperone
Pirenperone
SKF 83959 hydrobromide
SKF 83959 hydrobromide
Pirenperone
Pirenperone
SKF 83959 hydrobromide
SKF 83959 hydrobromide
Tyrphostin AG 1478
Tyrphostin AG 1478
Theobromine
Theobromine
Tyrphostin AG 1478
Tyrphostin AG 1478
Theobromine
Theobromine
Phenylbenzene-omega-phosphono-alpha-amino acid
Phenylbenzene-omega-phosphono-alpha-amino acid
Spironolactone
Spironolactone
Phenylbenzene-omega-phosphono-alpha-amino acid
Phenylbenzene-omega-phosphono-alpha-amino acid
Spironolactone
Spironolactone
BIX 01294 trihydrochloride hydrate
BIX 01294 trihydrochloride hydrate
Thio-NADP sodium
Thio-NADP sodium
BIX 01294 trihydrochloride hydrate
BIX 01294 trihydrochloride hydrate
Thio-NADP sodium
Thio-NADP sodium
Quinidine sulfate
Quinidine sulfate
Spiperone hydrochloride
Spiperone hydrochloride
Quinidine sulfate
Quinidine sulfate
Spiperone hydrochloride
Spiperone hydrochloride
(±)-alpha-Lipoic Acid
(±)-alpha-Lipoic Acid
S(-)-Timolol maleate
S(-)-Timolol maleate
(±)-alpha-Lipoic Acid
(±)-alpha-Lipoic Acid
S(-)-Timolol maleate
S(-)-Timolol maleate
Quipazine, 6-nitro-, maleate
Quipazine, 6-nitro-, maleate
Sulindac
Sulindac
Quipazine, 6-nitro-, maleate
Quipazine, 6-nitro-, maleate
Sulindac
Sulindac
Triprolidine hydrochloride
Triprolidine hydrochloride
Aprindine hydrochloride
Aprindine hydrochloride
Triprolidine hydrochloride
Triprolidine hydrochloride
Aprindine hydrochloride
Aprindine hydrochloride
no compound
no compound
no compound
no compound
no compound
no compound
no compound
no compound
no compound
no compound
no compound
no compound
no compound
no compound
no compound
no compound
no compound
no compound
no compound
no compound
no compound
no compound
no compound
no compound
no compound
no compound
no compound
no compound
no compound
no compound
no compound
no compound
Pyrazinecarboxamide
Pyrazinecarboxamide
Ruthenium red
Ruthenium red
Pyrazinecarboxamide
Pyrazinecarboxamide
Ruthenium red
Ruthenium red
SR 59230A oxalate
SR 59230A oxalate
Ketanserin tartrate
Ketanserin tartrate
SR 59230A oxalate
SR 59230A oxalate
Ketanserin tartrate
Ketanserin tartrate
Phloretin
Phloretin
Rolipram
Rolipram
Phloretin
Phloretin
Rolipram
Rolipram
PAPP
PAPP
SQ 22536
SQ 22536
PAPP
PAPP
SQ 22536
SQ 22536
Tranylcypromine hydrochloride
Tranylcypromine hydrochloride
Ranitidine hydrochloride
Ranitidine hydrochloride
Tranylcypromine hydrochloride
Tranylcypromine hydrochloride
Ranitidine hydrochloride
Ranitidine hydrochloride
Amisulpride
Amisulpride
Tranilast
Tranilast
Amisulpride
Amisulpride
Tranilast
Tranilast
Propantheline bromide
Propantheline bromide
Steviol
Steviol
Propantheline bromide
Propantheline bromide
Steviol
Steviol
Taurine
Taurine
Tetramisole hydrochloride
Tetramisole hydrochloride
Taurine
Taurine
Tetramisole hydrochloride
Tetramisole hydrochloride
Triflusal
Triflusal
7,8-Dihydroxyflavone hydrate
7,8-Dihydroxyflavone hydrate
Triflusal
Triflusal
7,8-Dihydroxyflavone hydrate
7,8-Dihydroxyflavone hydrate
Theophylline
Theophylline
Tolazamide
Tolazamide
Theophylline
Theophylline
Tolazamide
Tolazamide
BMS-193885
BMS-193885
(-)-Scopolamine hydrobromide
(-)-Scopolamine hydrobromide
BMS-193885
BMS-193885
(-)-Scopolamine hydrobromide
(-)-Scopolamine hydrobromide
4-Hydroxyphenethylamine hydrochloride
4-Hydroxyphenethylamine hydrochloride
Triamterene
Triamterene
4-Hydroxyphenethylamine hydrochloride
4-Hydroxyphenethylamine hydrochloride
Triamterene
Triamterene
IC 261
IC 261
Spermine tetrahydrochloride
Spermine tetrahydrochloride
IC 261
IC 261
Spermine tetrahydrochloride
Spermine tetrahydrochloride
Tetrahydrozoline hydrochloride
Tetrahydrozoline hydrochloride
(±)-Taxifolin
(±)-Taxifolin
Tetrahydrozoline hydrochloride
Tetrahydrozoline hydrochloride
(±)-Taxifolin
(±)-Taxifolin
Bay 11-7082
Bay 11-7082
SCH-202676 hydrobromide
SCH-202676 hydrobromide
Bay 11-7082
Bay 11-7082
SCH-202676 hydrobromide
SCH-202676 hydrobromide
CP-100263 dihydrochloride hydrate
CP-100263 dihydrochloride hydrate
Tyrphostin AG 835
Tyrphostin AG 835
CP-100263 dihydrochloride hydrate
CP-100263 dihydrochloride hydrate
Tyrphostin AG 835
Tyrphostin AG 835
SMER28
SMER28
Carmofur
Carmofur
SMER28
SMER28
Carmofur
Carmofur
DL-Thiorphan
DL-Thiorphan
EBPC
EBPC
DL-Thiorphan
DL-Thiorphan
EBPC
EBPC
Quinelorane dihydrochloride
Quinelorane dihydrochloride
Succinylcholine chloride
Succinylcholine chloride
Quinelorane dihydrochloride
Quinelorane dihydrochloride
Succinylcholine chloride
Succinylcholine chloride
Tyrphostin AG 112
Tyrphostin AG 112
1-[2-(Trifluoromethyl)phenyl]imidazole
1-[2-(Trifluoromethyl)phenyl]imidazole
Tyrphostin AG 112
Tyrphostin AG 112
1-[2-(Trifluoromethyl)phenyl]imidazole
1-[2-(Trifluoromethyl)phenyl]imidazole
no compound
no compound
no compound
no compound
no compound
no compound
no compound
no compound
no compound
no compound
no compound
no compound
no compound
no compound
no compound
no compound
no compound
no compound
no compound
no compound
no compound
no compound
no compound
no compound
no compound
no compound
no compound
no compound
no compound
no compound
no compound
no compound
no compound
no compound
no compound
no compound
no compound
no compound
no compound
no compound
no compound
no compound
no compound
no compound
no compound
no compound
no compound
no compound
no compound
no compound
no compound
no compound
no compound
no compound
no compound
no compound
no compound
no compound
no compound
no compound
no compound
no compound
no compound
no compound
no compound
no compound
no compound
no compound
no compound
no compound
no compound
no compound
no compound
no compound
no compound
no compound
no compound
no compound
no compound
no compound
no compound
no compound
no compound
no compound
no compound
no compound
no compound
no compound
no compound
no compound
no compound
no compound
no compound
no compound
no compound
no compound
no compound
no compound
no compound
no compound
no compound
no compound
no compound
no compound
no compound
no compound
no compound
no compound
no compound
no compound
no compound
no compound
no compound
no compound
no compound
no compound
no compound
no compound
no compound
no compound
no compound
no compound
no compound
no compound
no compound
no compound
no compound
no compound
no compound
no compound
no compound
no compound
no compound
no compound
no compound
no compound
no compound
no compound
no compound
no compound
no compound
no compound
no compound
no compound
no compound
no compound
no compound
no compound
no compound
no compound
no compound
no compound
no compound
no compound
no compound
no compound
no compound
no compound
no compound
no compound
no compound
no compound
no compound
no compound
no compound
no compound
no compound
no compound
no compound
no compound
no compound
no compound
no compound
no compound
no compound
no compound
no compound
no compound
no compound
no compound
no compound
no compound
no compound
no compound
no compound
no compound
no compound
no compound
no compound
no compound
no compound
no compound
no compound
no compound
no compound
no compound
no compound
no compound
no compound
no compound
no compound
no compound
no compound
no compound
no compound
no compound
no compound
no compound
no compound
no compound
no compound
no compound
no compound
no compound
no compound
no compound
no compound
no compound
no compound
no compound
no compound
no compound
no compound
no compound
no compound
no compound
no compound
no compound
no compound
no compound
no compound
no compound
no compound
no compound
no compound
no compound
no compound
no compound
no compound
no compound
no compound
no compound
no compound
no compound
no compound
no compound
no compound
no compound
no compound
no compound
no compound
no compound
no compound
no compound
no compound
no compound
no compound
no compound
no compound
no compound
no compound
no compound
no compound
no compound
no compound
no compound
no compound
no compound
no compound
no compound
no compound
no compound
no compound
no compound
no compound
no compound
no compound
no compound
no compound
no compound
no compound
no compound
no compound
no compound
no compound
no compound
no compound
no compound
no compound
no compound
no compound
no compound
no compound
no compound
no compound
no compound
no compound
no compound
no compound
no compound
no compound
no compound
no compound
no compound
no compound
no compound
no compound
no compound
no compound
no compound
no compound
no compound
no compound
no compound
no compound
no compound
no compound
no compound
no compound
no compound
no compound
no compound
no compound
no compound
no compound
no compound
no compound
no compound
no compound
no compound
no compound
no compound
no compound
no compound
no compound
no compound
no compound
no compound
no compound
no compound
no compound
no compound
no compound
no compound
no compound
no compound
no compound
no compound
no compound
no compound
no compound
no compound
no compound
no compound
no compound
no compound
no compound
no compound
no compound
no compound
no compound
no compound
no compound
no compound
no compound
no compound
no compound
no compound
no compound
no compound
no compound
no compound
no compound
no compound
no compound
no compound
no compound
no compound
no compound
no compound
no compound
no compound
no compound
no compound
no compound
no compound
no compound
no compound
no compound
no compound
no compound
no compound
no compound
no compound
no compound
no compound
no compound
no compound
no compound
no compound
no compound
no compound
no compound
no compound
no compound
no compound
no compound
no compound
no compound
no compound
no compound
no compound
no compound
no compound
no compound
no compound
PD-156707
PD-156707
Tyrphostin AG 538
Tyrphostin AG 538
PD-156707
PD-156707
Tyrphostin AG 538
Tyrphostin AG 538
Piceatannol
Piceatannol
CHIR99021
CHIR99021
Piceatannol
Piceatannol
CHIR99021
CHIR99021
Tomoxetine
Tomoxetine
Thapsigargin
Thapsigargin
Tomoxetine
Tomoxetine
Thapsigargin
Thapsigargin
Fluoro-SAHA
Fluoro-SAHA
PD173074
PD173074
Fluoro-SAHA
Fluoro-SAHA
PD173074
PD173074
Tamoxifen citrate
Tamoxifen citrate
XCT790
XCT790
Tamoxifen citrate
Tamoxifen citrate
XCT790
XCT790
AGK2
AGK2
IWP-2
IWP-2
AGK2
AGK2
IWP-2
IWP-2
Telenzepine dihydrochloride
Telenzepine dihydrochloride
TPMPA
TPMPA
Telenzepine dihydrochloride
Telenzepine dihydrochloride
TPMPA
TPMPA
Salermide
Salermide
Cyclic Pifithrin alpha
Cyclic Pifithrin alpha
Salermide
Salermide
Cyclic Pifithrin alpha
Cyclic Pifithrin alpha
Uridine 5'-diphosphate sodium
Uridine 5'-diphosphate sodium
Urapidil hydrochloride
Urapidil hydrochloride
Uridine 5'-diphosphate sodium
Uridine 5'-diphosphate sodium
Urapidil hydrochloride
Urapidil hydrochloride
MC-1293
MC-1293
ALK5 Inhibitor
ALK5 Inhibitor
MC-1293
MC-1293
ALK5 Inhibitor
ALK5 Inhibitor
U-69593
U-69593
(-)-trans-(1S,2S)-U-50488 hydrochloride
(-)-trans-(1S,2S)-U-50488 hydrochloride
U-69593
U-69593
(-)-trans-(1S,2S)-U-50488 hydrochloride
(-)-trans-(1S,2S)-U-50488 hydrochloride
Anacardic acid
Anacardic acid
SMO Antagonist
SMO Antagonist
Anacardic acid
Anacardic acid
SMO Antagonist
SMO Antagonist
U-99194A maleate
U-99194A maleate
Vancomycin hydrochloride from Streptomyces orientalis
Vancomycin hydrochloride from Streptomyces orientalis
U-99194A maleate
U-99194A maleate
Vancomycin hydrochloride from Streptomyces orientalis
Vancomycin hydrochloride from Streptomyces orientalis
B2
B2
IDE-1
IDE-1
B2
B2
IDE-1
IDE-1
Vincristine sulfate
Vincristine sulfate
Acepromazine maleate
Acepromazine maleate
Vincristine sulfate
Vincristine sulfate
Acepromazine maleate
Acepromazine maleate
BIX-01294∑3HCl
BIX-01294∑3HCl
ROCK2
ROCK2
BIX-01294∑3HCl
BIX-01294∑3HCl
ROCK2
ROCK2
WIN 62,577
WIN 62,577
Xylometazoline hydrochloride
Xylometazoline hydrochloride
WIN 62,577
WIN 62,577
Xylometazoline hydrochloride
Xylometazoline hydrochloride
Butyrolactone 3
Butyrolactone 3
Pluripotin
Pluripotin
Butyrolactone 3
Butyrolactone 3
Pluripotin
Pluripotin
Yohimbine hydrochloride
Yohimbine hydrochloride
Olprinone hydrochloride
Olprinone hydrochloride
Yohimbine hydrochloride
Yohimbine hydrochloride
Olprinone hydrochloride
Olprinone hydrochloride
CTPB
CTPB
SB431542
SB431542
CTPB
CTPB
SB431542
SB431542
no compound
no compound
no compound
no compound
no compound
no compound
no compound
no compound
no compound
no compound
no compound
no compound
no compound
no compound
no compound
no compound
no compound
no compound
no compound
no compound
no compound
no compound
no compound
no compound
no compound
no compound
no compound
no compound
no compound
no compound
no compound
no compound
Tetracaine hydrochloride
Tetracaine hydrochloride
Trimethoprim
Trimethoprim
Tetracaine hydrochloride
Tetracaine hydrochloride
Trimethoprim
Trimethoprim
Oxamflatin
Oxamflatin
Sodium Butyrate
Sodium Butyrate
Oxamflatin
Oxamflatin
Sodium Butyrate
Sodium Butyrate
NU6027
NU6027
IPA-3
IPA-3
NU6027
NU6027
IPA-3
IPA-3
Sirtinol
Sirtinol
CD437
CD437
Sirtinol
Sirtinol
CD437
CD437
Terfenadine
Terfenadine
3-Tropanylindole-3-carboxylate methiodide
3-Tropanylindole-3-carboxylate methiodide
Terfenadine
Terfenadine
3-Tropanylindole-3-carboxylate methiodide
3-Tropanylindole-3-carboxylate methiodide
Suramin
Suramin
LDN-193189
LDN-193189
Suramin
Suramin
LDN-193189
LDN-193189
Thioperamide maleate
Thioperamide maleate
CP-31398 dihydrochloride hydrate
CP-31398 dihydrochloride hydrate
Thioperamide maleate
Thioperamide maleate
CP-31398 dihydrochloride hydrate
CP-31398 dihydrochloride hydrate
BML-278
BML-278
Pyrintegrin
Pyrintegrin
BML-278
BML-278
Pyrintegrin
Pyrintegrin
U-74389G maleate
U-74389G maleate
Urapidil, 5-Methyl-
Urapidil, 5-Methyl-
U-74389G maleate
U-74389G maleate
Urapidil, 5-Methyl-
Urapidil, 5-Methyl-
NCH-51
NCH-51
GDC-0941
GDC-0941
NCH-51
NCH-51
GDC-0941
GDC-0941
UK 14,304
UK 14,304
U-101958 maleate
U-101958 maleate
UK 14,304
UK 14,304
U-101958 maleate
U-101958 maleate
CI-994
CI-994
KP372-1
KP372-1
CI-994
CI-994
KP372-1
KP372-1
U0126
U0126
(±)-gamma-Vinyl GABA
(±)-gamma-Vinyl GABA
U0126
U0126
(±)-gamma-Vinyl GABA
(±)-gamma-Vinyl GABA
NSC-3852
NSC-3852
XAV939
XAV939
NSC-3852
NSC-3852
XAV939
XAV939
AMG 9810
AMG 9810
CP-135807
CP-135807
AMG 9810
AMG 9810
CP-135807
CP-135807
Aminoresveratrol sulfate
Aminoresveratrol sulfate
IPA-3
IPA-3
Aminoresveratrol sulfate
Aminoresveratrol sulfate
IPA-3
IPA-3
Ara-G hydrate
Ara-G hydrate
PF-4708671
PF-4708671
Ara-G hydrate
Ara-G hydrate
PF-4708671
PF-4708671
BML-281
BML-281
DAPT
DAPT
BML-281
BML-281
DAPT
DAPT
YS-035 hydrochloride
YS-035 hydrochloride
Zimelidine dihydrochloride
Zimelidine dihydrochloride
YS-035 hydrochloride
YS-035 hydrochloride
Zimelidine dihydrochloride
Zimelidine dihydrochloride
CAY10585
CAY10585
PD0325901
PD0325901
CAY10585
CAY10585
PD0325901
PD0325901
no compound
no compound
no compound
no compound
no compound
no compound
no compound
no compound
no compound
no compound
no compound
no compound
no compound
no compound
no compound
no compound
no compound
no compound
no compound
no compound
no compound
no compound
no compound
no compound
no compound
no compound
no compound
no compound
no compound
no compound
no compound
no compound
Tyrphostin A47
Tyrphostin A47
(±)11(12)-EET
(±)11(12)-EET
Tyrphostin A47
Tyrphostin A47
(±)11(12)-EET
(±)11(12)-EET
CCPA
CCPA
cAMPS-Rp
cAMPS-Rp
CCPA
CCPA
cAMPS-Rp
cAMPS-Rp
3-Tropanyl-3,5-dichlorobenzoate
3-Tropanyl-3,5-dichlorobenzoate
AG 1478
AG 1478
3-Tropanyl-3,5-dichlorobenzoate
3-Tropanyl-3,5-dichlorobenzoate
AG 1478
AG 1478
eplerenone
eplerenone
Ciglitazone
Ciglitazone
eplerenone
eplerenone
Ciglitazone
Ciglitazone
Tropicamide
Tropicamide
BMS195614
BMS195614
Tropicamide
Tropicamide
BMS195614
BMS195614
erlotinib
erlotinib
Compound W
Compound W
erlotinib
erlotinib
Compound W
Compound W
(±)-Thalidomide
(±)-Thalidomide
cyclopamine
cyclopamine
(±)-Thalidomide
(±)-Thalidomide
cyclopamine
cyclopamine
gefitinib
gefitinib
RN 1734
RN 1734
gefitinib
gefitinib
RN 1734
RN 1734
CCT007093
CCT007093
Go 6983
Go 6983
CCT007093
CCT007093
Go 6983
Go 6983
BADGE
BADGE
SU 5402
SU 5402
BADGE
BADGE
SU 5402
SU 5402
U-62066
U-62066
IKK16
IKK16
U-62066
U-62066
IKK16
IKK16
GW9662
GW9662
SB 203580
SB 203580
GW9662
GW9662
SB 203580
SB 203580
Vinblastine sulfate salt
Vinblastine sulfate salt
NSC 33994
NSC 33994
Vinblastine sulfate salt
Vinblastine sulfate salt
NSC 33994
NSC 33994
imatinib
imatinib
Sunitinib
Sunitinib
imatinib
imatinib
Sunitinib
Sunitinib
(±)-Vesamicol hydrochloride
(±)-Vesamicol hydrochloride
(-)-Indolactam V
(-)-Indolactam V
(±)-Vesamicol hydrochloride
(±)-Vesamicol hydrochloride
(-)-Indolactam V
(-)-Indolactam V
PD161570
PD161570
5-Iodotubercidin
5-Iodotubercidin
PD161570
PD161570
5-Iodotubercidin
5-Iodotubercidin
WAY-100635 maleate
WAY-100635 maleate
A83-01
A83-01
WAY-100635 maleate
WAY-100635 maleate
A83-01
A83-01
PD98059
PD98059
6,2',4'-Trimethoxyflavone
6,2',4'-Trimethoxyflavone
PD98059
PD98059
6,2',4'-Trimethoxyflavone
6,2',4'-Trimethoxyflavone
YC-1
YC-1
dorsomorphin
dorsomorphin
YC-1
YC-1
dorsomorphin
dorsomorphin
WY14643
WY14643
ABT 702
ABT 702
WY14643
WY14643
ABT 702
ABT 702
no compound
no compound
no compound
no compound
no compound
no compound
no compound
no compound
no compound
no compound
no compound
no compound
no compound
no compound
no compound
no compound
no compound
no compound
no compound
no compound
no compound
no compound
no compound
no compound
no compound
no compound
no compound
no compound
no compound
no compound
no compound
no compound
Tyrphostin 51
Tyrphostin 51
JNJ-10198409
JNJ-10198409
Tyrphostin 51
Tyrphostin 51
JNJ-10198409
JNJ-10198409
AM580
AM580
AC 261066
AC 261066
AM580
AM580
AC 261066
AC 261066
Trifluoperazine dihydrochloride
Trifluoperazine dihydrochloride
DETA NONOate
DETA NONOate
Trifluoperazine dihydrochloride
Trifluoperazine dihydrochloride
DETA NONOate
DETA NONOate
Indomethacin
Indomethacin
AM 114
AM 114
Indomethacin
Indomethacin
AM 114
AM 114
THIP hydrochloride
THIP hydrochloride
16,16-dimethyl Prostaglandin E2
16,16-dimethyl Prostaglandin E2
THIP hydrochloride
THIP hydrochloride
16,16-dimethyl Prostaglandin E2
16,16-dimethyl Prostaglandin E2
IWR-1-endo
IWR-1-endo
BMS 493
BMS 493
IWR-1-endo
IWR-1-endo
BMS 493
BMS 493
A-68930 hydrochloride
A-68930 hydrochloride
CD2665
CD2665
A-68930 hydrochloride
A-68930 hydrochloride
CD2665
CD2665
L-NAME hydrochloride
L-NAME hydrochloride
BMS 961
BMS 961
L-NAME hydrochloride
L-NAME hydrochloride
BMS 961
BMS 961
U-73122
U-73122
PF 573228
PF 573228
U-73122
U-73122
PF 573228
PF 573228
purmorphamine
purmorphamine
BYK 49187
BYK 49187
purmorphamine
purmorphamine
BYK 49187
BYK 49187
S(-)-UH-301 hydrochloride
S(-)-UH-301 hydrochloride
ZM323881
ZM323881
S(-)-UH-301 hydrochloride
S(-)-UH-301 hydrochloride
ZM323881
ZM323881
SU6656
SU6656
CH 223191
CH 223191
SU6656
SU6656
CH 223191
CH 223191
(±)-Verapamil hydrochloride
(±)-Verapamil hydrochloride
PS48
PS48
(±)-Verapamil hydrochloride
(±)-Verapamil hydrochloride
PS48
PS48
cp690550
cp690550
CP775146
CP775146
cp690550
cp690550
CP775146
CP775146
L-Mimosine from Koa hoale seeds
L-Mimosine from Koa hoale seeds
SQ22536
SQ22536
L-Mimosine from Koa hoale seeds
L-Mimosine from Koa hoale seeds
SQ22536
SQ22536
Apelin-17
Apelin-17
Dexamethasone
Dexamethasone
Apelin-17
Apelin-17
Dexamethasone
Dexamethasone
AC-55649
AC-55649
Trichostatin A
Trichostatin A
AC-55649
AC-55649
Trichostatin A
Trichostatin A
SD1008
SD1008
EB-47
EB-47
SD1008
SD1008
EB-47
EB-47
Zaprinast
Zaprinast
2,4-Pyridinedicarboxylic Acid
2,4-Pyridinedicarboxylic Acid
Zaprinast
Zaprinast
2,4-Pyridinedicarboxylic Acid
2,4-Pyridinedicarboxylic Acid
(R)(_)-DOI hydrochloride
(R)(_)-DOI hydrochloride
Enterostatin
Enterostatin
(R)(_)-DOI hydrochloride
(R)(_)-DOI hydrochloride
Enterostatin
Enterostatin
no compound
no compound
no compound
no compound
no compound
no compound
no compound
no compound
no compound
no compound
no compound
no compound
no compound
no compound
no compound
no compound
no compound
no compound
no compound
no compound
no compound
no compound
no compound
no compound
no compound
no compound
no compound
no compound
no compound
no compound
no compound
no compound
PAC-1
PAC-1
Garcinol
Garcinol
PAC-1
PAC-1
Garcinol
Garcinol
FTY720
FTY720
FCCP
FCCP
FTY720
FTY720
FCCP
FCCP
D-609 potassium
D-609 potassium
Splitomicin
Splitomicin
D-609 potassium
D-609 potassium
Splitomicin
Splitomicin
SEW2871
SEW2871
GANT 61
GANT 61
SEW2871
SEW2871
GANT 61
GANT 61
Trifluperidol hydrochloride
Trifluperidol hydrochloride
BML-210
BML-210
Trifluperidol hydrochloride
Trifluperidol hydrochloride
BML-210
BML-210
W146
W146
GSK 0660
GSK 0660
W146
W146
GSK 0660
GSK 0660
5HPP-33
5HPP-33
Apicidin
Apicidin
5HPP-33
5HPP-33
Apicidin
Apicidin
NSC 23766
NSC 23766
GSK 9027
GSK 9027
NSC 23766
NSC 23766
GSK 9027
GSK 9027
SKF 95282 dimaleate
SKF 95282 dimaleate
Suberoyl bis-hydroxamic acid
Suberoyl bis-hydroxamic acid
SKF 95282 dimaleate
SKF 95282 dimaleate
Suberoyl bis-hydroxamic acid
Suberoyl bis-hydroxamic acid
PI-103
PI-103
IOX 2
IOX 2
PI-103
PI-103
IOX 2
IOX 2
(+)-Norfenfluramine hydrochloride
(+)-Norfenfluramine hydrochloride
Scriptaid
Scriptaid
(+)-Norfenfluramine hydrochloride
(+)-Norfenfluramine hydrochloride
Scriptaid
Scriptaid
rapamycin
rapamycin
ITE
ITE
rapamycin
rapamycin
ITE
ITE
CP-64434 hydrate
CP-64434 hydrate
Nullscript
Nullscript
CP-64434 hydrate
CP-64434 hydrate
Nullscript
Nullscript
Sorafenib
Sorafenib
PSI
PSI
Sorafenib
Sorafenib
PSI
PSI
Wortmannin from Penicillium funiculosum
Wortmannin from Penicillium funiculosum
5-Aza-2'-deoxycytidine
5-Aza-2'-deoxycytidine
Wortmannin from Penicillium funiculosum
Wortmannin from Penicillium funiculosum
5-Aza-2'-deoxycytidine
5-Aza-2'-deoxycytidine
SR1
SR1
RG 108
RG 108
SR1
SR1
RG 108
RG 108
Xylazine hydrochloride
Xylazine hydrochloride
Zebularine
Zebularine
Xylazine hydrochloride
Xylazine hydrochloride
Zebularine
Zebularine
A77-1726
A77-1726
Troglitazone
Troglitazone
A77-1726
A77-1726
Troglitazone
Troglitazone
Zonisamide sodium
Zonisamide sodium
SAHA
SAHA
Zonisamide sodium
Zonisamide sodium
SAHA
SAHA
Mycophenolate mofetil
Mycophenolate mofetil
UPF 1069
UPF 1069
Mycophenolate mofetil
Mycophenolate mofetil
UPF 1069
UPF 1069
no compound
no compound
no compound
no compound
no compound
no compound
no compound
no compound
no compound
no compound
no compound
no compound
no compound
no compound
no compound
no compound
no compound
no compound
no compound
no compound
no compound
no compound
no compound
no compound
no compound
no compound
no compound
no compound
no compound
no compound
no compound
no compound
I-OMe-Tyrphostin AG 538
I-OMe-Tyrphostin AG 538
Isonicotinamide
Isonicotinamide
I-OMe-Tyrphostin AG 538
I-OMe-Tyrphostin AG 538
Isonicotinamide
Isonicotinamide
GM6001
GM6001
Blebbistatin
Blebbistatin
GM6001
GM6001
Blebbistatin
Blebbistatin
Thioridazine hydrochloride
Thioridazine hydrochloride
ITSA-1
ITSA-1
Thioridazine hydrochloride
Thioridazine hydrochloride
ITSA-1
ITSA-1
BI-D1870
BI-D1870
geranylgeraniol
geranylgeraniol
BI-D1870
BI-D1870
geranylgeraniol
geranylgeraniol
3-Tropanyl-indole-3-carboxylate hydrochloride
3-Tropanyl-indole-3-carboxylate hydrochloride
Phenylbutyrate∑Na
Phenylbutyrate∑Na
3-Tropanyl-indole-3-carboxylate hydrochloride
3-Tropanyl-indole-3-carboxylate hydrochloride
Phenylbutyrate∑Na
Phenylbutyrate∑Na
brequinar
brequinar
DMSO
DMSO
brequinar
brequinar
DMSO
DMSO
Tyrphostin A9
Tyrphostin A9
Tranylcypromine hemisulfate
Tranylcypromine hemisulfate
Tyrphostin A9
Tyrphostin A9
Tranylcypromine hemisulfate
Tranylcypromine hemisulfate
AMD3100
AMD3100
UNC 0638
UNC 0638
AMD3100
AMD3100
UNC 0638
UNC 0638
4-Imidazoleacrylic acid
4-Imidazoleacrylic acid
Valproic acid
Valproic acid
4-Imidazoleacrylic acid
4-Imidazoleacrylic acid
Valproic acid
Valproic acid
TPCA (more specific to IKK2)
TPCA (more specific to IKK2)
CITCO
CITCO
TPCA (more specific to IKK2)
TPCA (more specific to IKK2)
CITCO
CITCO
Wiskostatin
Wiskostatin
EX-527
EX-527
Wiskostatin
Wiskostatin
EX-527
EX-527
1_,25-Dihydroxyvitamin D3
1_,25-Dihydroxyvitamin D3
L-Thyroxine sodium salt pentahydrate
L-Thyroxine sodium salt pentahydrate
1_,25-Dihydroxyvitamin D3
1_,25-Dihydroxyvitamin D3
L-Thyroxine sodium salt pentahydrate
L-Thyroxine sodium salt pentahydrate
Vinpocetine
Vinpocetine
Resveratrol
Resveratrol
Vinpocetine
Vinpocetine
Resveratrol
Resveratrol
2-phospho-l-ascorbic acid
2-phospho-l-ascorbic acid
(+)-JQ1- 1mg
(+)-JQ1- 1mg
2-phospho-l-ascorbic acid
2-phospho-l-ascorbic acid
(+)-JQ1- 1mg
(+)-JQ1- 1mg
ICI 63,137
ICI 63,137
M-344
M-344
ICI 63,137
ICI 63,137
M-344
M-344
DLPC
DLPC
3,3_,5-Triiodo-L-thyronine sodium salt
3,3_,5-Triiodo-L-thyronine sodium salt
DLPC
DLPC
3,3_,5-Triiodo-L-thyronine sodium salt
3,3_,5-Triiodo-L-thyronine sodium salt
SCH 58261
SCH 58261
Nicotinamide
Nicotinamide
SCH 58261
SCH 58261
Nicotinamide
Nicotinamide
Kenpaullone
Kenpaullone
SNAP
SNAP
Kenpaullone
Kenpaullone
SNAP
SNAP
Caroverine hydrochloride
Caroverine hydrochloride
BML-266
BML-266
Caroverine hydrochloride
Caroverine hydrochloride
BML-266
BML-266
L-Kynurenine
L-Kynurenine
forskolin
forskolin
L-Kynurenine
L-Kynurenine
forskolin
forskolin
no compound
no compound
no compound
no compound
no compound
no compound
no compound
no compound
no compound
no compound
no compound
no compound
no compound
no compound
no compound
no compound
no compound
no compound
no compound
no compound
no compound
no compound
no compound
no compound
no compound
no compound
no compound
no compound
no compound
no compound
no compound
no compound
no compound
no compound
no compound
no compound
no compound
no compound
no compound
no compound
no compound
no compound
no compound
no compound
no compound
no compound
no compound
no compound
no compound
no compound
no compound
no compound
no compound
no compound
no compound
no compound
no compound
no compound
no compound
no compound
no compound
no compound
no compound
no compound
no compound
no compound
no compound
no compound
no compound
no compound
no compound
no compound
no compound
no compound
no compound
no compound
no compound
no compound
no compound
no compound
no compound
no compound
no compound
no compound
no compound
no compound
no compound
no compound
no compound
no compound
no compound
no compound
no compound
no compound
no compound
no compound
no compound
no compound
no compound
no compound
no compound
no compound
no compound
no compound
no compound
no compound
no compound
no compound
no compound
no compound
no compound
no compound
no compound
no compound
no compound
no compound
no compound
no compound
no compound
no compound
no compound
no compound
no compound
no compound
no compound
no compound
no compound
no compound
no compound
no compound
no compound
no compound
no compound
no compound
no compound
no compound
no compound
no compound
no compound
no compound
no compound
no compound
no compound
no compound
no compound
no compound
no compound
no compound
no compound
no compound
no compound
no compound
no compound
no compound
no compound
no compound
no compound
no compound
no compound
no compound
no compound
no compound
no compound
no compound
no compound
no compound
no compound
no compound
no compound
no compound
no compound
no compound
no compound
no compound
no compound
no compound
no compound
no compound
no compound
no compound
no compound
no compound
no compound
no compound
no compound
no compound
no compound
no compound
no compound
no compound
no compound
no compound
no compound
no compound
no compound
no compound
no compound
no compound
no compound
no compound
no compound
no compound
no compound
no compound
no compound
no compound
no compound
no compound
no compound
no compound
no compound
no compound
no compound
no compound
no compound
no compound
no compound
no compound
no compound
no compound
no compound
no compound
no compound
no compound
no compound
no compound
no compound
no compound
no compound
no compound
no compound
no compound
no compound
no compound
no compound
no compound
no compound
no compound
no compound
no compound
no compound
no compound
no compound
no compound
no compound
no compound
no compound
no compound
no compound
no compound
no compound
no compound
no compound
no compound
no compound
no compound
no compound
no compound
no compound
no compound
no compound
no compound
no compound
no compound
no compound
no compound
no compound
no compound
no compound
no compound
no compound
no compound
no compound
no compound
no compound
no compound
no compound
no compound
no compound
no compound
no compound
no compound
no compound
no compound
no compound
no compound
no compound
no compound
no compound
no compound
no compound
no compound
no compound
no compound
no compound
no compound
no compound
no compound
no compound
no compound
no compound
no compound
no compound
no compound
no compound
no compound
no compound
no compound
no compound
no compound
no compound
no compound
no compound
no compound
no compound
no compound
no compound
no compound
no compound
no compound
no compound
no compound
no compound
no compound
no compound
no compound
no compound
no compound
no compound
no compound
no compound
no compound
no compound
no compound
no compound
no compound
no compound
no compound
no compound
no compound
no compound
no compound
no compound
no compound
no compound
no compound
no compound
no compound
no compound
no compound
no compound
no compound
no compound
no compound
no compound
no compound
no compound
no compound
no compound
no compound
no compound
no compound
no compound
no compound
no compound
no compound
no compound
no compound
no compound
no compound
no compound
no compound
no compound
no compound
no compound
no compound
no compound
no compound
no compound
no compound
no compound
no compound
no compound
no compound
no compound
no compound
no compound
no compound
no compound
no compound
no compound
no compound
no compound
no compound
no compound
no compound
no compound
no compound
no compound
no compound
no compound
no compound
no compound
no compound
no compound
no compound
no compound
no compound
no compound
no compound
no compound
no compound
no compound
no compound
no compound
no compound
C16 Ceramide
C16 Ceramide
12(S)-HPETE
12(S)-HPETE
C16 Ceramide
C16 Ceramide
12(S)-HPETE
12(S)-HPETE
15-deoxy-Prostaglandin J2
15-deoxy-Prostaglandin J2
1-Octadecyl-2-methylglycero-3 PC
1-Octadecyl-2-methylglycero-3 PC
15-deoxy-Prostaglandin J2
15-deoxy-Prostaglandin J2
1-Octadecyl-2-methylglycero-3 PC
1-Octadecyl-2-methylglycero-3 PC
C8 Ceramine
C8 Ceramine
12-Methoxydodecanoic acid
12-Methoxydodecanoic acid
C8 Ceramine
C8 Ceramine
12-Methoxydodecanoic acid
12-Methoxydodecanoic acid
15-Ketoicosatetraenoic acid
15-Ketoicosatetraenoic acid
1-Oleoyl 2-acetyl-glycerol
1-Oleoyl 2-acetyl-glycerol
15-Ketoicosatetraenoic acid
15-Ketoicosatetraenoic acid
1-Oleoyl 2-acetyl-glycerol
1-Oleoyl 2-acetyl-glycerol
(R)-(+)-Methandamide
(R)-(+)-Methandamide
13(S)-HODE
13(S)-HODE
(R)-(+)-Methandamide
(R)-(+)-Methandamide
13(S)-HODE
13(S)-HODE
16,16-Dimethyl-prostaglandin E2
16,16-Dimethyl-prostaglandin E2
1-Stearoyl-2-lineoyl-glycerol
1-Stearoyl-2-lineoyl-glycerol
16,16-Dimethyl-prostaglandin E2
16,16-Dimethyl-prostaglandin E2
1-Stearoyl-2-lineoyl-glycerol
1-Stearoyl-2-lineoyl-glycerol
1_,25-Dihydroxyvitamin D3
1_,25-Dihydroxyvitamin D3
13(S)-HPODE
13(S)-HPODE
1_,25-Dihydroxyvitamin D3
1_,25-Dihydroxyvitamin D3
13(S)-HPODE
13(S)-HPODE
17-Octadecynoic acid
17-Octadecynoic acid
1-stearoyl-2-arachidonyl-glycerol
1-stearoyl-2-arachidonyl-glycerol
17-Octadecynoic acid
17-Octadecynoic acid
1-stearoyl-2-arachidonyl-glycerol
1-stearoyl-2-arachidonyl-glycerol
1,2-Didecanoyl-glycerol (10:0)
1,2-Didecanoyl-glycerol (10:0)
13,14-Dihydro-PGE1
13,14-Dihydro-PGE1
1,2-Didecanoyl-glycerol (10:0)
1,2-Didecanoyl-glycerol (10:0)
13,14-Dihydro-PGE1
13,14-Dihydro-PGE1
17-Phenyl-trinor-prostaglandin E2
17-Phenyl-trinor-prostaglandin E2
24,25-Dihydroxyvitamin D3
24,25-Dihydroxyvitamin D3
17-Phenyl-trinor-prostaglandin E2
17-Phenyl-trinor-prostaglandin E2
24,25-Dihydroxyvitamin D3
24,25-Dihydroxyvitamin D3
1,2-Dioctanoyl-SN-glycerol
1,2-Dioctanoyl-SN-glycerol
13-cis retinoic acid
13-cis retinoic acid
1,2-Dioctanoyl-SN-glycerol
1,2-Dioctanoyl-SN-glycerol
13-cis retinoic acid
13-cis retinoic acid
1-Acyl-PAF
1-Acyl-PAF
25-Dihydroxyvitamin D3
25-Dihydroxyvitamin D3
1-Acyl-PAF
1-Acyl-PAF
25-Dihydroxyvitamin D3
25-Dihydroxyvitamin D3
1,2-Dioleoyl-glycerol (18:1)
1,2-Dioleoyl-glycerol (18:1)
13-Keto-octadeca-9Z,11E-dienoic acid
13-Keto-octadeca-9Z,11E-dienoic acid
1,2-Dioleoyl-glycerol (18:1)
1,2-Dioleoyl-glycerol (18:1)
13-Keto-octadeca-9Z,11E-dienoic acid
13-Keto-octadeca-9Z,11E-dienoic acid
1-Hexadecyl-2-arachidonoyl-glycerol
1-Hexadecyl-2-arachidonoyl-glycerol
2-Arachidonoylglycerol
2-Arachidonoylglycerol
1-Hexadecyl-2-arachidonoyl-glycerol
1-Hexadecyl-2-arachidonoyl-glycerol
2-Arachidonoylglycerol
2-Arachidonoylglycerol
(±)11(12)-Epoxyeicosatrienoic acid
(±)11(12)-Epoxyeicosatrienoic acid
(±)14,15-Epoxyeicosa-5Z,8Z,11Z-trienoic acid
(±)14,15-Epoxyeicosa-5Z,8Z,11Z-trienoic acid
(±)11(12)-Epoxyeicosatrienoic acid
(±)11(12)-Epoxyeicosatrienoic acid
(±)14,15-Epoxyeicosa-5Z,8Z,11Z-trienoic acid
(±)14,15-Epoxyeicosa-5Z,8Z,11Z-trienoic acid
1-Hexadecyl-2-methylglycero-3 PC
1-Hexadecyl-2-methylglycero-3 PC
2-Fluoropalmitic acid
2-Fluoropalmitic acid
1-Hexadecyl-2-methylglycero-3 PC
1-Hexadecyl-2-methylglycero-3 PC
2-Fluoropalmitic acid
2-Fluoropalmitic acid
12(R)-HETE
12(R)-HETE
15(S)-HETE
15(S)-HETE
12(R)-HETE
12(R)-HETE
15(S)-HETE
15(S)-HETE
1-Hexadecyl-2-O-acetyl-glycerol
1-Hexadecyl-2-O-acetyl-glycerol
2-Hydroxymyristic acid
2-Hydroxymyristic acid
1-Hexadecyl-2-O-acetyl-glycerol
1-Hexadecyl-2-O-acetyl-glycerol
2-Hydroxymyristic acid
2-Hydroxymyristic acid
12(S)-HETE
12(S)-HETE
15(S)-HPETE
15(S)-HPETE
12(S)-HETE
12(S)-HETE
15(S)-HPETE
15(S)-HPETE
1-Hexadecyl-2-O-methyl-glycerol
1-Hexadecyl-2-O-methyl-glycerol
4-hydroxyphenylretinamide
4-hydroxyphenylretinamide
1-Hexadecyl-2-O-methyl-glycerol
1-Hexadecyl-2-O-methyl-glycerol
4-hydroxyphenylretinamide
4-hydroxyphenylretinamide
no compound
no compound
no compound
no compound
no compound
no compound
no compound
no compound
no compound
no compound
no compound
no compound
no compound
no compound
no compound
no compound
no compound
no compound
no compound
no compound
no compound
no compound
no compound
no compound
no compound
no compound
no compound
no compound
no compound
no compound
no compound
no compound
4-Oxatetradecanoic acid
4-Oxatetradecanoic acid
8,9-Epoxyeicosatrienoic acid
8,9-Epoxyeicosatrienoic acid
4-Oxatetradecanoic acid
4-Oxatetradecanoic acid
8,9-Epoxyeicosatrienoic acid
8,9-Epoxyeicosatrienoic acid
N-Acetyl-S-geranyl-L-cysteine
N-Acetyl-S-geranyl-L-cysteine
Arachidonoyl-PAF
Arachidonoyl-PAF
N-Acetyl-S-geranyl-L-cysteine
N-Acetyl-S-geranyl-L-cysteine
Arachidonoyl-PAF
Arachidonoyl-PAF
5(S)-HETE
5(S)-HETE
8-epi-Prostaglandin F2a
8-epi-Prostaglandin F2a
5(S)-HETE
5(S)-HETE
8-epi-Prostaglandin F2a
8-epi-Prostaglandin F2a
N-acetyl-S-geranylgeranyl-L-Cysteine
N-acetyl-S-geranylgeranyl-L-Cysteine
BML-190
BML-190
N-acetyl-S-geranylgeranyl-L-Cysteine
N-acetyl-S-geranylgeranyl-L-Cysteine
BML-190
BML-190
5(S)-HPETE
5(S)-HPETE
9(S)-HODE
9(S)-HODE
5(S)-HPETE
5(S)-HPETE
9(S)-HODE
9(S)-HODE
AM-251
AM-251
C2 Ceramide
C2 Ceramide
AM-251
AM-251
C2 Ceramide
C2 Ceramide
5,6-Epoxyeicosatrienoic acid
5,6-Epoxyeicosatrienoic acid
9(S)-HPODE
9(S)-HPODE
5,6-Epoxyeicosatrienoic acid
5,6-Epoxyeicosatrienoic acid
9(S)-HPODE
9(S)-HPODE
AM-580
AM-580
C2 Dihydroceramide
C2 Dihydroceramide
AM-580
AM-580
C2 Dihydroceramide
C2 Dihydroceramide
5,8,11,14-Eicosatetraynoic acid
5,8,11,14-Eicosatetraynoic acid
9,10-Octadecenoamide
9,10-Octadecenoamide
5,8,11,14-Eicosatetraynoic acid
5,8,11,14-Eicosatetraynoic acid
9,10-Octadecenoamide
9,10-Octadecenoamide
Anandamide (18:2,n-6)
Anandamide (18:2,n-6)
C8 Ceramide
C8 Ceramide
Anandamide (18:2,n-6)
Anandamide (18:2,n-6)
C8 Ceramide
C8 Ceramide
5,8,11-Eicosatriynoic acid
5,8,11-Eicosatriynoic acid
9a,11b-Prostaglandin F2
9a,11b-Prostaglandin F2
5,8,11-Eicosatriynoic acid
5,8,11-Eicosatriynoic acid
9a,11b-Prostaglandin F2
9a,11b-Prostaglandin F2
Anandamide (20:3,n-6)
Anandamide (20:3,n-6)
C8 Dihydroceramide
C8 Dihydroceramide
Anandamide (20:3,n-6)
Anandamide (20:3,n-6)
C8 Dihydroceramide
C8 Dihydroceramide
5-Ketoeicosatetraenoic acid
5-Ketoeicosatetraenoic acid
9b,11a-Prostaglandin F2
9b,11a-Prostaglandin F2
5-Ketoeicosatetraenoic acid
5-Ketoeicosatetraenoic acid
9b,11a-Prostaglandin F2
9b,11a-Prostaglandin F2
Anandamide (20:4, n-6)
Anandamide (20:4, n-6)
Carbacyclin
Carbacyclin
Anandamide (20:4, n-6)
Anandamide (20:4, n-6)
Carbacyclin
Carbacyclin
6-Formylindolo [3,2-B] carbazole
6-Formylindolo [3,2-B] carbazole
9-cis Retinoic acid
9-cis Retinoic acid
6-Formylindolo [3,2-B] carbazole
6-Formylindolo [3,2-B] carbazole
9-cis Retinoic acid
9-cis Retinoic acid
Anandamide (22:4,n-6)
Anandamide (22:4,n-6)
Ciglitazone
Ciglitazone
Anandamide (22:4,n-6)
Anandamide (22:4,n-6)
Ciglitazone
Ciglitazone
6-Keto-prostaglandin F1a
6-Keto-prostaglandin F1a
Dimethyloxaloylglycine
Dimethyloxaloylglycine
6-Keto-prostaglandin F1a
6-Keto-prostaglandin F1a
Dimethyloxaloylglycine
Dimethyloxaloylglycine
Arachidonamide
Arachidonamide
Clofibrate
Clofibrate
Arachidonamide
Arachidonamide
Clofibrate
Clofibrate
7,7-Dimethyleicosadienoic acid
7,7-Dimethyleicosadienoic acid
Adrenic acid (22:4, n-6)
Adrenic acid (22:4, n-6)
7,7-Dimethyleicosadienoic acid
7,7-Dimethyleicosadienoic acid
Adrenic acid (22:4, n-6)
Adrenic acid (22:4, n-6)
Arachidonic acid (20:4, n-6)
Arachidonic acid (20:4, n-6)
Cloprostenol
Cloprostenol
Arachidonic acid (20:4, n-6)
Arachidonic acid (20:4, n-6)
Cloprostenol
Cloprostenol
no compound
no compound
no compound
no compound
no compound
no compound
no compound
no compound
no compound
no compound
no compound
no compound
no compound
no compound
no compound
no compound
no compound
no compound
no compound
no compound
no compound
no compound
no compound
no compound
no compound
no compound
no compound
no compound
no compound
no compound
no compound
no compound
C-PAF
C-PAF
Docosatrienoic acid (22:3 n-3)
Docosatrienoic acid (22:3 n-3)
C-PAF
C-PAF
Docosatrienoic acid (22:3 n-3)
Docosatrienoic acid (22:3 n-3)
Leukotoxin B (12,13-EODE)
Leukotoxin B (12,13-EODE)
LY-171883
LY-171883
Leukotoxin B (12,13-EODE)
Leukotoxin B (12,13-EODE)
LY-171883
LY-171883
D12-Prostaglandin J2
D12-Prostaglandin J2
Eicosa-5,8-dienoic acid (20:2 n-12)
Eicosa-5,8-dienoic acid (20:2 n-12)
D12-Prostaglandin J2
D12-Prostaglandin J2
Eicosa-5,8-dienoic acid (20:2 n-12)
Eicosa-5,8-dienoic acid (20:2 n-12)
Leukotriene B4
Leukotriene B4
Lyso-PAF C16
Lyso-PAF C16
Leukotriene B4
Leukotriene B4
Lyso-PAF C16
Lyso-PAF C16
Dihomo-gamma-linolenic acid
Dihomo-gamma-linolenic acid
Eicosadienoic acid (20:2 n-6)
Eicosadienoic acid (20:2 n-6)
Dihomo-gamma-linolenic acid
Dihomo-gamma-linolenic acid
Eicosadienoic acid (20:2 n-6)
Eicosadienoic acid (20:2 n-6)
Leukotriene C4
Leukotriene C4
Lysophosphatidic acid∑Na
Lysophosphatidic acid∑Na
Leukotriene C4
Leukotriene C4
Lysophosphatidic acid∑Na
Lysophosphatidic acid∑Na
Dihydrosphingosine
Dihydrosphingosine
Eicosapentaenoic acid (20:5 n-3)
Eicosapentaenoic acid (20:5 n-3)
Dihydrosphingosine
Dihydrosphingosine
Eicosapentaenoic acid (20:5 n-3)
Eicosapentaenoic acid (20:5 n-3)
Leukotriene D4
Leukotriene D4
D-erythro-MAPP
D-erythro-MAPP
Leukotriene D4
Leukotriene D4
D-erythro-MAPP
D-erythro-MAPP
Diidolylmethane
Diidolylmethane
Eicosatrienoic acid (20:3 n-3)
Eicosatrienoic acid (20:3 n-3)
Diidolylmethane
Diidolylmethane
Eicosatrienoic acid (20:3 n-3)
Eicosatrienoic acid (20:3 n-3)
Leukotriene E4
Leukotriene E4
L-erythro-MAPP
L-erythro-MAPP
Leukotriene E4
Leukotriene E4
L-erythro-MAPP
L-erythro-MAPP
DL-Dihydrosphingosine
DL-Dihydrosphingosine
Enantio-PAF C16
Enantio-PAF C16
DL-Dihydrosphingosine
DL-Dihydrosphingosine
Enantio-PAF C16
Enantio-PAF C16
Linoleamide
Linoleamide
Mead acid (20:3 n-9)
Mead acid (20:3 n-9)
Linoleamide
Linoleamide
Mead acid (20:3 n-9)
Mead acid (20:3 n-9)
DL-PDMP
DL-PDMP
Farnesylthioacetic acid
Farnesylthioacetic acid
DL-PDMP
DL-PDMP
Farnesylthioacetic acid
Farnesylthioacetic acid
Linoleic acid
Linoleic acid
Mead ethanolamide
Mead ethanolamide
Linoleic acid
Linoleic acid
Mead ethanolamide
Mead ethanolamide
DL-PPMP
DL-PPMP
Fluprostenol
Fluprostenol
DL-PPMP
DL-PPMP
Fluprostenol
Fluprostenol
Linolenic acid (18:3 n-3)
Linolenic acid (18:3 n-3)
Methoprene acid
Methoprene acid
Linolenic acid (18:3 n-3)
Linolenic acid (18:3 n-3)
Methoprene acid
Methoprene acid
Docosahexaenoic acid(22:6 n-3)
Docosahexaenoic acid(22:6 n-3)
Gamma-linolenic acid (18:3 n-6)
Gamma-linolenic acid (18:3 n-6)
Docosahexaenoic acid(22:6 n-3)
Docosahexaenoic acid(22:6 n-3)
Gamma-linolenic acid (18:3 n-6)
Gamma-linolenic acid (18:3 n-6)
Lipoxin A4
Lipoxin A4
Misoprostol, free acid
Misoprostol, free acid
Lipoxin A4
Lipoxin A4
Misoprostol, free acid
Misoprostol, free acid
Docosapentaenoic acid
Docosapentaenoic acid
Leukotoxin A (9,10-EODE)
Leukotoxin A (9,10-EODE)
Docosapentaenoic acid
Docosapentaenoic acid
Leukotoxin A (9,10-EODE)
Leukotoxin A (9,10-EODE)
L-NASPA
L-NASPA
N,N-Dimethylsphingosine
N,N-Dimethylsphingosine
L-NASPA
L-NASPA
N,N-Dimethylsphingosine
N,N-Dimethylsphingosine
no compound
no compound
no compound
no compound
no compound
no compound
no compound
no compound
no compound
no compound
no compound
no compound
no compound
no compound
no compound
no compound
no compound
no compound
no compound
no compound
no compound
no compound
no compound
no compound
no compound
no compound
no compound
no compound
no compound
no compound
no compound
no compound
N-Acetyl-leukotriene E4
N-Acetyl-leukotriene E4
Prostaglandin B1
Prostaglandin B1
N-Acetyl-leukotriene E4
N-Acetyl-leukotriene E4
Prostaglandin B1
Prostaglandin B1
REV-5901
REV-5901
4-Aminopyridine
4-Aminopyridine
REV-5901
REV-5901
4-Aminopyridine
4-Aminopyridine
N-arachidonoylglycine
N-arachidonoylglycine
Prostaglandin B2
Prostaglandin B2
N-arachidonoylglycine
N-arachidonoylglycine
Prostaglandin B2
Prostaglandin B2
S-farnesyl-L-cysteine
S-farnesyl-L-cysteine
5-Hydroxydecanoate
5-Hydroxydecanoate
S-farnesyl-L-cysteine
S-farnesyl-L-cysteine
5-Hydroxydecanoate
5-Hydroxydecanoate
N-linoleoylglycine
N-linoleoylglycine
Prostaglandin  D2
Prostaglandin  D2
N-linoleoylglycine
N-linoleoylglycine
Prostaglandin  D2
Prostaglandin  D2
Sphingosine
Sphingosine
Aconitine
Aconitine
Sphingosine
Sphingosine
Aconitine
Aconitine
PAF C16
PAF C16
Prostaglandin  E1
Prostaglandin  E1
PAF C16
PAF C16
Prostaglandin  E1
Prostaglandin  E1
SQ-29548
SQ-29548
AM 92016∑HCl
AM 92016∑HCl
SQ-29548
SQ-29548
AM 92016∑HCl
AM 92016∑HCl
PAF C18
PAF C18
Prostaglandin  E2
Prostaglandin  E2
PAF C18
PAF C18
Prostaglandin  E2
Prostaglandin  E2
TETRAHYDROCANNABINOL-7-OIC ACID
TETRAHYDROCANNABINOL-7-OIC ACID
Amantadine∑HCl
Amantadine∑HCl
TETRAHYDROCANNABINOL-7-OIC ACID
TETRAHYDROCANNABINOL-7-OIC ACID
Amantadine∑HCl
Amantadine∑HCl
PAF C18:1
PAF C18:1
Prostaglandin  F1a
Prostaglandin  F1a
PAF C18:1
PAF C18:1
Prostaglandin  F1a
Prostaglandin  F1a
TTNPB
TTNPB
Amiloride∑HCl
Amiloride∑HCl
TTNPB
TTNPB
Amiloride∑HCl
Amiloride∑HCl
Palmitylethanolamide
Palmitylethanolamide
Prostaglandin F2a
Prostaglandin F2a
Palmitylethanolamide
Palmitylethanolamide
Prostaglandin F2a
Prostaglandin F2a
U-46619
U-46619
Amiodarone∑HCl
Amiodarone∑HCl
U-46619
U-46619
Amiodarone∑HCl
Amiodarone∑HCl
Dipalmitoylphosphatidic acid
Dipalmitoylphosphatidic acid
Prostaglandin I2
Prostaglandin I2
Dipalmitoylphosphatidic acid
Dipalmitoylphosphatidic acid
Prostaglandin I2
Prostaglandin I2
U-75302
U-75302
A-23187
A-23187
U-75302
U-75302
A-23187
A-23187
Prostaglandin A1
Prostaglandin A1
Prostaglandin J2
Prostaglandin J2
Prostaglandin A1
Prostaglandin A1
Prostaglandin J2
Prostaglandin J2
WIN 55,212-2 mesylate
WIN 55,212-2 mesylate
(R)-(+)-BAY K-8644
(R)-(+)-BAY K-8644
WIN 55,212-2 mesylate
WIN 55,212-2 mesylate
(R)-(+)-BAY K-8644
(R)-(+)-BAY K-8644
Prostaglandin A2
Prostaglandin A2
All trans retinoic acid
All trans retinoic acid
Prostaglandin A2
Prostaglandin A2
All trans retinoic acid
All trans retinoic acid
WY-14643
WY-14643
Benzamil∑HCl
Benzamil∑HCl
WY-14643
WY-14643
Benzamil∑HCl
Benzamil∑HCl
no compound
no compound
no compound
no compound
no compound
no compound
no compound
no compound
no compound
no compound
no compound
no compound
no compound
no compound
no compound
no compound
no compound
no compound
no compound
no compound
no compound
no compound
no compound
no compound
no compound
no compound
no compound
no compound
no compound
no compound
no compound
no compound
Bepridil∑HCl
Bepridil∑HCl
Flunarizine∑2HCl
Flunarizine∑2HCl
Bepridil∑HCl
Bepridil∑HCl
Flunarizine∑2HCl
Flunarizine∑2HCl
Loperamide
Loperamide
N-Phenylanthranilic acid
N-Phenylanthranilic acid
Loperamide
Loperamide
N-Phenylanthranilic acid
N-Phenylanthranilic acid
Cyclopiazonic acid
Cyclopiazonic acid
Fluspirilene
Fluspirilene
Cyclopiazonic acid
Cyclopiazonic acid
Fluspirilene
Fluspirilene
Methoxyverapimil∑HCl
Methoxyverapimil∑HCl
NPPB
NPPB
Methoxyverapimil∑HCl
Methoxyverapimil∑HCl
NPPB
NPPB
Dantrolene
Dantrolene
FPL-64176
FPL-64176
Dantrolene
Dantrolene
FPL-64176
FPL-64176
Minoxidil
Minoxidil
NS-1619
NS-1619
Minoxidil
Minoxidil
NS-1619
NS-1619
Diazoxide
Diazoxide
6-Gingerol
6-Gingerol
Diazoxide
Diazoxide
6-Gingerol
6-Gingerol
Minoxidil sulfate
Minoxidil sulfate
Paxilline
Paxilline
Minoxidil sulfate
Minoxidil sulfate
Paxilline
Paxilline
Dichlorobenzamil∑HCl
Dichlorobenzamil∑HCl
Glipizide
Glipizide
Dichlorobenzamil∑HCl
Dichlorobenzamil∑HCl
Glipizide
Glipizide
Nicardipine∑HCl
Nicardipine∑HCl
PCO-400
PCO-400
Nicardipine∑HCl
Nicardipine∑HCl
PCO-400
PCO-400
Diltiazem∑HCl
Diltiazem∑HCl
Glyburide
Glyburide
Diltiazem∑HCl
Diltiazem∑HCl
Glyburide
Glyburide
Nifedipine
Nifedipine
Penitrem A
Penitrem A
Nifedipine
Nifedipine
Penitrem A
Penitrem A
E-4031
E-4031
Grayanotoxin III
Grayanotoxin III
E-4031
E-4031
Grayanotoxin III
Grayanotoxin III
Niflumic acid
Niflumic acid
Phenamil
Phenamil
Niflumic acid
Niflumic acid
Phenamil
Phenamil
Fipronil
Fipronil
R(+)-IAA-94
R(+)-IAA-94
Fipronil
Fipronil
R(+)-IAA-94
R(+)-IAA-94
Niguldipine
Niguldipine
Phentolamine
Phentolamine
Niguldipine
Niguldipine
Phentolamine
Phentolamine
Flecainide acetate
Flecainide acetate
L-cis-Diltiazem∑HCl
L-cis-Diltiazem∑HCl
Flecainide acetate
Flecainide acetate
L-cis-Diltiazem∑HCl
L-cis-Diltiazem∑HCl
Nimodipine
Nimodipine
Phenytoin
Phenytoin
Nimodipine
Nimodipine
Phenytoin
Phenytoin
Flufenamic acid
Flufenamic acid
Lidocaine∑HCl∑H2O
Lidocaine∑HCl∑H2O
Flufenamic acid
Flufenamic acid
Lidocaine∑HCl∑H2O
Lidocaine∑HCl∑H2O
Nitrendipine
Nitrendipine
Pimozide
Pimozide
Nitrendipine
Nitrendipine
Pimozide
Pimozide
no compound
no compound
no compound
no compound
no compound
no compound
no compound
no compound
no compound
no compound
no compound
no compound
no compound
no compound
no compound
no compound
no compound
no compound
no compound
no compound
no compound
no compound
no compound
no compound
no compound
no compound
no compound
no compound
no compound
no compound
no compound
no compound
Pinacidil
Pinacidil
Thapsigargin
Thapsigargin
Pinacidil
Pinacidil
Thapsigargin
Thapsigargin
Tosyl-Phe-CMK (TPCK)
Tosyl-Phe-CMK (TPCK)
2-methoxyantimycin A3
2-methoxyantimycin A3
Tosyl-Phe-CMK (TPCK)
Tosyl-Phe-CMK (TPCK)
2-methoxyantimycin A3
2-methoxyantimycin A3
Procainamide
Procainamide
TMB-8
TMB-8
Procainamide
Procainamide
TMB-8
TMB-8
Thiorphan
Thiorphan
HA14-1
HA14-1
Thiorphan
Thiorphan
HA14-1
HA14-1
Propafenone
Propafenone
Tolazamide
Tolazamide
Propafenone
Propafenone
Tolazamide
Tolazamide
Z-prolyl-prolinal
Z-prolyl-prolinal
Decylubiquinone
Decylubiquinone
Z-prolyl-prolinal
Z-prolyl-prolinal
Decylubiquinone
Decylubiquinone
Quinidine∑HCl∑H2O
Quinidine∑HCl∑H2O
Tolbutamide
Tolbutamide
Quinidine∑HCl∑H2O
Quinidine∑HCl∑H2O
Tolbutamide
Tolbutamide
NapSul-Ile-Trp-CHO
NapSul-Ile-Trp-CHO
Betulinic acid
Betulinic acid
NapSul-Ile-Trp-CHO
NapSul-Ile-Trp-CHO
Betulinic acid
Betulinic acid
Quinine∑HCl∑2H2O
Quinine∑HCl∑2H2O
U-37883A
U-37883A
Quinine∑HCl∑2H2O
Quinine∑HCl∑2H2O
U-37883A
U-37883A
3,4-dichloroisocoumarin
3,4-dichloroisocoumarin
Deprenyl
Deprenyl
3,4-dichloroisocoumarin
3,4-dichloroisocoumarin
Deprenyl
Deprenyl
QX-314
QX-314
U-50488
U-50488
QX-314
QX-314
U-50488
U-50488
Boc-GVV-CHO
Boc-GVV-CHO
1400W
1400W
Boc-GVV-CHO
Boc-GVV-CHO
1400W
1400W
Ryanodine
Ryanodine
Verapimil
Verapimil
Ryanodine
Ryanodine
Verapimil
Verapimil
Bestatin
Bestatin
Fumonisin B1
Fumonisin B1
Bestatin
Bestatin
Fumonisin B1
Fumonisin B1
SDZ-201106
SDZ-201106
Veratridine
Veratridine
SDZ-201106
SDZ-201106
Veratridine
Veratridine
Ala-Ala-Phe-CMK
Ala-Ala-Phe-CMK
Triptolide
Triptolide
Ala-Ala-Phe-CMK
Ala-Ala-Phe-CMK
Triptolide
Triptolide
SKF-96365
SKF-96365
YS035
YS035
SKF-96365
SKF-96365
YS035
YS035
MDL-28170
MDL-28170
Tanshinone IIA
Tanshinone IIA
MDL-28170
MDL-28170
Tanshinone IIA
Tanshinone IIA
Tetrandine
Tetrandine
ZM226600
ZM226600
Tetrandine
Tetrandine
ZM226600
ZM226600
Ac-Leu-Leu-Nle-CHO
Ac-Leu-Leu-Nle-CHO
Nigericin
Nigericin
Ac-Leu-Leu-Nle-CHO
Ac-Leu-Leu-Nle-CHO
Nigericin
Nigericin
no compound
no compound
no compound
no compound
no compound
no compound
no compound
no compound
no compound
no compound
no compound
no compound
no compound
no compound
no compound
no compound
no compound
no compound
no compound
no compound
no compound
no compound
no compound
no compound
no compound
no compound
no compound
no compound
no compound
no compound
no compound
no compound
no compound
no compound
no compound
no compound
no compound
no compound
no compound
no compound
no compound
no compound
no compound
no compound
no compound
no compound
no compound
no compound
no compound
no compound
no compound
no compound
no compound
no compound
no compound
no compound
no compound
no compound
no compound
no compound
no compound
no compound
no compound
no compound
no compound
no compound
no compound
no compound
no compound
no compound
no compound
no compound
no compound
no compound
no compound
no compound
no compound
no compound
no compound
no compound
no compound
no compound
no compound
no compound
no compound
no compound
no compound
no compound
no compound
no compound
no compound
no compound
no compound
no compound
no compound
no compound
no compound
no compound
no compound
no compound
no compound
no compound
no compound
no compound
no compound
no compound
no compound
no compound
no compound
no compound
no compound
no compound
no compound
no compound
no compound
no compound
no compound
no compound
no compound
no compound
no compound
no compound
no compound
no compound
no compound
no compound
no compound
no compound
no compound
no compound
no compound
no compound
no compound
no compound
no compound
no compound
no compound
no compound
no compound
no compound
no compound
no compound
no compound
no compound
no compound
no compound
no compound
no compound
no compound
no compound
no compound
no compound
no compound
no compound
no compound
no compound
no compound
no compound
no compound
no compound
no compound
no compound
no compound
no compound
no compound
no compound
no compound
no compound
no compound
no compound
no compound
no compound
no compound
no compound
no compound
no compound
no compound
no compound
no compound
no compound
no compound
no compound
no compound
no compound
no compound
no compound
no compound
no compound
no compound
no compound
no compound
no compound
no compound
no compound
no compound
no compound
no compound
no compound
no compound
no compound
no compound
no compound
no compound
no compound
no compound
no compound
no compound
no compound
no compound
no compound
no compound
no compound
no compound
no compound
no compound
no compound
no compound
no compound
no compound
no compound
no compound
no compound
no compound
no compound
no compound
no compound
no compound
no compound
no compound
no compound
no compound
no compound
no compound
no compound
no compound
no compound
no compound
no compound
no compound
no compound
no compound
no compound
no compound
no compound
no compound
no compound
no compound
no compound
no compound
no compound
no compound
no compound
no compound
no compound
no compound
no compound
no compound
no compound
no compound
no compound
no compound
no compound
no compound
no compound
no compound
no compound
no compound
no compound
no compound
no compound
no compound
no compound
no compound
no compound
no compound
no compound
no compound
no compound
no compound
no compound
no compound
no compound
no compound
no compound
no compound
no compound
no compound
no compound
no compound
no compound
no compound
no compound
no compound
no compound
no compound
no compound
no compound
no compound
no compound
no compound
no compound
no compound
no compound
no compound
no compound
no compound
no compound
no compound
no compound
no compound
no compound
no compound
no compound
no compound
no compound
no compound
no compound
no compound
no compound
no compound
no compound
no compound
no compound
no compound
no compound
no compound
no compound
no compound
no compound
no compound
no compound
no compound
no compound
no compound
no compound
no compound
no compound
no compound
no compound
no compound
no compound
no compound
no compound
no compound
no compound
no compound
no compound
no compound
no compound
no compound
no compound
no compound
no compound
no compound
no compound
no compound
no compound
no compound
no compound
no compound
no compound
no compound
no compound
no compound
no compound
no compound
no compound
no compound
no compound
no compound
no compound
no compound
no compound
no compound
no compound
no compound
no compound
no compound
no compound
no compound
no compound
no compound
no compound
no compound
no compound
no compound
no compound
no compound
no compound
no compound
no compound
no compound
no compound
no compound
no compound
no compound
no compound
no compound
no compound
no compound
no compound
no compound
no compound
no compound
no compound
no compound
no compound
no compound
no compound
no compound
no compound
no compound
no compound
no compound
no compound
no compound
Lycorine
Lycorine
Ebselen
Ebselen
Lycorine
Lycorine
Ebselen
Ebselen
A-3
A-3
AG-1296
AG-1296
A-3
A-3
AG-1296
AG-1296
10-hydroxycamptothecin
10-hydroxycamptothecin
TRIM
TRIM
10-hydroxycamptothecin
10-hydroxycamptothecin
TRIM
TRIM
Acetyl (N)-s-farnesyl-l-cysteine
Acetyl (N)-s-farnesyl-l-cysteine
Milrinone
Milrinone
Acetyl (N)-s-farnesyl-l-cysteine
Acetyl (N)-s-farnesyl-l-cysteine
Milrinone
Milrinone
beta-lapachone
beta-lapachone
Zardaverine
Zardaverine
beta-lapachone
beta-lapachone
Zardaverine
Zardaverine
Actinomycin D
Actinomycin D
PRIMA-1
PRIMA-1
Actinomycin D
Actinomycin D
PRIMA-1
PRIMA-1
Parthenolide
Parthenolide
Zaprinast
Zaprinast
Parthenolide
Parthenolide
Zaprinast
Zaprinast
Arvanil
Arvanil
Ikarugamycin
Ikarugamycin
Arvanil
Arvanil
Ikarugamycin
Ikarugamycin
MG-132
MG-132
Vinpocetine
Vinpocetine
MG-132
MG-132
Vinpocetine
Vinpocetine
AG1478
AG1478
4-Amino-1,8-naphthalimide
4-Amino-1,8-naphthalimide
AG1478
AG1478
4-Amino-1,8-naphthalimide
4-Amino-1,8-naphthalimide
QNZ
QNZ
Trequinsin
Trequinsin
QNZ
QNZ
Trequinsin
Trequinsin
AG213 (Tyrphostin 47)
AG213 (Tyrphostin 47)
3-aminobenzamide (3-ABA)
3-aminobenzamide (3-ABA)
AG213 (Tyrphostin 47)
AG213 (Tyrphostin 47)
3-aminobenzamide (3-ABA)
3-aminobenzamide (3-ABA)
bezafibrate
bezafibrate
Siguazodan
Siguazodan
bezafibrate
bezafibrate
Siguazodan
Siguazodan
AG-370
AG-370
17-Allylamino-geldanamycin
17-Allylamino-geldanamycin
AG-370
AG-370
17-Allylamino-geldanamycin
17-Allylamino-geldanamycin
Cycloheximide-N-ethylethanoate
Cycloheximide-N-ethylethanoate
Rolipram
Rolipram
Cycloheximide-N-ethylethanoate
Cycloheximide-N-ethylethanoate
Rolipram
Rolipram
AG-490
AG-490
Anisomycin
Anisomycin
AG-490
AG-490
Anisomycin
Anisomycin
Ascomycin (FK-520)
Ascomycin (FK-520)
Ro 20-1724
Ro 20-1724
Ascomycin (FK-520)
Ascomycin (FK-520)
Ro 20-1724
Ro 20-1724
AG-879
AG-879
Aphidicolin
Aphidicolin
AG-879
AG-879
Aphidicolin
Aphidicolin
U-74389G
U-74389G
MY-5445
MY-5445
U-74389G
U-74389G
MY-5445
MY-5445
Alamethicin
Alamethicin
Aristolochic acid
Aristolochic acid
Alamethicin
Alamethicin
Aristolochic acid
Aristolochic acid
no compound
no compound
no compound
no compound
no compound
no compound
no compound
no compound
no compound
no compound
no compound
no compound
no compound
no compound
no compound
no compound
no compound
no compound
no compound
no compound
no compound
no compound
no compound
no compound
no compound
no compound
no compound
no compound
no compound
no compound
no compound
no compound
8-methoxymethyl-IBMX
8-methoxymethyl-IBMX
Bromo-7-nitroindazole
Bromo-7-nitroindazole
8-methoxymethyl-IBMX
8-methoxymethyl-IBMX
Bromo-7-nitroindazole
Bromo-7-nitroindazole
Calyculin A
Calyculin A
Cimaterol
Cimaterol
Calyculin A
Calyculin A
Cimaterol
Cimaterol
MBCQ
MBCQ
8-Bromo-cAMP
8-Bromo-cAMP
MBCQ
MBCQ
8-Bromo-cAMP
8-Bromo-cAMP
Camptothecin
Camptothecin
CinnGEL
CinnGEL
Camptothecin
Camptothecin
CinnGEL
CinnGEL
B581
B581
8-Bromo-cGMP
8-Bromo-cGMP
B581
B581
8-Bromo-cGMP
8-Bromo-cGMP
Cantharidin
Cantharidin
Cirazoline
Cirazoline
Cantharidin
Cantharidin
Cirazoline
Cirazoline
BADGE
BADGE
Bumetanide
Bumetanide
BADGE
BADGE
Bumetanide
Bumetanide
E-Capsaicin
E-Capsaicin
Clonidine
Clonidine
E-Capsaicin
E-Capsaicin
Clonidine
Clonidine
Bafilomycin A1
Bafilomycin A1
5'-N-Ethylcarboxamidoadenosine (NECA)
5'-N-Ethylcarboxamidoadenosine (NECA)
Bafilomycin A1
Bafilomycin A1
5'-N-Ethylcarboxamidoadenosine (NECA)
5'-N-Ethylcarboxamidoadenosine (NECA)
Capsazepine
Capsazepine
Clozapine
Clozapine
Capsazepine
Capsazepine
Clozapine
Clozapine
BAPTA-AM
BAPTA-AM
BW-B 70C
BW-B 70C
BAPTA-AM
BAPTA-AM
BW-B 70C
BW-B 70C
Castanospermine
Castanospermine
Curcumin
Curcumin
Castanospermine
Castanospermine
Curcumin
Curcumin
Blebbistatin
Blebbistatin
CA-074-Me
CA-074-Me
Blebbistatin
Blebbistatin
CA-074-Me
CA-074-Me
Dipyridamole
Dipyridamole
Cycloheximide
Cycloheximide
Dipyridamole
Dipyridamole
Cycloheximide
Cycloheximide
Bongkrekic acid
Bongkrekic acid
SB-415286
SB-415286
Bongkrekic acid
Bongkrekic acid
SB-415286
SB-415286
CGP-37157
CGP-37157
Cyclosporin A
Cyclosporin A
CGP-37157
CGP-37157
Cyclosporin A
Cyclosporin A
IB-MECA
IB-MECA
Calpeptin
Calpeptin
IB-MECA
IB-MECA
Calpeptin
Calpeptin
Chelerythrine
Chelerythrine
Cypermethrin
Cypermethrin
Chelerythrine
Chelerythrine
Cypermethrin
Cypermethrin
Brefeldin A
Brefeldin A
Calphostin C
Calphostin C
Brefeldin A
Brefeldin A
Calphostin C
Calphostin C
CAPE
CAPE
Cytochalasin B
Cytochalasin B
CAPE
CAPE
Cytochalasin B
Cytochalasin B
no compound
no compound
no compound
no compound
no compound
no compound
no compound
no compound
no compound
no compound
no compound
no compound
no compound
no compound
no compound
no compound
no compound
no compound
no compound
no compound
no compound
no compound
no compound
no compound
no compound
no compound
no compound
no compound
no compound
no compound
no compound
no compound
Cytochalasin D
Cytochalasin D
GW-9662
GW-9662
Cytochalasin D
Cytochalasin D
GW-9662
GW-9662
EHNA
EHNA
Go6976
Go6976
EHNA
EHNA
Go6976
Go6976
D609
D609
6,7-ADTN
6,7-ADTN
D609
D609
6,7-ADTN
6,7-ADTN
Pregnenolone-16_-carbonitrile
Pregnenolone-16_-carbonitrile
Nimesulide
Nimesulide
Pregnenolone-16_-carbonitrile
Pregnenolone-16_-carbonitrile
Nimesulide
Nimesulide
Damnacanthal
Damnacanthal
Hinokitiol
Hinokitiol
Damnacanthal
Damnacanthal
Hinokitiol
Hinokitiol
Estradiol
Estradiol
H7
H7
Estradiol
Estradiol
H7
H7
YC-1
YC-1
Diphenyleneiodonium
Diphenyleneiodonium
YC-1
YC-1
Diphenyleneiodonium
Diphenyleneiodonium
Etoposide
Etoposide
H-89
H-89
Etoposide
Etoposide
H-89
H-89
Decoyinine
Decoyinine
2,5-Ditertbutylhydroquinone
2,5-Ditertbutylhydroquinone
Decoyinine
Decoyinine
2,5-Ditertbutylhydroquinone
2,5-Ditertbutylhydroquinone
FCCP
FCCP
H9
H9
FCCP
FCCP
H9
H9
1-Deoxymannojirimycin hydrochloride
1-Deoxymannojirimycin hydrochloride
Doxorubicin
Doxorubicin
1-Deoxymannojirimycin hydrochloride
1-Deoxymannojirimycin hydrochloride
Doxorubicin
Doxorubicin
Forskolin
Forskolin
HA1077
HA1077
Forskolin
Forskolin
HA1077
HA1077
1-Deoxynojirimycin
1-Deoxynojirimycin
DRB (Benzimidazole)
DRB (Benzimidazole)
1-Deoxynojirimycin
1-Deoxynojirimycin
DRB (Benzimidazole)
DRB (Benzimidazole)
Geldanamycin
Geldanamycin
HA-1004
HA-1004
Geldanamycin
Geldanamycin
HA-1004
HA-1004
Dexamethasone
Dexamethasone
MnTBAP
MnTBAP
Dexamethasone
Dexamethasone
MnTBAP
MnTBAP
Genistein
Genistein
HBDDE
HBDDE
Genistein
Genistein
HBDDE
HBDDE
Dibutyrylcyclic AMP
Dibutyrylcyclic AMP
E6 berbamine
E6 berbamine
Dibutyrylcyclic AMP
Dibutyrylcyclic AMP
E6 berbamine
E6 berbamine
Ro 31-8220
Ro 31-8220
Histamine
Histamine
Ro 31-8220
Ro 31-8220
Histamine
Histamine
Dibutyrylcyclic GMP
Dibutyrylcyclic GMP
E-64-d
E-64-d
Dibutyrylcyclic GMP
Dibutyrylcyclic GMP
E-64-d
E-64-d
GM6001
GM6001
HNMPA-(AM)3
HNMPA-(AM)3
GM6001
GM6001
HNMPA-(AM)3
HNMPA-(AM)3
no compound
no compound
no compound
no compound
no compound
no compound
no compound
no compound
no compound
no compound
no compound
no compound
no compound
no compound
no compound
no compound
no compound
no compound
no compound
no compound
no compound
no compound
no compound
no compound
no compound
no compound
no compound
no compound
no compound
no compound
no compound
no compound
Hoechst  33342∑3HCl (BisBenzimide)
Hoechst  33342∑3HCl (BisBenzimide)
KN-62
KN-62
Hoechst  33342∑3HCl (BisBenzimide)
Hoechst  33342∑3HCl (BisBenzimide)
KN-62
KN-62
L-NAME
L-NAME
Methotrexate
Methotrexate
L-NAME
L-NAME
Methotrexate
Methotrexate
(-)-Huperzine A
(-)-Huperzine A
KT-5720
KT-5720
(-)-Huperzine A
(-)-Huperzine A
KT-5720
KT-5720
LY-294002
LY-294002
(±)-Epibatidine
(±)-Epibatidine
LY-294002
LY-294002
(±)-Epibatidine
(±)-Epibatidine
24(S)-hydroxycholesterol
24(S)-hydroxycholesterol
L-744832
L-744832
24(S)-hydroxycholesterol
24(S)-hydroxycholesterol
L-744832
L-744832
LY-83583
LY-83583
Mevinolin (Lovastatin)
Mevinolin (Lovastatin)
LY-83583
LY-83583
Mevinolin (Lovastatin)
Mevinolin (Lovastatin)
ICRF-193
ICRF-193
Furoxan
Furoxan
ICRF-193
ICRF-193
Furoxan
Furoxan
5-Iodotubercidin
5-Iodotubercidin
Mitomycin C
Mitomycin C
5-Iodotubercidin
5-Iodotubercidin
Mitomycin C
Mitomycin C
Indomethacin
Indomethacin
Latrunculin B
Latrunculin B
Indomethacin
Indomethacin
Latrunculin B
Latrunculin B
Manoalide
Manoalide
ML7
ML7
Manoalide
Manoalide
ML7
ML7
Ionomycin
Ionomycin
Lavendustin A
Lavendustin A
Ionomycin
Ionomycin
Lavendustin A
Lavendustin A
Manumycin A
Manumycin A
ML-9
ML-9
Manumycin A
Manumycin A
ML-9
ML-9
IBMX
IBMX
N9-Isopropylolomoucine
N9-Isopropylolomoucine
IBMX
IBMX
N9-Isopropylolomoucine
N9-Isopropylolomoucine
Mastoparan
Mastoparan
Monastrol
Monastrol
Mastoparan
Mastoparan
Monastrol
Monastrol
NSC-95397
NSC-95397
Leupeptin
Leupeptin
NSC-95397
NSC-95397
Leupeptin
Leupeptin
MCI-186
MCI-186
GW-5074
GW-5074
MCI-186
MCI-186
GW-5074
GW-5074
Juglone
Juglone
BAY-11-7082
BAY-11-7082
Juglone
Juglone
BAY-11-7082
BAY-11-7082
Gliotoxin
Gliotoxin
Monensin
Monensin
Gliotoxin
Gliotoxin
Monensin
Monensin
K252A
K252A
Tyrphostin-8
Tyrphostin-8
K252A
K252A
Tyrphostin-8
Tyrphostin-8
LFM-A13
LFM-A13
FK-506
FK-506
LFM-A13
LFM-A13
FK-506
FK-506
no compound
no compound
no compound
no compound
no compound
no compound
no compound
no compound
no compound
no compound
no compound
no compound
no compound
no compound
no compound
no compound
no compound
no compound
no compound
no compound
no compound
no compound
no compound
no compound
no compound
no compound
no compound
no compound
no compound
no compound
no compound
no compound
Nocodazole
Nocodazole
6(5H)-Phenanthridinone
6(5H)-Phenanthridinone
Nocodazole
Nocodazole
6(5H)-Phenanthridinone
6(5H)-Phenanthridinone
Puromycin∑2HCl
Puromycin∑2HCl
RWJ-60475-(AM)3
RWJ-60475-(AM)3
Puromycin∑2HCl
Puromycin∑2HCl
RWJ-60475-(AM)3
RWJ-60475-(AM)3
OBAA
OBAA
Phorbol 12-myristate 13-acetate
Phorbol 12-myristate 13-acetate
OBAA
OBAA
Phorbol 12-myristate 13-acetate
Phorbol 12-myristate 13-acetate
SB-431542
SB-431542
SB 203580
SB 203580
SB-431542
SB-431542
SB 203580
SB 203580
Okadaic acid
Okadaic acid
Pifithrin-_
Pifithrin-_
Okadaic acid
Okadaic acid
Pifithrin-_
Pifithrin-_
SP-600125
SP-600125
SB 202190
SB 202190
SP-600125
SP-600125
SB 202190
SB 202190
Oligomycin A
Oligomycin A
CITCO
CITCO
Oligomycin A
Oligomycin A
CITCO
CITCO
Quercetin∑2H2O
Quercetin∑2H2O
Indirubin-3'-monoxime
Indirubin-3'-monoxime
Quercetin∑2H2O
Quercetin∑2H2O
Indirubin-3'-monoxime
Indirubin-3'-monoxime
Olomoucine
Olomoucine
Piroxicam
Piroxicam
Olomoucine
Olomoucine
Piroxicam
Piroxicam
Rapamycin
Rapamycin
Indirubin
Indirubin
Rapamycin
Rapamycin
Indirubin
Indirubin
Ouabain
Ouabain
Cyclopamine
Cyclopamine
Ouabain
Ouabain
Cyclopamine
Cyclopamine
Cyclo [Arg-Gly-Asp-D-Phe-Val]
Cyclo [Arg-Gly-Asp-D-Phe-Val]
serotonin
serotonin
Cyclo [Arg-Gly-Asp-D-Phe-Val]
Cyclo [Arg-Gly-Asp-D-Phe-Val]
serotonin
serotonin
PCA 4248
PCA 4248
PP1
PP1
PCA 4248
PCA 4248
PP1
PP1
RHC-80267
RHC-80267
resveratrol
resveratrol
RHC-80267
RHC-80267
resveratrol
resveratrol
PD 98059
PD 98059
Prazocin
Prazocin
PD 98059
PD 98059
Prazocin
Prazocin
RK-682
RK-682
Splitomycin
Splitomycin
RK-682
RK-682
Splitomycin
Splitomycin
SU-4312
SU-4312
Propidium iodide
Propidium iodide
SU-4312
SU-4312
Propidium iodide
Propidium iodide
Roscovitine
Roscovitine
PP2
PP2
Roscovitine
Roscovitine
PP2
PP2
Pepstatin
Pepstatin
(S)-(-)-propranolol∑HCl
(S)-(-)-propranolol∑HCl
Pepstatin
Pepstatin
(S)-(-)-propranolol∑HCl
(S)-(-)-propranolol∑HCl
Rottlerin
Rottlerin
Piceatannol
Piceatannol
Rottlerin
Rottlerin
Piceatannol
Piceatannol
no compound
no compound
no compound
no compound
no compound
no compound
no compound
no compound
no compound
no compound
no compound
no compound
no compound
no compound
no compound
no compound
no compound
no compound
no compound
no compound
no compound
no compound
no compound
no compound
no compound
no compound
no compound
no compound
no compound
no compound
no compound
no compound
SQ22536
SQ22536
tyrphostin AG-825
tyrphostin AG-825
SQ22536
SQ22536
tyrphostin AG-825
tyrphostin AG-825
U73122
U73122
zVAD-FMK
zVAD-FMK
U73122
U73122
zVAD-FMK
zVAD-FMK
Alrestatin
Alrestatin
Kavain (+/-)
Kavain (+/-)
Alrestatin
Alrestatin
Kavain (+/-)
Kavain (+/-)
U-0126
U-0126
NS-398
NS-398
U-0126
U-0126
NS-398
NS-398
staurosporine
staurosporine
TPEN
TPEN
staurosporine
staurosporine
TPEN
TPEN
valinomycin
valinomycin
AA-861
AA-861
valinomycin
valinomycin
AA-861
AA-861
swainsonine
swainsonine
trichostatin-A
trichostatin-A
swainsonine
swainsonine
trichostatin-A
trichostatin-A
vinblastine
vinblastine
Mycophenolic acid
Mycophenolic acid
vinblastine
vinblastine
Mycophenolic acid
Mycophenolic acid
tamoxifen
tamoxifen
trifluoperazine
trifluoperazine
tamoxifen
tamoxifen
trifluoperazine
trifluoperazine
W7
W7
Shikonin
Shikonin
W7
W7
Shikonin
Shikonin
taxol = paclitaxel
taxol = paclitaxel
tunicamycin
tunicamycin
taxol = paclitaxel
taxol = paclitaxel
tunicamycin
tunicamycin
wortmannin
wortmannin
2-APB
2-APB
wortmannin
wortmannin
2-APB
2-APB
RG-14620
RG-14620
Nafamostat mesylate
Nafamostat mesylate
RG-14620
RG-14620
Nafamostat mesylate
Nafamostat mesylate
Y-27632
Y-27632
CDC (Lipoxygenase Inhibitor)
CDC (Lipoxygenase Inhibitor)
Y-27632
Y-27632
CDC (Lipoxygenase Inhibitor)
CDC (Lipoxygenase Inhibitor)
thalidomide
thalidomide
tyrphostin AG-126
tyrphostin AG-126
thalidomide
thalidomide
tyrphostin AG-126
tyrphostin AG-126
yohimbine
yohimbine
Cerulenin
Cerulenin
yohimbine
yohimbine
Cerulenin
Cerulenin
Thiocitrulline [L-Thiocitrulline]
Thiocitrulline [L-Thiocitrulline]
tyrphostin A1
tyrphostin A1
Thiocitrulline [L-Thiocitrulline]
Thiocitrulline [L-Thiocitrulline]
tyrphostin A1
tyrphostin A1
Z-Leu3-VS
Z-Leu3-VS
Phenoxybenzamine
Phenoxybenzamine
Z-Leu3-VS
Z-Leu3-VS
Phenoxybenzamine
Phenoxybenzamine
GF-109203X
GF-109203X
tyrphostin A9
tyrphostin A9
GF-109203X
GF-109203X
tyrphostin A9
tyrphostin A9
ZM336372
ZM336372
Wiskostatin
Wiskostatin
ZM336372
ZM336372
Wiskostatin
Wiskostatin
no compound
no compound
no compound
no compound
no compound
no compound
no compound
no compound
no compound
no compound
no compound
no compound
no compound
no compound
no compound
no compound
no compound
no compound
no compound
no compound
no compound
no compound
no compound
no compound
no compound
no compound
no compound
no compound
no compound
no compound
no compound
no compound
no compound
no compound
no compound
no compound
no compound
no compound
no compound
no compound
no compound
no compound
no compound
no compound
no compound
no compound
no compound
no compound
no compound
no compound
no compound
no compound
no compound
no compound
no compound
no compound
no compound
no compound
no compound
no compound
no compound
no compound
no compound
no compound
no compound
no compound
no compound
no compound
no compound
no compound
no compound
no compound
no compound
no compound
no compound
no compound
no compound
no compound
no compound
no compound
no compound
no compound
no compound
no compound
no compound
no compound
no compound
no compound
no compound
no compound
no compound
no compound
no compound
no compound
no compound
no compound
no compound
no compound
no compound
no compound
no compound
no compound
no compound
no compound
no compound
no compound
no compound
no compound
no compound
no compound
no compound
no compound
no compound
no compound
no compound
no compound
no compound
no compound
no compound
no compound
no compound
no compound
no compound
no compound
no compound
no compound
no compound
no compound
no compound
no compound
no compound
no compound
no compound
no compound
no compound
no compound
no compound
no compound
no compound
no compound
no compound
no compound
no compound
no compound
no compound
no compound
no compound
no compound
no compound
no compound
no compound
no compound
no compound
no compound
no compound
no compound
no compound
no compound
no compound
no compound
no compound
no compound
no compound
no compound
no compound
no compound
no compound
no compound
no compound
no compound
no compound
no compound
no compound
no compound
no compound
no compound
no compound
no compound
no compound
no compound
no compound
no compound
no compound
no compound
no compound
no compound
no compound
no compound
no compound
no compound
no compound
no compound
no compound
no compound
no compound
no compound
no compound
no compound
no compound
no compound
no compound
no compound
no compound
no compound
no compound
no compound
no compound
no compound
no compound
no compound
no compound
no compound
no compound
no compound
no compound
no compound
no compound
no compound
no compound
no compound
no compound
no compound
no compound
no compound
no compound
no compound
no compound
no compound
no compound
no compound
no compound
no compound
no compound
no compound
no compound
no compound
no compound
no compound
no compound
no compound
no compound
no compound
no compound
no compound
no compound
no compound
no compound
no compound
no compound
no compound
no compound
no compound
no compound
no compound
no compound
no compound
no compound
no compound
no compound
no compound
no compound
no compound
no compound
no compound
no compound
no compound
no compound
no compound
no compound
no compound
no compound
no compound
no compound
no compound
no compound
no compound
no compound
no compound
no compound
no compound
no compound
no compound
no compound
no compound
no compound
no compound
no compound
no compound
no compound
no compound
no compound
no compound
no compound
no compound
no compound
no compound
no compound
no compound
no compound
no compound
no compound
no compound
no compound
no compound
no compound
no compound
no compound
no compound
no compound
no compound
no compound
no compound
no compound
no compound
no compound
no compound
no compound
no compound
no compound
no compound
no compound
no compound
no compound
no compound
no compound
no compound
no compound
no compound
no compound
no compound
no compound
no compound
no compound
no compound
no compound
no compound
no compound
no compound
no compound
no compound
no compound
no compound
no compound
no compound
no compound
no compound
no compound
no compound
no compound
no compound
no compound
no compound
no compound
no compound
no compound
no compound
no compound
no compound
no compound
no compound
no compound
no compound
no compound
no compound
no compound
no compound
no compound
no compound
no compound
no compound
no compound
no compound
no compound
no compound
no compound
no compound
no compound
no compound
no compound
no compound
no compound
no compound
no compound
no compound
no compound
no compound
no compound
no compound
no compound
no compound
no compound
no compound
no compound
no compound
no compound
no compound
no compound
no compound
no compound
no compound
no compound
no compound
no compound
no compound
no compound
no compound
no compound
no compound
no compound
no compound
no compound
no compound
no compound
no compound
no compound
no compound
no compound
no compound
no compound
no compound
no compound
no compound
no compound
no compound
no compound
no compound
no compound
no compound
no compound
no compound
no compound
no compound
no compound
no compound
no compound
no compound
no compound
no compound
no compound
no compound
no compound
no compound
no compound
no compound
no compound
no compound
no compound
no compound
no compound
no compound
no compound
no compound
no compound
no compound
no compound
no compound
no compound
no compound
no compound
no compound
no compound
no compound
no compound
no compound
no compound
no compound
no compound
no compound
no compound
no compound
no compound
no compound
no compound
no compound
no compound
no compound
no compound
no compound
no compound
no compound
no compound
no compound
no compound
no compound
no compound
no compound
no compound
no compound
no compound
no compound
no compound
no compound
no compound
no compound
no compound
no compound
no compound
no compound
no compound
no compound
no compound
no compound
no compound
no compound
no compound
no compound
no compound
no compound
no compound
no compound
no compound
no compound
no compound
no compound
no compound
no compound
no compound
no compound
no compound
no compound
no compound
no compound
no compound
no compound
no compound
no compound
no compound
no compound
no compound
no compound
no compound
no compound
no compound
no compound
no compound
no compound
no compound
no compound
no compound
no compound
no compound
no compound
no compound
no compound
no compound
no compound
no compound
no compound
no compound
no compound
no compound
no compound
no compound
no compound
no compound
no compound
no compound
no compound
no compound
no compound
no compound
no compound
no compound
no compound
no compound
no compound
no compound
no compound
no compound
no compound
no compound
no compound
no compound
no compound
no compound
no compound
no compound
no compound
no compound
no compound
no compound
no compound
no compound
no compound
no compound
no compound
no compound
no compound
no compound
no compound
no compound
no compound
no compound
no compound
no compound
no compound
no compound
no compound
no compound
no compound
no compound
no compound
no compound
no compound
no compound
no compound
no compound
no compound
no compound
no compound
no compound
no compound
no compound
no compound
no compound
no compound
no compound
no compound
no compound
no compound
no compound
no compound
no compound
no compound
no compound
no compound
no compound
no compound
no compound
no compound
no compound
no compound
no compound
no compound
no compound
no compound
no compound
no compound
no compound
no compound
no compound
no compound
no compound
no compound
no compound
no compound
no compound
no compound
no compound
no compound
no compound
no compound
no compound
no compound
no compound
no compound
no compound
no compound
no compound
no compound
no compound
no compound
no compound
no compound
no compound
no compound
no compound
no compound
no compound
no compound
no compound
no compound
no compound
no compound
no compound
no compound
no compound
no compound
no compound
no compound
no compound
no compound
no compound
no compound
no compound
no compound
no compound
no compound
no compound
no compound
no compound
no compound
no compound
no compound
no compound
no compound
no compound
no compound
no compound
no compound
no compound
no compound
no compound
no compound
no compound
no compound
no compound
no compound
no compound
no compound
no compound
no compound
no compound
no compound
no compound
no compound
no compound
no compound
no compound
no compound
no compound
no compound
no compound
no compound
no compound
no compound
no compound
no compound
no compound
no compound
no compound
no compound
no compound
no compound
no compound
no compound
no compound
no compound
no compound
no compound
no compound
no compound
no compound
no compound
no compound
no compound
no compound
no compound
no compound
no compound
no compound
no compound
no compound
no compound
no compound
no compound
no compound
no compound
no compound
no compound
no compound
no compound
no compound
no compound
no compound
no compound
no compound
no compound
no compound
no compound
no compound
no compound
no compound
no compound
no compound
no compound
no compound
no compound
no compound
no compound
no compound
no compound
no compound
no compound
no compound
no compound
no compound
no compound
no compound
no compound
no compound
no compound
no compound
no compound
no compound
no compound
no compound
no compound
no compound
no compound
no compound
no compound
no compound
no compound
no compound
no compound
no compound
no compound
no compound
no compound
no compound
no compound
no compound
no compound
no compound
no compound
no compound
no compound
no compound
no compound
no compound
no compound
no compound
no compound
no compound
no compound
no compound
no compound
no compound
no compound
no compound
no compound
no compound
no compound
no compound
no compound
no compound
no compound
no compound
no compound
no compound
no compound
no compound
no compound
no compound
no compound
no compound
no compound
no compound
no compound
no compound
no compound
no compound
no compound
no compound
no compound
no compound
no compound
no compound
no compound
no compound
no compound
no compound
no compound
no compound
no compound
no compound
no compound
no compound
no compound
no compound
no compound
no compound
no compound
no compound
no compound
no compound
no compound
no compound
no compound
no compound
no compound
no compound
no compound
no compound
no compound
no compound
no compound
no compound
no compound
no compound
no compound
no compound
no compound
no compound
no compound
no compound
no compound
no compound
no compound
no compound
no compound
no compound
no compound
no compound
no compound
no compound
no compound
no compound
no compound
no compound
no compound
no compound
no compound
no compound
no compound
no compound
no compound
no compound
no compound
no compound
no compound
no compound
no compound
no compound
no compound
no compound
no compound
no compound
no compound
no compound
no compound
no compound
no compound
no compound
no compound
no compound
no compound
no compound
no compound
no compound
no compound
no compound
no compound
no compound
no compound
no compound
no compound
no compound
no compound
no compound
no compound
no compound
no compound
no compound
no compound
no compound
no compound
no compound
no compound
no compound
no compound
no compound
no compound
no compound
no compound
no compound
no compound
no compound
no compound
no compound
no compound
no compound
no compound
no compound
no compound
no compound
no compound
no compound
no compound
no compound
no compound
no compound
no compound
no compound
no compound
no compound
no compound
no compound
no compound
no compound
no compound
no compound
no compound
no compound
no compound
no compound
no compound
no compound
no compound
no compound
no compound
no compound
no compound
no compound
no compound
no compound
no compound
no compound
no compound
no compound
no compound
no compound
no compound
no compound
no compound
no compound
no compound
no compound
no compound
no compound
no compound
no compound
no compound
no compound
no compound
no compound
no compound
no compound
no compound
no compound
no compound
no compound
no compound
no compound
no compound
no compound
no compound
no compound
no compound
no compound
no compound
no compound
no compound
no compound
no compound
no compound
no compound
no compound
no compound
no compound
no compound
no compound
no compound
no compound
no compound
no compound
no compound
no compound
no compound
no compound
no compound
no compound
no compound
no compound
no compound
no compound
no compound
no compound
no compound
no compound
no compound
no compound
no compound
no compound
no compound
no compound
no compound
no compound
no compound
no compound
no compound
no compound
no compound
no compound
no compound
no compound
no compound
no compound
no compound
no compound
no compound
no compound
no compound
no compound
no compound
no compound
no compound
no compound
no compound
no compound
no compound
no compound
no compound
no compound
no compound
no compound
no compound
no compound
no compound
no compound
no compound
no compound
no compound
no compound
no compound
no compound
no compound
no compound
no compound
no compound
no compound
no compound
no compound
no compound
no compound
no compound
no compound
no compound
no compound
no compound
no compound
no compound
no compound
no compound
no compound
no compound
no compound
no compound
no compound
no compound
no compound
no compound
no compound
no compound
no compound
no compound
no compound
no compound
no compound
no compound
no compound
no compound
no compound
no compound
no compound
no compound
no compound
no compound
no compound
no compound
no compound
no compound
no compound
no compound
no compound
no compound
no compound
no compound
no compound
no compound
no compound
no compound
no compound
no compound
no compound
no compound
no compound
no compound
no compound
no compound
no compound
no compound
no compound
no compound
no compound
no compound
no compound
no compound
no compound
no compound
no compound
no compound
no compound
no compound
no compound
no compound
no compound
no compound
no compound
no compound
no compound
no compound
no compound
no compound
no compound
no compound
no compound
no compound
no compound
no compound
no compound
no compound
no compound
no compound
no compound
no compound
no compound
no compound
no compound
no compound
no compound
no compound
no compound
no compound
no compound
no compound
no compound
no compound
no compound
no compound
no compound
no compound
no compound
no compound
no compound
no compound
no compound
no compound
no compound
no compound
no compound
no compound
no compound
no compound
no compound
no compound
no compound
no compound
no compound
no compound
no compound
no compound
no compound
no compound
no compound
no compound
no compound
no compound
no compound
no compound
no compound
no compound
no compound
no compound
no compound
no compound
no compound
no compound
no compound
no compound
no compound
no compound
no compound
no compound
no compound
no compound
no compound
no compound
no compound
no compound
no compound
no compound
no compound
no compound
no compound
no compound
no compound
no compound
no compound
no compound
no compound
no compound
no compound
no compound
no compound
no compound
no compound
no compound
no compound
no compound
no compound
no compound
no compound
no compound
no compound
no compound
no compound
no compound
no compound
no compound
no compound
no compound
no compound
no compound
no compound
no compound
no compound
no compound
no compound
no compound
no compound
no compound
no compound
no compound
no compound
no compound
no compound
no compound
no compound
no compound
no compound
no compound
no compound
no compound
no compound
no compound
no compound
no compound
no compound
no compound
no compound
no compound
no compound
no compound
no compound
no compound
no compound
no compound
no compound
no compound
no compound
no compound
no compound
no compound
no compound
no compound
no compound
no compound
no compound
no compound
no compound
no compound
no compound
no compound
no compound
no compound
no compound
no compound
no compound
no compound
no compound
no compound
no compound
no compound
no compound
no compound
no compound
no compound
no compound
no compound
no compound
no compound
no compound
no compound
no compound
no compound
no compound
no compound
no compound
no compound
no compound
no compound
no compound
no compound
no compound
no compound
no compound
no compound
no compound
no compound
no compound
no compound
no compound
no compound
no compound
no compound
no compound
no compound
no compound
no compound
no compound
no compound
no compound
no compound
no compound
no compound
no compound
no compound
no compound
no compound
no compound
no compound
no compound
no compound
no compound
no compound
no compound
no compound
no compound
no compound
no compound
no compound
no compound
no compound
no compound
no compound
no compound
no compound
no compound
no compound
no compound
no compound
no compound
no compound
no compound
no compound
no compound
no compound
no compound
no compound
no compound
no compound
no compound
no compound
no compound
no compound
no compound
no compound
no compound
no compound
no compound
no compound
no compound
no compound
no compound
no compound
no compound
no compound
no compound
no compound
no compound
no compound
no compound
no compound
no compound
no compound
no compound
no compound
no compound
no compound
no compound
no compound
no compound
no compound
no compound
no compound
no compound
no compound
no compound
no compound
no compound
no compound
no compound
no compound
no compound
no compound
no compound
no compound
no compound
no compound
no compound
no compound
no compound
no compound
no compound
no compound
no compound
no compound
no compound
no compound
no compound
no compound
no compound
no compound
no compound
no compound
no compound
no compound
no compound
no compound
no compound
no compound
no compound
no compound
no compound
no compound
no compound
no compound
no compound
no compound
no compound
no compound
no compound
no compound
no compound
no compound
no compound
no compound
no compound
no compound
no compound
no compound
no compound
no compound
no compound
no compound
no compound
no compound
no compound
no compound
no compound
no compound
no compound
no compound
no compound
no compound
no compound
no compound
no compound
no compound
no compound
no compound
no compound
no compound
no compound
no compound
no compound
no compound
no compound
no compound
no compound
no compound
no compound
no compound
no compound
no compound
no compound
no compound
no compound
no compound
no compound
no compound
no compound
no compound
no compound
no compound
no compound
no compound
no compound
no compound
no compound
no compound
no compound
no compound
no compound
no compound
no compound
no compound
no compound
no compound
no compound
no compound
no compound
no compound
no compound
no compound
no compound
no compound
no compound
no compound
no compound
no compound
no compound
no compound
no compound
no compound
no compound
no compound
no compound
no compound
no compound
no compound
no compound
no compound
no compound
no compound
no compound
no compound
no compound
no compound
no compound
no compound
no compound
no compound
no compound
no compound
no compound
no compound
no compound
no compound
no compound
no compound
no compound
no compound
no compound
no compound
no compound
no compound
no compound
no compound
no compound
no compound
no compound
no compound
no compound
no compound
no compound
no compound
no compound
no compound
no compound
no compound
no compound
no compound
no compound
no compound
no compound
no compound
no compound
no compound
no compound
no compound
no compound
no compound
no compound
no compound
no compound
no compound
no compound
no compound
no compound
no compound
no compound
no compound
no compound
no compound
no compound
no compound
no compound
no compound
no compound
no compound
no compound
no compound
no compound
no compound
no compound
no compound
no compound
no compound
no compound
no compound
no compound
no compound
no compound
no compound
no compound
no compound
no compound
no compound
no compound
no compound
no compound
no compound
no compound
no compound
no compound
no compound
no compound
no compound
no compound
no compound
no compound
no compound
no compound
no compound
no compound
no compound
no compound
no compound
no compound
no compound
no compound
no compound
no compound
no compound
no compound
no compound
no compound
no compound
no compound
no compound
no compound
no compound
no compound
no compound
no compound
no compound
no compound
no compound
no compound
no compound
no compound
no compound
no compound
no compound
no compound
no compound
no compound
no compound
no compound
no compound
no compound
no compound
no compound
no compound
no compound
no compound
no compound
no compound
no compound
no compound
no compound
no compound
no compound
no compound
no compound
no compound
no compound
no compound
no compound
no compound
no compound
no compound
no compound
no compound
no compound
no compound
no compound
no compound
no compound
no compound
no compound
no compound
no compound
no compound
no compound
no compound
no compound
no compound
no compound
no compound
no compound
no compound
no compound
no compound
no compound
no compound
no compound
no compound
no compound
no compound
no compound
no compound
no compound
no compound
no compound
no compound
no compound
no compound
no compound
no compound
no compound
no compound
no compound
no compound
no compound
no compound
no compound
no compound
no compound
no compound
no compound
no compound
no compound
no compound
no compound
no compound
no compound
no compound
no compound
no compound
no compound
no compound
no compound
no compound
no compound
no compound
no compound
no compound
no compound
no compound
no compound
no compound
no compound
no compound
no compound
no compound
no compound
no compound
no compound
no compound
no compound
no compound
no compound
no compound
no compound
no compound
no compound
no compound
no compound
no compound
no compound
no compound
no compound
no compound
no compound
no compound
no compound
no compound
no compound
no compound
no compound
no compound
no compound
no compound
no compound
no compound
no compound
no compound
no compound
no compound
no compound
no compound
no compound
no compound
no compound
no compound
no compound
no compound
no compound
no compound
no compound
no compound
no compound
no compound
no compound
no compound
no compound
no compound
no compound
no compound
no compound
no compound
no compound
no compound
no compound
no compound
no compound
no compound
no compound
no compound
no compound
no compound
no compound
no compound
no compound
no compound
no compound
no compound
no compound
no compound
no compound
no compound
no compound
no compound
no compound
no compound
no compound
no compound
no compound
no compound
no compound
no compound
no compound
no compound
no compound
no compound
no compound
no compound
no compound
N-(1-benzyl-1H-pyrazol-3-yl)-2-(4-pyridin-2-yl-1H-pyrazol-1-yl)acetamide
N-(1-benzyl-1H-pyrazol-3-yl)-2-(4-pyridin-2-yl-1H-pyrazol-1-yl)acetamide
(2'-methylbiphenyl-3-yl)(1-methyl-1H-imidazol-2-yl)methanone
(2'-methylbiphenyl-3-yl)(1-methyl-1H-imidazol-2-yl)methanone
N-(1-benzyl-1H-pyrazol-3-yl)-2-(4-pyridin-2-yl-1H-pyrazol-1-yl)acetamide
N-(1-benzyl-1H-pyrazol-3-yl)-2-(4-pyridin-2-yl-1H-pyrazol-1-yl)acetamide
(2'-methylbiphenyl-3-yl)(1-methyl-1H-imidazol-2-yl)methanone
(2'-methylbiphenyl-3-yl)(1-methyl-1H-imidazol-2-yl)methanone
2-{[4-(4-methoxybenzoyl)-1-piperazinyl]carbonyl}-7-methylimidazo[1,2-a]pyridine
2-{[4-(4-methoxybenzoyl)-1-piperazinyl]carbonyl}-7-methylimidazo[1,2-a]pyridine
N-[(2S)-tetrahydrofuran-2-ylmethyl]-4-(1,3,5-trimethyl-1H-pyrazol-4-yl)pyrimidin-2-amine
N-[(2S)-tetrahydrofuran-2-ylmethyl]-4-(1,3,5-trimethyl-1H-pyrazol-4-yl)pyrimidin-2-amine
2-{[4-(4-methoxybenzoyl)-1-piperazinyl]carbonyl}-7-methylimidazo[1,2-a]pyridine
2-{[4-(4-methoxybenzoyl)-1-piperazinyl]carbonyl}-7-methylimidazo[1,2-a]pyridine
N-[(2S)-tetrahydrofuran-2-ylmethyl]-4-(1,3,5-trimethyl-1H-pyrazol-4-yl)pyrimidin-2-amine
N-[(2S)-tetrahydrofuran-2-ylmethyl]-4-(1,3,5-trimethyl-1H-pyrazol-4-yl)pyrimidin-2-amine
1-(1-{[1-(cycloheptylacetyl)piperidin-4-yl]methyl}-1H-1,2,3-triazol-4-yl)-N,N-dimethylmethanamine
1-(1-{[1-(cycloheptylacetyl)piperidin-4-yl]methyl}-1H-1,2,3-triazol-4-yl)-N,N-dimethylmethanamine
4-(1,3-dimethyl-1H-pyrazol-4-yl)-N-(3,3-dimethyl-1-pyridin-3-ylbutyl)pyrimidin-2-amine
4-(1,3-dimethyl-1H-pyrazol-4-yl)-N-(3,3-dimethyl-1-pyridin-3-ylbutyl)pyrimidin-2-amine
1-(1-{[1-(cycloheptylacetyl)piperidin-4-yl]methyl}-1H-1,2,3-triazol-4-yl)-N,N-dimethylmethanamine
1-(1-{[1-(cycloheptylacetyl)piperidin-4-yl]methyl}-1H-1,2,3-triazol-4-yl)-N,N-dimethylmethanamine
4-(1,3-dimethyl-1H-pyrazol-4-yl)-N-(3,3-dimethyl-1-pyridin-3-ylbutyl)pyrimidin-2-amine
4-(1,3-dimethyl-1H-pyrazol-4-yl)-N-(3,3-dimethyl-1-pyridin-3-ylbutyl)pyrimidin-2-amine
3-benzyl-4-(3,5-difluoro-4-methoxybenzoyl)-2-piperazinone
3-benzyl-4-(3,5-difluoro-4-methoxybenzoyl)-2-piperazinone
(1-methyl-1H-imidazol-2-yl)[3-(3-methyl-2-thienyl)phenyl]methanone
(1-methyl-1H-imidazol-2-yl)[3-(3-methyl-2-thienyl)phenyl]methanone
3-benzyl-4-(3,5-difluoro-4-methoxybenzoyl)-2-piperazinone
3-benzyl-4-(3,5-difluoro-4-methoxybenzoyl)-2-piperazinone
(1-methyl-1H-imidazol-2-yl)[3-(3-methyl-2-thienyl)phenyl]methanone
(1-methyl-1H-imidazol-2-yl)[3-(3-methyl-2-thienyl)phenyl]methanone
2-(4-{[1-(2-fluorophenyl)-1H-pyrazol-4-yl]methyl}-1-methyl-2-piperazinyl)ethanol
2-(4-{[1-(2-fluorophenyl)-1H-pyrazol-4-yl]methyl}-1-methyl-2-piperazinyl)ethanol
4-[(1S*,4S*)-2-azabicyclo[2.2.1]hept-2-ylcarbonyl]-2-(1-tert-butyl-1H-pyrazol-4-yl)-7-methylquinoline
4-[(1S*,4S*)-2-azabicyclo[2.2.1]hept-2-ylcarbonyl]-2-(1-tert-butyl-1H-pyrazol-4-yl)-7-methylquinoline
2-(4-{[1-(2-fluorophenyl)-1H-pyrazol-4-yl]methyl}-1-methyl-2-piperazinyl)ethanol
2-(4-{[1-(2-fluorophenyl)-1H-pyrazol-4-yl]methyl}-1-methyl-2-piperazinyl)ethanol
4-[(1S*,4S*)-2-azabicyclo[2.2.1]hept-2-ylcarbonyl]-2-(1-tert-butyl-1H-pyrazol-4-yl)-7-methylquinoline
4-[(1S*,4S*)-2-azabicyclo[2.2.1]hept-2-ylcarbonyl]-2-(1-tert-butyl-1H-pyrazol-4-yl)-7-methylquinoline
2-(2-isopropylpyrimidin-5-yl)-6-methyl-4-[(2-methylpyrrolidin-1-yl)carbonyl]quinoline
2-(2-isopropylpyrimidin-5-yl)-6-methyl-4-[(2-methylpyrrolidin-1-yl)carbonyl]quinoline
N-isopropyl-2-(2-isopropylpyrimidin-5-yl)-N,7-dimethylquinoline-4-carboxamide
N-isopropyl-2-(2-isopropylpyrimidin-5-yl)-N,7-dimethylquinoline-4-carboxamide
2-(2-isopropylpyrimidin-5-yl)-6-methyl-4-[(2-methylpyrrolidin-1-yl)carbonyl]quinoline
2-(2-isopropylpyrimidin-5-yl)-6-methyl-4-[(2-methylpyrrolidin-1-yl)carbonyl]quinoline
N-isopropyl-2-(2-isopropylpyrimidin-5-yl)-N,7-dimethylquinoline-4-carboxamide
N-isopropyl-2-(2-isopropylpyrimidin-5-yl)-N,7-dimethylquinoline-4-carboxamide
1-[(3-isopropyl-5-isoxazolyl)carbonyl]-2-methyl-4-(2-methylphenyl)piperazine
1-[(3-isopropyl-5-isoxazolyl)carbonyl]-2-methyl-4-(2-methylphenyl)piperazine
2-(1-tert-butyl-1H-pyrazol-4-yl)-7-methyl-4-[(2-methylpyrrolidin-1-yl)carbonyl]quinoline
2-(1-tert-butyl-1H-pyrazol-4-yl)-7-methyl-4-[(2-methylpyrrolidin-1-yl)carbonyl]quinoline
1-[(3-isopropyl-5-isoxazolyl)carbonyl]-2-methyl-4-(2-methylphenyl)piperazine
1-[(3-isopropyl-5-isoxazolyl)carbonyl]-2-methyl-4-(2-methylphenyl)piperazine
2-(1-tert-butyl-1H-pyrazol-4-yl)-7-methyl-4-[(2-methylpyrrolidin-1-yl)carbonyl]quinoline
2-(1-tert-butyl-1H-pyrazol-4-yl)-7-methyl-4-[(2-methylpyrrolidin-1-yl)carbonyl]quinoline
2-[1-(3-isobutyl-1,2,4-oxadiazol-5-yl)-2-methylbutyl]-1-isoindolinone
2-[1-(3-isobutyl-1,2,4-oxadiazol-5-yl)-2-methylbutyl]-1-isoindolinone
(2'-chlorobiphenyl-3-yl)(1-methyl-1H-imidazol-2-yl)methanone
(2'-chlorobiphenyl-3-yl)(1-methyl-1H-imidazol-2-yl)methanone
2-[1-(3-isobutyl-1,2,4-oxadiazol-5-yl)-2-methylbutyl]-1-isoindolinone
2-[1-(3-isobutyl-1,2,4-oxadiazol-5-yl)-2-methylbutyl]-1-isoindolinone
(2'-chlorobiphenyl-3-yl)(1-methyl-1H-imidazol-2-yl)methanone
(2'-chlorobiphenyl-3-yl)(1-methyl-1H-imidazol-2-yl)methanone
N-ethyl-N-isopropyl-2-(2-isopropylpyrimidin-5-yl)quinoline-4-carboxamide
N-ethyl-N-isopropyl-2-(2-isopropylpyrimidin-5-yl)quinoline-4-carboxamide
N-allyl-2-(8-methoxy-2-methylquinolin-5-yl)nicotinamide
N-allyl-2-(8-methoxy-2-methylquinolin-5-yl)nicotinamide
N-ethyl-N-isopropyl-2-(2-isopropylpyrimidin-5-yl)quinoline-4-carboxamide
N-ethyl-N-isopropyl-2-(2-isopropylpyrimidin-5-yl)quinoline-4-carboxamide
N-allyl-2-(8-methoxy-2-methylquinolin-5-yl)nicotinamide
N-allyl-2-(8-methoxy-2-methylquinolin-5-yl)nicotinamide
2-({3-[(4-isobutyl-1H-1,2,3-triazol-1-yl)methyl]piperidin-1-yl}carbonyl)quinoxaline
2-({3-[(4-isobutyl-1H-1,2,3-triazol-1-yl)methyl]piperidin-1-yl}carbonyl)quinoxaline
4-benzoyl-3-benzyl-2-piperazinone
4-benzoyl-3-benzyl-2-piperazinone
2-({3-[(4-isobutyl-1H-1,2,3-triazol-1-yl)methyl]piperidin-1-yl}carbonyl)quinoxaline
2-({3-[(4-isobutyl-1H-1,2,3-triazol-1-yl)methyl]piperidin-1-yl}carbonyl)quinoxaline
4-benzoyl-3-benzyl-2-piperazinone
4-benzoyl-3-benzyl-2-piperazinone
{1-[(5-methyl-1,3-diphenyl-1H-pyrazol-4-yl)carbonyl]-3-piperidinyl}methanol
{1-[(5-methyl-1,3-diphenyl-1H-pyrazol-4-yl)carbonyl]-3-piperidinyl}methanol
(4aS*,8aS*)-4a-hydroxy-N-(3-methyl-1,2,4-thiadiazol-5-yl)octahydroisoquinoline-2(1H)-carboxamide
(4aS*,8aS*)-4a-hydroxy-N-(3-methyl-1,2,4-thiadiazol-5-yl)octahydroisoquinoline-2(1H)-carboxamide
{1-[(5-methyl-1,3-diphenyl-1H-pyrazol-4-yl)carbonyl]-3-piperidinyl}methanol
{1-[(5-methyl-1,3-diphenyl-1H-pyrazol-4-yl)carbonyl]-3-piperidinyl}methanol
(4aS*,8aS*)-4a-hydroxy-N-(3-methyl-1,2,4-thiadiazol-5-yl)octahydroisoquinoline-2(1H)-carboxamide
(4aS*,8aS*)-4a-hydroxy-N-(3-methyl-1,2,4-thiadiazol-5-yl)octahydroisoquinoline-2(1H)-carboxamide
4-{[4-(2-oxo-2,3-dihydro-1H-benzimidazol-1-yl)-3,6-dihydro-1(2H)-pyridinyl]carbonyl}-3,4-dihydro-2(1H)-quinolinone
4-{[4-(2-oxo-2,3-dihydro-1H-benzimidazol-1-yl)-3,6-dihydro-1(2H)-pyridinyl]carbonyl}-3,4-dihydro-2(1H)-quinolinone
N-(3-methyl-1,2,4-thiadiazol-5-yl)-N'-(2,2,2-trifluoro-1-pyridin-2-ylethyl)urea
N-(3-methyl-1,2,4-thiadiazol-5-yl)-N'-(2,2,2-trifluoro-1-pyridin-2-ylethyl)urea
4-{[4-(2-oxo-2,3-dihydro-1H-benzimidazol-1-yl)-3,6-dihydro-1(2H)-pyridinyl]carbonyl}-3,4-dihydro-2(1H)-quinolinone
4-{[4-(2-oxo-2,3-dihydro-1H-benzimidazol-1-yl)-3,6-dihydro-1(2H)-pyridinyl]carbonyl}-3,4-dihydro-2(1H)-quinolinone
N-(3-methyl-1,2,4-thiadiazol-5-yl)-N'-(2,2,2-trifluoro-1-pyridin-2-ylethyl)urea
N-(3-methyl-1,2,4-thiadiazol-5-yl)-N'-(2,2,2-trifluoro-1-pyridin-2-ylethyl)urea
8-methoxy-3-[1-methyl-2-(3-thienyl)ethyl]quinazolin-4(3H)-one
8-methoxy-3-[1-methyl-2-(3-thienyl)ethyl]quinazolin-4(3H)-one
3-(2-cyclopentylethyl)-N,N-diethyl-5-methyl-4-oxo-3,4-dihydrothieno[2,3-d]pyrimidine-6-carboxamide
3-(2-cyclopentylethyl)-N,N-diethyl-5-methyl-4-oxo-3,4-dihydrothieno[2,3-d]pyrimidine-6-carboxamide
8-methoxy-3-[1-methyl-2-(3-thienyl)ethyl]quinazolin-4(3H)-one
8-methoxy-3-[1-methyl-2-(3-thienyl)ethyl]quinazolin-4(3H)-one
3-(2-cyclopentylethyl)-N,N-diethyl-5-methyl-4-oxo-3,4-dihydrothieno[2,3-d]pyrimidine-6-carboxamide
3-(2-cyclopentylethyl)-N,N-diethyl-5-methyl-4-oxo-3,4-dihydrothieno[2,3-d]pyrimidine-6-carboxamide
N~4~-(1-phenylethyl)-1H-pyrazolo[3,4-d]pyrimidine-4,6-diamine
N~4~-(1-phenylethyl)-1H-pyrazolo[3,4-d]pyrimidine-4,6-diamine
N-(5-ethyl-1-methyl-1H-1,2,4-triazol-3-yl)-N'-(pyridin-3-ylmethyl)urea
N-(5-ethyl-1-methyl-1H-1,2,4-triazol-3-yl)-N'-(pyridin-3-ylmethyl)urea
N~4~-(1-phenylethyl)-1H-pyrazolo[3,4-d]pyrimidine-4,6-diamine
N~4~-(1-phenylethyl)-1H-pyrazolo[3,4-d]pyrimidine-4,6-diamine
N-(5-ethyl-1-methyl-1H-1,2,4-triazol-3-yl)-N'-(pyridin-3-ylmethyl)urea
N-(5-ethyl-1-methyl-1H-1,2,4-triazol-3-yl)-N'-(pyridin-3-ylmethyl)urea
2-methyl-4-phenyl-N-1,3,4-thiadiazol-2-ylpiperazine-1-carboxamide
2-methyl-4-phenyl-N-1,3,4-thiadiazol-2-ylpiperazine-1-carboxamide
2-(1-{1-[(2-methyl-2,3-dihydro-1-benzofuran-5-yl)carbonyl]piperidin-4-yl}-1H-1,2,3-triazol-4-yl)ethanol
2-(1-{1-[(2-methyl-2,3-dihydro-1-benzofuran-5-yl)carbonyl]piperidin-4-yl}-1H-1,2,3-triazol-4-yl)ethanol
2-methyl-4-phenyl-N-1,3,4-thiadiazol-2-ylpiperazine-1-carboxamide
2-methyl-4-phenyl-N-1,3,4-thiadiazol-2-ylpiperazine-1-carboxamide
2-(1-{1-[(2-methyl-2,3-dihydro-1-benzofuran-5-yl)carbonyl]piperidin-4-yl}-1H-1,2,3-triazol-4-yl)ethanol
2-(1-{1-[(2-methyl-2,3-dihydro-1-benzofuran-5-yl)carbonyl]piperidin-4-yl}-1H-1,2,3-triazol-4-yl)ethanol
methyl [2-(1-methyl-3-phenyl-1,4-dihydroimidazo[4,5-c]pyrazol-5-yl)phenoxy]acetate
methyl [2-(1-methyl-3-phenyl-1,4-dihydroimidazo[4,5-c]pyrazol-5-yl)phenoxy]acetate
3-benzyl-4-(2,3-difluoro-4-methylbenzoyl)-2-piperazinone
3-benzyl-4-(2,3-difluoro-4-methylbenzoyl)-2-piperazinone
methyl [2-(1-methyl-3-phenyl-1,4-dihydroimidazo[4,5-c]pyrazol-5-yl)phenoxy]acetate
methyl [2-(1-methyl-3-phenyl-1,4-dihydroimidazo[4,5-c]pyrazol-5-yl)phenoxy]acetate
3-benzyl-4-(2,3-difluoro-4-methylbenzoyl)-2-piperazinone
3-benzyl-4-(2,3-difluoro-4-methylbenzoyl)-2-piperazinone
N-[2-(1H-benzimidazol-2-yl)ethyl]-4-(1,3-dimethyl-1H-pyrazol-4-yl)pyrimidin-2-amine
N-[2-(1H-benzimidazol-2-yl)ethyl]-4-(1,3-dimethyl-1H-pyrazol-4-yl)pyrimidin-2-amine
2,2-dimethyl-N-(2-oxo-2,3-dihydro-1H-indol-5-yl)butanamide
2,2-dimethyl-N-(2-oxo-2,3-dihydro-1H-indol-5-yl)butanamide
N-[2-(1H-benzimidazol-2-yl)ethyl]-4-(1,3-dimethyl-1H-pyrazol-4-yl)pyrimidin-2-amine
N-[2-(1H-benzimidazol-2-yl)ethyl]-4-(1,3-dimethyl-1H-pyrazol-4-yl)pyrimidin-2-amine
2,2-dimethyl-N-(2-oxo-2,3-dihydro-1H-indol-5-yl)butanamide
2,2-dimethyl-N-(2-oxo-2,3-dihydro-1H-indol-5-yl)butanamide
1-({1-[(3,3-dimethyl-2-methylenebicyclo[2.2.1]hept-1-yl)carbonyl]-4-piperidinyl}methyl)-2-pyrrolidinone
1-({1-[(3,3-dimethyl-2-methylenebicyclo[2.2.1]hept-1-yl)carbonyl]-4-piperidinyl}methyl)-2-pyrrolidinone
1-(2,2-dimethylbutanoyl)-3-[(4-isobutyl-1H-1,2,3-triazol-1-yl)methyl]piperidine
1-(2,2-dimethylbutanoyl)-3-[(4-isobutyl-1H-1,2,3-triazol-1-yl)methyl]piperidine
1-({1-[(3,3-dimethyl-2-methylenebicyclo[2.2.1]hept-1-yl)carbonyl]-4-piperidinyl}methyl)-2-pyrrolidinone
1-({1-[(3,3-dimethyl-2-methylenebicyclo[2.2.1]hept-1-yl)carbonyl]-4-piperidinyl}methyl)-2-pyrrolidinone
1-(2,2-dimethylbutanoyl)-3-[(4-isobutyl-1H-1,2,3-triazol-1-yl)methyl]piperidine
1-(2,2-dimethylbutanoyl)-3-[(4-isobutyl-1H-1,2,3-triazol-1-yl)methyl]piperidine
N-(1,5-dimethyl-1H-1,2,4-triazol-3-yl)-4-(4-methoxyphenyl)-3,3-dimethylpiperazine-1-carboxamide
N-(1,5-dimethyl-1H-1,2,4-triazol-3-yl)-4-(4-methoxyphenyl)-3,3-dimethylpiperazine-1-carboxamide
2-(3-{[[(1,3-dimethyl-1H-pyrazol-4-yl)methyl](methyl)amino]methyl}phenyl)-5-methyl-6-(trifluoromethyl)pyrimid
2-(3-{[[(1,3-dimethyl-1H-pyrazol-4-yl)methyl](methyl)amino]methyl}phenyl)-5-methyl-6-(trifluoromethyl)pyrimid
N-(1,5-dimethyl-1H-1,2,4-triazol-3-yl)-4-(4-methoxyphenyl)-3,3-dimethylpiperazine-1-carboxamide
N-(1,5-dimethyl-1H-1,2,4-triazol-3-yl)-4-(4-methoxyphenyl)-3,3-dimethylpiperazine-1-carboxamide
2-(3-{[[(1,3-dimethyl-1H-pyrazol-4-yl)methyl](methyl)amino]methyl}phenyl)-5-methyl-6-(trifluoromethyl)pyrimid
2-(3-{[[(1,3-dimethyl-1H-pyrazol-4-yl)methyl](methyl)amino]methyl}phenyl)-5-methyl-6-(trifluoromethyl)pyrimid
1-{[(1S*,4S*)-3,3-dimethyl-2-methylenebicyclo[2.2.1]hept-1-yl]carbonyl}-4-(4-isobutyl-1H-1,2,3-triazol-1-yl)pip
1-{[(1S*,4S*)-3,3-dimethyl-2-methylenebicyclo[2.2.1]hept-1-yl]carbonyl}-4-(4-isobutyl-1H-1,2,3-triazol-1-yl)pip
5-ethyl-N-methyl-N-[(1-methyl-2-pyrrolidinyl)methyl]-3-thiophenecarboxamide
5-ethyl-N-methyl-N-[(1-methyl-2-pyrrolidinyl)methyl]-3-thiophenecarboxamide
1-{[(1S*,4S*)-3,3-dimethyl-2-methylenebicyclo[2.2.1]hept-1-yl]carbonyl}-4-(4-isobutyl-1H-1,2,3-triazol-1-yl)pip
1-{[(1S*,4S*)-3,3-dimethyl-2-methylenebicyclo[2.2.1]hept-1-yl]carbonyl}-4-(4-isobutyl-1H-1,2,3-triazol-1-yl)pip
5-ethyl-N-methyl-N-[(1-methyl-2-pyrrolidinyl)methyl]-3-thiophenecarboxamide
5-ethyl-N-methyl-N-[(1-methyl-2-pyrrolidinyl)methyl]-3-thiophenecarboxamide
no compound
no compound
no compound
no compound
no compound
no compound
no compound
no compound
no compound
no compound
no compound
no compound
no compound
no compound
no compound
no compound
no compound
no compound
no compound
no compound
no compound
no compound
no compound
no compound
no compound
no compound
no compound
no compound
no compound
no compound
no compound
no compound
N'-[4-(1,3-dimethyl-1H-pyrazol-4-yl)pyrimidin-2-yl]-N,N-diethylpropane-1,3-diamine
N'-[4-(1,3-dimethyl-1H-pyrazol-4-yl)pyrimidin-2-yl]-N,N-diethylpropane-1,3-diamine
6-({3-[(4-isobutyl-1H-1,2,3-triazol-1-yl)methyl]piperidin-1-yl}carbonyl)quinoxaline
6-({3-[(4-isobutyl-1H-1,2,3-triazol-1-yl)methyl]piperidin-1-yl}carbonyl)quinoxaline
N'-[4-(1,3-dimethyl-1H-pyrazol-4-yl)pyrimidin-2-yl]-N,N-diethylpropane-1,3-diamine
N'-[4-(1,3-dimethyl-1H-pyrazol-4-yl)pyrimidin-2-yl]-N,N-diethylpropane-1,3-diamine
6-({3-[(4-isobutyl-1H-1,2,3-triazol-1-yl)methyl]piperidin-1-yl}carbonyl)quinoxaline
6-({3-[(4-isobutyl-1H-1,2,3-triazol-1-yl)methyl]piperidin-1-yl}carbonyl)quinoxaline
6-{[4-(4-butyl-1H-1,2,3-triazol-1-yl)piperidin-1-yl]carbonyl}quinoxaline
6-{[4-(4-butyl-1H-1,2,3-triazol-1-yl)piperidin-1-yl]carbonyl}quinoxaline
1-(2,3-dihydro-1-benzofuran-5-ylcarbonyl)-3-[(4-isobutyl-1H-1,2,3-triazol-1-yl)methyl]piperidine
1-(2,3-dihydro-1-benzofuran-5-ylcarbonyl)-3-[(4-isobutyl-1H-1,2,3-triazol-1-yl)methyl]piperidine
6-{[4-(4-butyl-1H-1,2,3-triazol-1-yl)piperidin-1-yl]carbonyl}quinoxaline
6-{[4-(4-butyl-1H-1,2,3-triazol-1-yl)piperidin-1-yl]carbonyl}quinoxaline
1-(2,3-dihydro-1-benzofuran-5-ylcarbonyl)-3-[(4-isobutyl-1H-1,2,3-triazol-1-yl)methyl]piperidine
1-(2,3-dihydro-1-benzofuran-5-ylcarbonyl)-3-[(4-isobutyl-1H-1,2,3-triazol-1-yl)methyl]piperidine
2-{[2-(1-ethyl-1H-pyrazol-4-yl)-8-methylquinolin-4-yl]carbonyl}octahydro-1H-pyrrolo[1,2-a][1,4]diazepine
2-{[2-(1-ethyl-1H-pyrazol-4-yl)-8-methylquinolin-4-yl]carbonyl}octahydro-1H-pyrrolo[1,2-a][1,4]diazepine
N-(3-benzyl-1H-1,2,4-triazol-5-yl)-3,4-dihydroisoquinoline-2(1H)-carboxamide
N-(3-benzyl-1H-1,2,4-triazol-5-yl)-3,4-dihydroisoquinoline-2(1H)-carboxamide
2-{[2-(1-ethyl-1H-pyrazol-4-yl)-8-methylquinolin-4-yl]carbonyl}octahydro-1H-pyrrolo[1,2-a][1,4]diazepine
2-{[2-(1-ethyl-1H-pyrazol-4-yl)-8-methylquinolin-4-yl]carbonyl}octahydro-1H-pyrrolo[1,2-a][1,4]diazepine
N-(3-benzyl-1H-1,2,4-triazol-5-yl)-3,4-dihydroisoquinoline-2(1H)-carboxamide
N-(3-benzyl-1H-1,2,4-triazol-5-yl)-3,4-dihydroisoquinoline-2(1H)-carboxamide
2-(1-{1-[(2,2,6,6-tetramethylpiperidin-4-yl)acetyl]piperidin-4-yl}-1H-1,2,3-triazol-4-yl)propan-2-ol
2-(1-{1-[(2,2,6,6-tetramethylpiperidin-4-yl)acetyl]piperidin-4-yl}-1H-1,2,3-triazol-4-yl)propan-2-ol
N'-(1-ethyl-1H-1,2,4-triazol-3-yl)-N-methyl-N-(quinolin-5-ylmethyl)urea
N'-(1-ethyl-1H-1,2,4-triazol-3-yl)-N-methyl-N-(quinolin-5-ylmethyl)urea
2-(1-{1-[(2,2,6,6-tetramethylpiperidin-4-yl)acetyl]piperidin-4-yl}-1H-1,2,3-triazol-4-yl)propan-2-ol
2-(1-{1-[(2,2,6,6-tetramethylpiperidin-4-yl)acetyl]piperidin-4-yl}-1H-1,2,3-triazol-4-yl)propan-2-ol
N'-(1-ethyl-1H-1,2,4-triazol-3-yl)-N-methyl-N-(quinolin-5-ylmethyl)urea
N'-(1-ethyl-1H-1,2,4-triazol-3-yl)-N-methyl-N-(quinolin-5-ylmethyl)urea
7-fluoro-N-isopropyl-2-(2-isopropylpyrimidin-5-yl)-N-methylquinoline-4-carboxamide
7-fluoro-N-isopropyl-2-(2-isopropylpyrimidin-5-yl)-N-methylquinoline-4-carboxamide
1-(4-fluorobenzyl)-4-(6-methoxy-4-pyrimidinyl)-2-piperazinone
1-(4-fluorobenzyl)-4-(6-methoxy-4-pyrimidinyl)-2-piperazinone
7-fluoro-N-isopropyl-2-(2-isopropylpyrimidin-5-yl)-N-methylquinoline-4-carboxamide
7-fluoro-N-isopropyl-2-(2-isopropylpyrimidin-5-yl)-N-methylquinoline-4-carboxamide
1-(4-fluorobenzyl)-4-(6-methoxy-4-pyrimidinyl)-2-piperazinone
1-(4-fluorobenzyl)-4-(6-methoxy-4-pyrimidinyl)-2-piperazinone
4-(4-fluorophenyl)-N-(5-methyl-1,3,4-thiadiazol-2-yl)-1,4-diazepane-1-carboxamide
4-(4-fluorophenyl)-N-(5-methyl-1,3,4-thiadiazol-2-yl)-1,4-diazepane-1-carboxamide
N-[(1-acetyl-3-piperidinyl)methyl]-3-(4-methoxyphenyl)propanamide
N-[(1-acetyl-3-piperidinyl)methyl]-3-(4-methoxyphenyl)propanamide
4-(4-fluorophenyl)-N-(5-methyl-1,3,4-thiadiazol-2-yl)-1,4-diazepane-1-carboxamide
4-(4-fluorophenyl)-N-(5-methyl-1,3,4-thiadiazol-2-yl)-1,4-diazepane-1-carboxamide
N-[(1-acetyl-3-piperidinyl)methyl]-3-(4-methoxyphenyl)propanamide
N-[(1-acetyl-3-piperidinyl)methyl]-3-(4-methoxyphenyl)propanamide
2,2,6,6-tetramethyl-4-{2-oxo-2-[4-(4-propyl-1H-1,2,3-triazol-1-yl)piperidin-1-yl]ethyl}piperidine
2,2,6,6-tetramethyl-4-{2-oxo-2-[4-(4-propyl-1H-1,2,3-triazol-1-yl)piperidin-1-yl]ethyl}piperidine
2-(1-butyl-1H-pyrazol-4-yl)-8-methyl-4-(pyrrolidin-1-ylcarbonyl)quinoline
2-(1-butyl-1H-pyrazol-4-yl)-8-methyl-4-(pyrrolidin-1-ylcarbonyl)quinoline
2,2,6,6-tetramethyl-4-{2-oxo-2-[4-(4-propyl-1H-1,2,3-triazol-1-yl)piperidin-1-yl]ethyl}piperidine
2,2,6,6-tetramethyl-4-{2-oxo-2-[4-(4-propyl-1H-1,2,3-triazol-1-yl)piperidin-1-yl]ethyl}piperidine
2-(1-butyl-1H-pyrazol-4-yl)-8-methyl-4-(pyrrolidin-1-ylcarbonyl)quinoline
2-(1-butyl-1H-pyrazol-4-yl)-8-methyl-4-(pyrrolidin-1-ylcarbonyl)quinoline
1-[(1-ethyl-3-isopropyl-1H-pyrazol-5-yl)carbonyl]-4-(4-isobutyl-1H-1,2,3-triazol-1-yl)piperidine
1-[(1-ethyl-3-isopropyl-1H-pyrazol-5-yl)carbonyl]-4-(4-isobutyl-1H-1,2,3-triazol-1-yl)piperidine
1-{[2-(1-isopropyl-1H-pyrazol-4-yl)-7-methylquinolin-4-yl]carbonyl}piperidine-3-carbonitrile
1-{[2-(1-isopropyl-1H-pyrazol-4-yl)-7-methylquinolin-4-yl]carbonyl}piperidine-3-carbonitrile
1-[(1-ethyl-3-isopropyl-1H-pyrazol-5-yl)carbonyl]-4-(4-isobutyl-1H-1,2,3-triazol-1-yl)piperidine
1-[(1-ethyl-3-isopropyl-1H-pyrazol-5-yl)carbonyl]-4-(4-isobutyl-1H-1,2,3-triazol-1-yl)piperidine
1-{[2-(1-isopropyl-1H-pyrazol-4-yl)-7-methylquinolin-4-yl]carbonyl}piperidine-3-carbonitrile
1-{[2-(1-isopropyl-1H-pyrazol-4-yl)-7-methylquinolin-4-yl]carbonyl}piperidine-3-carbonitrile
N-[3-(2-furyl)-1H-1,2,4-triazol-5-yl]-6-methoxy-3,4-dihydroisoquinoline-2(1H)-carboxamide
N-[3-(2-furyl)-1H-1,2,4-triazol-5-yl]-6-methoxy-3,4-dihydroisoquinoline-2(1H)-carboxamide
N-(1-benzyl-1H-pyrazol-3-yl)-2-[3-(4-methyl-2-thienyl)-1H-pyrazol-1-yl]acetamide
N-(1-benzyl-1H-pyrazol-3-yl)-2-[3-(4-methyl-2-thienyl)-1H-pyrazol-1-yl]acetamide
N-[3-(2-furyl)-1H-1,2,4-triazol-5-yl]-6-methoxy-3,4-dihydroisoquinoline-2(1H)-carboxamide
N-[3-(2-furyl)-1H-1,2,4-triazol-5-yl]-6-methoxy-3,4-dihydroisoquinoline-2(1H)-carboxamide
N-(1-benzyl-1H-pyrazol-3-yl)-2-[3-(4-methyl-2-thienyl)-1H-pyrazol-1-yl]acetamide
N-(1-benzyl-1H-pyrazol-3-yl)-2-[3-(4-methyl-2-thienyl)-1H-pyrazol-1-yl]acetamide
4-[4-(4,5-dimethyl-6-oxo-1,6-dihydropyrimidin-2-yl)benzyl]-N,N-dimethylpiperazine-1-carboxamide
4-[4-(4,5-dimethyl-6-oxo-1,6-dihydropyrimidin-2-yl)benzyl]-N,N-dimethylpiperazine-1-carboxamide
2-(1-{1-[(5-chloro-2-thienyl)carbonyl]piperidin-4-yl}-1H-1,2,3-triazol-4-yl)pyridine
2-(1-{1-[(5-chloro-2-thienyl)carbonyl]piperidin-4-yl}-1H-1,2,3-triazol-4-yl)pyridine
4-[4-(4,5-dimethyl-6-oxo-1,6-dihydropyrimidin-2-yl)benzyl]-N,N-dimethylpiperazine-1-carboxamide
4-[4-(4,5-dimethyl-6-oxo-1,6-dihydropyrimidin-2-yl)benzyl]-N,N-dimethylpiperazine-1-carboxamide
2-(1-{1-[(5-chloro-2-thienyl)carbonyl]piperidin-4-yl}-1H-1,2,3-triazol-4-yl)pyridine
2-(1-{1-[(5-chloro-2-thienyl)carbonyl]piperidin-4-yl}-1H-1,2,3-triazol-4-yl)pyridine
3-[4-(1H-pyrazol-1-yl)benzyl]pyrido[2,3-d]pyrimidin-4(3H)-one
3-[4-(1H-pyrazol-1-yl)benzyl]pyrido[2,3-d]pyrimidin-4(3H)-one
4-phenyl-N-1,3,4-thiadiazol-2-yl-1,4-diazepane-1-carboxamide
4-phenyl-N-1,3,4-thiadiazol-2-yl-1,4-diazepane-1-carboxamide
3-[4-(1H-pyrazol-1-yl)benzyl]pyrido[2,3-d]pyrimidin-4(3H)-one
3-[4-(1H-pyrazol-1-yl)benzyl]pyrido[2,3-d]pyrimidin-4(3H)-one
4-phenyl-N-1,3,4-thiadiazol-2-yl-1,4-diazepane-1-carboxamide
4-phenyl-N-1,3,4-thiadiazol-2-yl-1,4-diazepane-1-carboxamide
2-methyl-6-(tetrahydro-2H-thiopyran-4-ylamino)-2-heptanol
2-methyl-6-(tetrahydro-2H-thiopyran-4-ylamino)-2-heptanol
N-(3-isopropyl-1-adamantyl)-N'-(3-methyl-1,2,4-thiadiazol-5-yl)urea
N-(3-isopropyl-1-adamantyl)-N'-(3-methyl-1,2,4-thiadiazol-5-yl)urea
2-methyl-6-(tetrahydro-2H-thiopyran-4-ylamino)-2-heptanol
2-methyl-6-(tetrahydro-2H-thiopyran-4-ylamino)-2-heptanol
N-(3-isopropyl-1-adamantyl)-N'-(3-methyl-1,2,4-thiadiazol-5-yl)urea
N-(3-isopropyl-1-adamantyl)-N'-(3-methyl-1,2,4-thiadiazol-5-yl)urea
2-(2-methyl-4-pyridin-4-ylphenoxy)acetamide
2-(2-methyl-4-pyridin-4-ylphenoxy)acetamide
2-{3,5-dimethyl-4-[4-(1H-pyrazol-1-yl)phenyl]-1H-pyrazol-1-yl}-N-(2-ethyl-2H-1,2,3-triazol-4-yl)acetamide
2-{3,5-dimethyl-4-[4-(1H-pyrazol-1-yl)phenyl]-1H-pyrazol-1-yl}-N-(2-ethyl-2H-1,2,3-triazol-4-yl)acetamide
2-(2-methyl-4-pyridin-4-ylphenoxy)acetamide
2-(2-methyl-4-pyridin-4-ylphenoxy)acetamide
2-{3,5-dimethyl-4-[4-(1H-pyrazol-1-yl)phenyl]-1H-pyrazol-1-yl}-N-(2-ethyl-2H-1,2,3-triazol-4-yl)acetamide
2-{3,5-dimethyl-4-[4-(1H-pyrazol-1-yl)phenyl]-1H-pyrazol-1-yl}-N-(2-ethyl-2H-1,2,3-triazol-4-yl)acetamide
2-methyl-6-(tetrahydro-3-thienylamino)-2-heptanol
2-methyl-6-(tetrahydro-3-thienylamino)-2-heptanol
4-(4-fluorophenyl)-N-(3-methyl-1,2,4-thiadiazol-5-yl)-1,4-diazepane-1-carboxamide
4-(4-fluorophenyl)-N-(3-methyl-1,2,4-thiadiazol-5-yl)-1,4-diazepane-1-carboxamide
2-methyl-6-(tetrahydro-3-thienylamino)-2-heptanol
2-methyl-6-(tetrahydro-3-thienylamino)-2-heptanol
4-(4-fluorophenyl)-N-(3-methyl-1,2,4-thiadiazol-5-yl)-1,4-diazepane-1-carboxamide
4-(4-fluorophenyl)-N-(3-methyl-1,2,4-thiadiazol-5-yl)-1,4-diazepane-1-carboxamide
1-[(3,3-dimethyl-2-methylenebicyclo[2.2.1]hept-1-yl)carbonyl]-3-(1H-imidazol-1-ylmethyl)piperidine
1-[(3,3-dimethyl-2-methylenebicyclo[2.2.1]hept-1-yl)carbonyl]-3-(1H-imidazol-1-ylmethyl)piperidine
4-(8-methoxy-5-quinolinyl)-6-methyl-2-pyrimidinamine
4-(8-methoxy-5-quinolinyl)-6-methyl-2-pyrimidinamine
1-[(3,3-dimethyl-2-methylenebicyclo[2.2.1]hept-1-yl)carbonyl]-3-(1H-imidazol-1-ylmethyl)piperidine
1-[(3,3-dimethyl-2-methylenebicyclo[2.2.1]hept-1-yl)carbonyl]-3-(1H-imidazol-1-ylmethyl)piperidine
4-(8-methoxy-5-quinolinyl)-6-methyl-2-pyrimidinamine
4-(8-methoxy-5-quinolinyl)-6-methyl-2-pyrimidinamine
1-butyl-5-(1-methylbutyl)-1,4-dihydroimidazo[4,5-c]pyrazole
1-butyl-5-(1-methylbutyl)-1,4-dihydroimidazo[4,5-c]pyrazole
1-sec-butyl-5-(1-ethylpropyl)-1,4-dihydroimidazo[4,5-c]pyrazole
1-sec-butyl-5-(1-ethylpropyl)-1,4-dihydroimidazo[4,5-c]pyrazole
1-butyl-5-(1-methylbutyl)-1,4-dihydroimidazo[4,5-c]pyrazole
1-butyl-5-(1-methylbutyl)-1,4-dihydroimidazo[4,5-c]pyrazole
1-sec-butyl-5-(1-ethylpropyl)-1,4-dihydroimidazo[4,5-c]pyrazole
1-sec-butyl-5-(1-ethylpropyl)-1,4-dihydroimidazo[4,5-c]pyrazole
3-[(5-isopropyl-1,2,4-oxadiazol-3-yl)methyl]-3,5,6,7,8,9-hexahydro-4H-cyclohepta[4,5]thieno[2,3-d]pyrimidin-4-one
3-[(5-isopropyl-1,2,4-oxadiazol-3-yl)methyl]-3,5,6,7,8,9-hexahydro-4H-cyclohepta[4,5]thieno[2,3-d]pyrimidin-4-one
1-benzoyl-2-[3-(2,6-dimethoxyphenyl)-1,2,4-oxadiazol-5-yl]piperidine
1-benzoyl-2-[3-(2,6-dimethoxyphenyl)-1,2,4-oxadiazol-5-yl]piperidine
3-[(5-isopropyl-1,2,4-oxadiazol-3-yl)methyl]-3,5,6,7,8,9-hexahydro-4H-cyclohepta[4,5]thieno[2,3-d]pyrimidin-4-one
3-[(5-isopropyl-1,2,4-oxadiazol-3-yl)methyl]-3,5,6,7,8,9-hexahydro-4H-cyclohepta[4,5]thieno[2,3-d]pyrimidin-4-one
1-benzoyl-2-[3-(2,6-dimethoxyphenyl)-1,2,4-oxadiazol-5-yl]piperidine
1-benzoyl-2-[3-(2,6-dimethoxyphenyl)-1,2,4-oxadiazol-5-yl]piperidine
1-tert-butyl-4-{[4-(4-butyl-1H-1,2,3-triazol-1-yl)piperidin-1-yl]carbonyl}pyrrolidin-2-one
1-tert-butyl-4-{[4-(4-butyl-1H-1,2,3-triazol-1-yl)piperidin-1-yl]carbonyl}pyrrolidin-2-one
3-({4-[(4-cyclopropyl-1H-1,2,3-triazol-1-yl)methyl]piperidin-1-yl}carbonyl)-2,7-dimethylimidazo[1,2-a]pyridine
3-({4-[(4-cyclopropyl-1H-1,2,3-triazol-1-yl)methyl]piperidin-1-yl}carbonyl)-2,7-dimethylimidazo[1,2-a]pyridine
1-tert-butyl-4-{[4-(4-butyl-1H-1,2,3-triazol-1-yl)piperidin-1-yl]carbonyl}pyrrolidin-2-one
1-tert-butyl-4-{[4-(4-butyl-1H-1,2,3-triazol-1-yl)piperidin-1-yl]carbonyl}pyrrolidin-2-one
3-({4-[(4-cyclopropyl-1H-1,2,3-triazol-1-yl)methyl]piperidin-1-yl}carbonyl)-2,7-dimethylimidazo[1,2-a]pyridine
3-({4-[(4-cyclopropyl-1H-1,2,3-triazol-1-yl)methyl]piperidin-1-yl}carbonyl)-2,7-dimethylimidazo[1,2-a]pyridine
3-benzyl-4-(2-fluoro-4-methylbenzoyl)-2-piperazinone
3-benzyl-4-(2-fluoro-4-methylbenzoyl)-2-piperazinone
6-{[3-(hydroxymethyl)-2,4,6-trimethylbenzyl]amino}-2-methyl-2-heptanol
6-{[3-(hydroxymethyl)-2,4,6-trimethylbenzyl]amino}-2-methyl-2-heptanol
3-benzyl-4-(2-fluoro-4-methylbenzoyl)-2-piperazinone
3-benzyl-4-(2-fluoro-4-methylbenzoyl)-2-piperazinone
6-{[3-(hydroxymethyl)-2,4,6-trimethylbenzyl]amino}-2-methyl-2-heptanol
6-{[3-(hydroxymethyl)-2,4,6-trimethylbenzyl]amino}-2-methyl-2-heptanol
1-(2-methoxyphenyl)-2,2-dimethyl-4-(4-methylpentanoyl)piperazine
1-(2-methoxyphenyl)-2,2-dimethyl-4-(4-methylpentanoyl)piperazine
(2-{1-[2,2-dimethyl-3-(4-morpholinyl)propyl]-3-piperidinyl}ethyl)amine
(2-{1-[2,2-dimethyl-3-(4-morpholinyl)propyl]-3-piperidinyl}ethyl)amine
1-(2-methoxyphenyl)-2,2-dimethyl-4-(4-methylpentanoyl)piperazine
1-(2-methoxyphenyl)-2,2-dimethyl-4-(4-methylpentanoyl)piperazine
(2-{1-[2,2-dimethyl-3-(4-morpholinyl)propyl]-3-piperidinyl}ethyl)amine
(2-{1-[2,2-dimethyl-3-(4-morpholinyl)propyl]-3-piperidinyl}ethyl)amine
no compound
no compound
no compound
no compound
no compound
no compound
no compound
no compound
no compound
no compound
no compound
no compound
no compound
no compound
no compound
no compound
no compound
no compound
no compound
no compound
no compound
no compound
no compound
no compound
no compound
no compound
no compound
no compound
no compound
no compound
no compound
no compound
3-{2-[3-(2-fluorophenyl)-1,4,6,7-tetrahydro-5H-pyrazolo[4,3-c]pyridin-5-yl]-2-oxoethyl}isoindolin-1-one
3-{2-[3-(2-fluorophenyl)-1,4,6,7-tetrahydro-5H-pyrazolo[4,3-c]pyridin-5-yl]-2-oxoethyl}isoindolin-1-one
(5'-fluoro-2'-methylbiphenyl-3-yl)(1-methyl-1H-imidazol-2-yl)methanone
(5'-fluoro-2'-methylbiphenyl-3-yl)(1-methyl-1H-imidazol-2-yl)methanone
3-{2-[3-(2-fluorophenyl)-1,4,6,7-tetrahydro-5H-pyrazolo[4,3-c]pyridin-5-yl]-2-oxoethyl}isoindolin-1-one
3-{2-[3-(2-fluorophenyl)-1,4,6,7-tetrahydro-5H-pyrazolo[4,3-c]pyridin-5-yl]-2-oxoethyl}isoindolin-1-one
(5'-fluoro-2'-methylbiphenyl-3-yl)(1-methyl-1H-imidazol-2-yl)methanone
(5'-fluoro-2'-methylbiphenyl-3-yl)(1-methyl-1H-imidazol-2-yl)methanone
[1-(3-{[4-(1,3-dimethyl-1H-pyrazol-4-yl)pyrimidin-2-yl]amino}propyl)piperidin-3-yl]methanol
[1-(3-{[4-(1,3-dimethyl-1H-pyrazol-4-yl)pyrimidin-2-yl]amino}propyl)piperidin-3-yl]methanol
6-({3-[(4-isobutyl-1H-1,2,3-triazol-1-yl)methyl]piperidin-1-yl}carbonyl)-2,2-dimethyl-2,3-dihydro-4H-pyran-4-
6-({3-[(4-isobutyl-1H-1,2,3-triazol-1-yl)methyl]piperidin-1-yl}carbonyl)-2,2-dimethyl-2,3-dihydro-4H-pyran-4-
[1-(3-{[4-(1,3-dimethyl-1H-pyrazol-4-yl)pyrimidin-2-yl]amino}propyl)piperidin-3-yl]methanol
[1-(3-{[4-(1,3-dimethyl-1H-pyrazol-4-yl)pyrimidin-2-yl]amino}propyl)piperidin-3-yl]methanol
6-({3-[(4-isobutyl-1H-1,2,3-triazol-1-yl)methyl]piperidin-1-yl}carbonyl)-2,2-dimethyl-2,3-dihydro-4H-pyran-4-
6-({3-[(4-isobutyl-1H-1,2,3-triazol-1-yl)methyl]piperidin-1-yl}carbonyl)-2,2-dimethyl-2,3-dihydro-4H-pyran-4-
3-(4-fluorobenzyl)-5-(6-methoxy-3,4-dihydro-2H-chromen-3-yl)-1,2,4-oxadiazole
3-(4-fluorobenzyl)-5-(6-methoxy-3,4-dihydro-2H-chromen-3-yl)-1,2,4-oxadiazole
1-[(2,2-diethylcyclopropyl)carbonyl]-2-[2-(2-methyl-1H-imidazol-1-yl)ethyl]piperidine
1-[(2,2-diethylcyclopropyl)carbonyl]-2-[2-(2-methyl-1H-imidazol-1-yl)ethyl]piperidine
3-(4-fluorobenzyl)-5-(6-methoxy-3,4-dihydro-2H-chromen-3-yl)-1,2,4-oxadiazole
3-(4-fluorobenzyl)-5-(6-methoxy-3,4-dihydro-2H-chromen-3-yl)-1,2,4-oxadiazole
1-[(2,2-diethylcyclopropyl)carbonyl]-2-[2-(2-methyl-1H-imidazol-1-yl)ethyl]piperidine
1-[(2,2-diethylcyclopropyl)carbonyl]-2-[2-(2-methyl-1H-imidazol-1-yl)ethyl]piperidine
N-[2-(2,3-dihydro-1H-indol-1-yl)ethyl]-4-(1,3,5-trimethyl-1H-pyrazol-4-yl)pyrimidin-2-amine
N-[2-(2,3-dihydro-1H-indol-1-yl)ethyl]-4-(1,3,5-trimethyl-1H-pyrazol-4-yl)pyrimidin-2-amine
1-(3-methoxybenzyl)-4-[(5-methoxy-1H-indol-2-yl)carbonyl]-2-piperazinone
1-(3-methoxybenzyl)-4-[(5-methoxy-1H-indol-2-yl)carbonyl]-2-piperazinone
N-[2-(2,3-dihydro-1H-indol-1-yl)ethyl]-4-(1,3,5-trimethyl-1H-pyrazol-4-yl)pyrimidin-2-amine
N-[2-(2,3-dihydro-1H-indol-1-yl)ethyl]-4-(1,3,5-trimethyl-1H-pyrazol-4-yl)pyrimidin-2-amine
1-(3-methoxybenzyl)-4-[(5-methoxy-1H-indol-2-yl)carbonyl]-2-piperazinone
1-(3-methoxybenzyl)-4-[(5-methoxy-1H-indol-2-yl)carbonyl]-2-piperazinone
2-{[4-(2-methoxybenzoyl)-1-piperazinyl]carbonyl}-7-methylimidazo[1,2-a]pyridine
2-{[4-(2-methoxybenzoyl)-1-piperazinyl]carbonyl}-7-methylimidazo[1,2-a]pyridine
7,8-dimethyl-3-(2,2,6,6-tetramethylpiperidin-4-yl)quinazolin-4(3H)-one
7,8-dimethyl-3-(2,2,6,6-tetramethylpiperidin-4-yl)quinazolin-4(3H)-one
2-{[4-(2-methoxybenzoyl)-1-piperazinyl]carbonyl}-7-methylimidazo[1,2-a]pyridine
2-{[4-(2-methoxybenzoyl)-1-piperazinyl]carbonyl}-7-methylimidazo[1,2-a]pyridine
7,8-dimethyl-3-(2,2,6,6-tetramethylpiperidin-4-yl)quinazolin-4(3H)-one
7,8-dimethyl-3-(2,2,6,6-tetramethylpiperidin-4-yl)quinazolin-4(3H)-one
2-[4-(2,3-dihydro-1-benzofuran-5-ylmethyl)-1-methyl-2-piperazinyl]ethanol
2-[4-(2,3-dihydro-1-benzofuran-5-ylmethyl)-1-methyl-2-piperazinyl]ethanol
3-benzyl-4-(2,4,5-trifluorobenzoyl)-2-piperazinone
3-benzyl-4-(2,4,5-trifluorobenzoyl)-2-piperazinone
2-[4-(2,3-dihydro-1-benzofuran-5-ylmethyl)-1-methyl-2-piperazinyl]ethanol
2-[4-(2,3-dihydro-1-benzofuran-5-ylmethyl)-1-methyl-2-piperazinyl]ethanol
3-benzyl-4-(2,4,5-trifluorobenzoyl)-2-piperazinone
3-benzyl-4-(2,4,5-trifluorobenzoyl)-2-piperazinone
4-(4-propyl-1H-1,2,3-triazol-1-yl)-1-(2-pyrrolidin-1-ylpropanoyl)piperidine
4-(4-propyl-1H-1,2,3-triazol-1-yl)-1-(2-pyrrolidin-1-ylpropanoyl)piperidine
4-[(3,3-dimethylpyrrolidin-1-yl)carbonyl]-2-(1-isopropyl-1H-pyrazol-4-yl)-7-methylquinoline
4-[(3,3-dimethylpyrrolidin-1-yl)carbonyl]-2-(1-isopropyl-1H-pyrazol-4-yl)-7-methylquinoline
4-(4-propyl-1H-1,2,3-triazol-1-yl)-1-(2-pyrrolidin-1-ylpropanoyl)piperidine
4-(4-propyl-1H-1,2,3-triazol-1-yl)-1-(2-pyrrolidin-1-ylpropanoyl)piperidine
4-[(3,3-dimethylpyrrolidin-1-yl)carbonyl]-2-(1-isopropyl-1H-pyrazol-4-yl)-7-methylquinoline
4-[(3,3-dimethylpyrrolidin-1-yl)carbonyl]-2-(1-isopropyl-1H-pyrazol-4-yl)-7-methylquinoline
4-(2-methylphenyl)-N-(3-methyl-1,2,4-thiadiazol-5-yl)-1,4-diazepane-1-carboxamide
4-(2-methylphenyl)-N-(3-methyl-1,2,4-thiadiazol-5-yl)-1,4-diazepane-1-carboxamide
7-fluoro-N-isobutyl-2-(1-isopropyl-1H-pyrazol-4-yl)-N-methylquinoline-4-carboxamide
7-fluoro-N-isobutyl-2-(1-isopropyl-1H-pyrazol-4-yl)-N-methylquinoline-4-carboxamide
4-(2-methylphenyl)-N-(3-methyl-1,2,4-thiadiazol-5-yl)-1,4-diazepane-1-carboxamide
4-(2-methylphenyl)-N-(3-methyl-1,2,4-thiadiazol-5-yl)-1,4-diazepane-1-carboxamide
7-fluoro-N-isobutyl-2-(1-isopropyl-1H-pyrazol-4-yl)-N-methylquinoline-4-carboxamide
7-fluoro-N-isobutyl-2-(1-isopropyl-1H-pyrazol-4-yl)-N-methylquinoline-4-carboxamide
2-(1-{1-[(1-ethyl-3-isobutyl-1H-pyrazol-5-yl)carbonyl]piperidin-4-yl}-1H-1,2,3-triazol-4-yl)propan-2-ol
2-(1-{1-[(1-ethyl-3-isobutyl-1H-pyrazol-5-yl)carbonyl]piperidin-4-yl}-1H-1,2,3-triazol-4-yl)propan-2-ol
{1-[1-(cycloheptylcarbonyl)piperidin-4-yl]-1H-1,2,3-triazol-4-yl}methanol
{1-[1-(cycloheptylcarbonyl)piperidin-4-yl]-1H-1,2,3-triazol-4-yl}methanol
2-(1-{1-[(1-ethyl-3-isobutyl-1H-pyrazol-5-yl)carbonyl]piperidin-4-yl}-1H-1,2,3-triazol-4-yl)propan-2-ol
2-(1-{1-[(1-ethyl-3-isobutyl-1H-pyrazol-5-yl)carbonyl]piperidin-4-yl}-1H-1,2,3-triazol-4-yl)propan-2-ol
{1-[1-(cycloheptylcarbonyl)piperidin-4-yl]-1H-1,2,3-triazol-4-yl}methanol
{1-[1-(cycloheptylcarbonyl)piperidin-4-yl]-1H-1,2,3-triazol-4-yl}methanol
4-(3-methyl-1-propyl-1H-pyrazol-4-yl)-N-[(2R)-tetrahydrofuran-2-ylmethyl]pyrimidin-2-amine
4-(3-methyl-1-propyl-1H-pyrazol-4-yl)-N-[(2R)-tetrahydrofuran-2-ylmethyl]pyrimidin-2-amine
4-(4-cyclohexyl-1H-1,2,3-triazol-1-yl)-1-(2-ethylbutanoyl)piperidine
4-(4-cyclohexyl-1H-1,2,3-triazol-1-yl)-1-(2-ethylbutanoyl)piperidine
4-(3-methyl-1-propyl-1H-pyrazol-4-yl)-N-[(2R)-tetrahydrofuran-2-ylmethyl]pyrimidin-2-amine
4-(3-methyl-1-propyl-1H-pyrazol-4-yl)-N-[(2R)-tetrahydrofuran-2-ylmethyl]pyrimidin-2-amine
4-(4-cyclohexyl-1H-1,2,3-triazol-1-yl)-1-(2-ethylbutanoyl)piperidine
4-(4-cyclohexyl-1H-1,2,3-triazol-1-yl)-1-(2-ethylbutanoyl)piperidine
6-[(4-methoxy-2,3,6-trimethylbenzyl)amino]-2-methyl-2-heptanol
6-[(4-methoxy-2,3,6-trimethylbenzyl)amino]-2-methyl-2-heptanol
3-(4-fluorobenzyl)-N-(3-methyl-1,2,4-thiadiazol-5-yl)piperidine-1-carboxamide
3-(4-fluorobenzyl)-N-(3-methyl-1,2,4-thiadiazol-5-yl)piperidine-1-carboxamide
6-[(4-methoxy-2,3,6-trimethylbenzyl)amino]-2-methyl-2-heptanol
6-[(4-methoxy-2,3,6-trimethylbenzyl)amino]-2-methyl-2-heptanol
3-(4-fluorobenzyl)-N-(3-methyl-1,2,4-thiadiazol-5-yl)piperidine-1-carboxamide
3-(4-fluorobenzyl)-N-(3-methyl-1,2,4-thiadiazol-5-yl)piperidine-1-carboxamide
2-(2-ethylpyrimidin-5-yl)-N-(isoxazol-3-ylmethyl)-N-methylquinoline-4-carboxamide
2-(2-ethylpyrimidin-5-yl)-N-(isoxazol-3-ylmethyl)-N-methylquinoline-4-carboxamide
2-(4-furo[3,2-c]pyridin-4-yl-1H-pyrazol-1-yl)-N-(1-methyl-1H-indazol-3-yl)acetamide
2-(4-furo[3,2-c]pyridin-4-yl-1H-pyrazol-1-yl)-N-(1-methyl-1H-indazol-3-yl)acetamide
2-(2-ethylpyrimidin-5-yl)-N-(isoxazol-3-ylmethyl)-N-methylquinoline-4-carboxamide
2-(2-ethylpyrimidin-5-yl)-N-(isoxazol-3-ylmethyl)-N-methylquinoline-4-carboxamide
2-(4-furo[3,2-c]pyridin-4-yl-1H-pyrazol-1-yl)-N-(1-methyl-1H-indazol-3-yl)acetamide
2-(4-furo[3,2-c]pyridin-4-yl-1H-pyrazol-1-yl)-N-(1-methyl-1H-indazol-3-yl)acetamide
6-{[3-(4-methoxyphenyl)-1-methylpropyl]amino}-2-methyl-2-heptanol
6-{[3-(4-methoxyphenyl)-1-methylpropyl]amino}-2-methyl-2-heptanol
4-({[(1,1-dioxidotetrahydro-3-thienyl)methyl]amino}methyl)-4-ethylhexanenitrile
4-({[(1,1-dioxidotetrahydro-3-thienyl)methyl]amino}methyl)-4-ethylhexanenitrile
6-{[3-(4-methoxyphenyl)-1-methylpropyl]amino}-2-methyl-2-heptanol
6-{[3-(4-methoxyphenyl)-1-methylpropyl]amino}-2-methyl-2-heptanol
4-({[(1,1-dioxidotetrahydro-3-thienyl)methyl]amino}methyl)-4-ethylhexanenitrile
4-({[(1,1-dioxidotetrahydro-3-thienyl)methyl]amino}methyl)-4-ethylhexanenitrile
6-(2,3-dihydro-1H-inden-2-ylamino)-2-methyl-2-heptanol
6-(2,3-dihydro-1H-inden-2-ylamino)-2-methyl-2-heptanol
5-methyl-4-(1-methyl-1H-pyrazol-4-yl)-N-[(1-methylpyrrolidin-3-yl)methyl]pyrimidin-2-amine
5-methyl-4-(1-methyl-1H-pyrazol-4-yl)-N-[(1-methylpyrrolidin-3-yl)methyl]pyrimidin-2-amine
6-(2,3-dihydro-1H-inden-2-ylamino)-2-methyl-2-heptanol
6-(2,3-dihydro-1H-inden-2-ylamino)-2-methyl-2-heptanol
5-methyl-4-(1-methyl-1H-pyrazol-4-yl)-N-[(1-methylpyrrolidin-3-yl)methyl]pyrimidin-2-amine
5-methyl-4-(1-methyl-1H-pyrazol-4-yl)-N-[(1-methylpyrrolidin-3-yl)methyl]pyrimidin-2-amine
1-[(3,3-dimethyl-2-methylenebicyclo[2.2.1]hept-1-yl)carbonyl]-3-(3-methoxypropyl)piperidine
1-[(3,3-dimethyl-2-methylenebicyclo[2.2.1]hept-1-yl)carbonyl]-3-(3-methoxypropyl)piperidine
3-butyl-4-[(2-ethoxy-3-pyridinyl)carbonyl]-1-methyl-2-piperazinone
3-butyl-4-[(2-ethoxy-3-pyridinyl)carbonyl]-1-methyl-2-piperazinone
1-[(3,3-dimethyl-2-methylenebicyclo[2.2.1]hept-1-yl)carbonyl]-3-(3-methoxypropyl)piperidine
1-[(3,3-dimethyl-2-methylenebicyclo[2.2.1]hept-1-yl)carbonyl]-3-(3-methoxypropyl)piperidine
3-butyl-4-[(2-ethoxy-3-pyridinyl)carbonyl]-1-methyl-2-piperazinone
3-butyl-4-[(2-ethoxy-3-pyridinyl)carbonyl]-1-methyl-2-piperazinone
1-({1-[(3,3-dimethyl-2-methylenebicyclo[2.2.1]hept-1-yl)carbonyl]-3-piperidinyl}methyl)-2-pyrrolidinone
1-({1-[(3,3-dimethyl-2-methylenebicyclo[2.2.1]hept-1-yl)carbonyl]-3-piperidinyl}methyl)-2-pyrrolidinone
4-(3,4-dihydro-2(1H)-isoquinolinylcarbonyl)-3,4-dihydro-2(1H)-quinolinone
4-(3,4-dihydro-2(1H)-isoquinolinylcarbonyl)-3,4-dihydro-2(1H)-quinolinone
1-({1-[(3,3-dimethyl-2-methylenebicyclo[2.2.1]hept-1-yl)carbonyl]-3-piperidinyl}methyl)-2-pyrrolidinone
1-({1-[(3,3-dimethyl-2-methylenebicyclo[2.2.1]hept-1-yl)carbonyl]-3-piperidinyl}methyl)-2-pyrrolidinone
4-(3,4-dihydro-2(1H)-isoquinolinylcarbonyl)-3,4-dihydro-2(1H)-quinolinone
4-(3,4-dihydro-2(1H)-isoquinolinylcarbonyl)-3,4-dihydro-2(1H)-quinolinone
N-(5-methyl-1,3,4-thiadiazol-2-yl)-3-[(2-oxopyrrolidin-1-yl)methyl]piperidine-1-carboxamide
N-(5-methyl-1,3,4-thiadiazol-2-yl)-3-[(2-oxopyrrolidin-1-yl)methyl]piperidine-1-carboxamide
5-methyl-2-(3-{[3-(1H-pyrazol-1-yl)azetidin-1-yl]methyl}phenyl)-6-(trifluoromethyl)pyrimidin-4(3H)-one
5-methyl-2-(3-{[3-(1H-pyrazol-1-yl)azetidin-1-yl]methyl}phenyl)-6-(trifluoromethyl)pyrimidin-4(3H)-one
N-(5-methyl-1,3,4-thiadiazol-2-yl)-3-[(2-oxopyrrolidin-1-yl)methyl]piperidine-1-carboxamide
N-(5-methyl-1,3,4-thiadiazol-2-yl)-3-[(2-oxopyrrolidin-1-yl)methyl]piperidine-1-carboxamide
5-methyl-2-(3-{[3-(1H-pyrazol-1-yl)azetidin-1-yl]methyl}phenyl)-6-(trifluoromethyl)pyrimidin-4(3H)-one
5-methyl-2-(3-{[3-(1H-pyrazol-1-yl)azetidin-1-yl]methyl}phenyl)-6-(trifluoromethyl)pyrimidin-4(3H)-one
1-methyl-4-(5-quinoxalinylcarbonyl)-2-piperazinone
1-methyl-4-(5-quinoxalinylcarbonyl)-2-piperazinone
5-methyl-2-[3-({methyl[(1-methyl-1H-pyrazol-4-yl)methyl]amino}methyl)phenyl]-6-(trifluoromethyl)pyrimidin-4(3
5-methyl-2-[3-({methyl[(1-methyl-1H-pyrazol-4-yl)methyl]amino}methyl)phenyl]-6-(trifluoromethyl)pyrimidin-4(3
1-methyl-4-(5-quinoxalinylcarbonyl)-2-piperazinone
1-methyl-4-(5-quinoxalinylcarbonyl)-2-piperazinone
5-methyl-2-[3-({methyl[(1-methyl-1H-pyrazol-4-yl)methyl]amino}methyl)phenyl]-6-(trifluoromethyl)pyrimidin-4(3
5-methyl-2-[3-({methyl[(1-methyl-1H-pyrazol-4-yl)methyl]amino}methyl)phenyl]-6-(trifluoromethyl)pyrimidin-4(3
1-{2-[1-(2,4,5-trimethylbenzoyl)-2-piperidinyl]ethyl}-2-pyrrolidinone
1-{2-[1-(2,4,5-trimethylbenzoyl)-2-piperidinyl]ethyl}-2-pyrrolidinone
4-{3-[(2,2,6,6-tetramethyl-4-piperidinyl)amino]butyl}phenol
4-{3-[(2,2,6,6-tetramethyl-4-piperidinyl)amino]butyl}phenol
1-{2-[1-(2,4,5-trimethylbenzoyl)-2-piperidinyl]ethyl}-2-pyrrolidinone
1-{2-[1-(2,4,5-trimethylbenzoyl)-2-piperidinyl]ethyl}-2-pyrrolidinone
4-{3-[(2,2,6,6-tetramethyl-4-piperidinyl)amino]butyl}phenol
4-{3-[(2,2,6,6-tetramethyl-4-piperidinyl)amino]butyl}phenol
N-[(6-fluoro-1H-benzimidazol-2-yl)methyl]-N,3-dimethyl-4-oxo-3,4-dihydro-1-phthalazinecarboxamide
N-[(6-fluoro-1H-benzimidazol-2-yl)methyl]-N,3-dimethyl-4-oxo-3,4-dihydro-1-phthalazinecarboxamide
N-(5-tert-butyl-1,3,4-thiadiazol-2-yl)-N'-[(3-isobutylisoxazol-5-yl)methyl]urea
N-(5-tert-butyl-1,3,4-thiadiazol-2-yl)-N'-[(3-isobutylisoxazol-5-yl)methyl]urea
N-[(6-fluoro-1H-benzimidazol-2-yl)methyl]-N,3-dimethyl-4-oxo-3,4-dihydro-1-phthalazinecarboxamide
N-[(6-fluoro-1H-benzimidazol-2-yl)methyl]-N,3-dimethyl-4-oxo-3,4-dihydro-1-phthalazinecarboxamide
N-(5-tert-butyl-1,3,4-thiadiazol-2-yl)-N'-[(3-isobutylisoxazol-5-yl)methyl]urea
N-(5-tert-butyl-1,3,4-thiadiazol-2-yl)-N'-[(3-isobutylisoxazol-5-yl)methyl]urea
no compound
no compound
no compound
no compound
no compound
no compound
no compound
no compound
no compound
no compound
no compound
no compound
no compound
no compound
no compound
no compound
no compound
no compound
no compound
no compound
no compound
no compound
no compound
no compound
no compound
no compound
no compound
no compound
no compound
no compound
no compound
no compound
2-[3-(3-fluorophenyl)-1H-pyrazol-1-yl]-N-(2-methyl-2H-1,2,3-triazol-4-yl)acetamide
2-[3-(3-fluorophenyl)-1H-pyrazol-1-yl]-N-(2-methyl-2H-1,2,3-triazol-4-yl)acetamide
4-[(3,3-dimethylpyrrolidin-1-yl)carbonyl]-2-(2-ethylpyrimidin-5-yl)-7-fluoroquinoline
4-[(3,3-dimethylpyrrolidin-1-yl)carbonyl]-2-(2-ethylpyrimidin-5-yl)-7-fluoroquinoline
2-[3-(3-fluorophenyl)-1H-pyrazol-1-yl]-N-(2-methyl-2H-1,2,3-triazol-4-yl)acetamide
2-[3-(3-fluorophenyl)-1H-pyrazol-1-yl]-N-(2-methyl-2H-1,2,3-triazol-4-yl)acetamide
4-[(3,3-dimethylpyrrolidin-1-yl)carbonyl]-2-(2-ethylpyrimidin-5-yl)-7-fluoroquinoline
4-[(3,3-dimethylpyrrolidin-1-yl)carbonyl]-2-(2-ethylpyrimidin-5-yl)-7-fluoroquinoline
N-(1-methylpiperidin-3-yl)-4-(3-methyl-1-propyl-1H-pyrazol-4-yl)pyrimidin-2-amine
N-(1-methylpiperidin-3-yl)-4-(3-methyl-1-propyl-1H-pyrazol-4-yl)pyrimidin-2-amine
4-[(3-ethyl-4-methylpiperazin-1-yl)carbonyl]-8-methyl-2-(1-methyl-1H-pyrazol-4-yl)quinoline
4-[(3-ethyl-4-methylpiperazin-1-yl)carbonyl]-8-methyl-2-(1-methyl-1H-pyrazol-4-yl)quinoline
N-(1-methylpiperidin-3-yl)-4-(3-methyl-1-propyl-1H-pyrazol-4-yl)pyrimidin-2-amine
N-(1-methylpiperidin-3-yl)-4-(3-methyl-1-propyl-1H-pyrazol-4-yl)pyrimidin-2-amine
4-[(3-ethyl-4-methylpiperazin-1-yl)carbonyl]-8-methyl-2-(1-methyl-1H-pyrazol-4-yl)quinoline
4-[(3-ethyl-4-methylpiperazin-1-yl)carbonyl]-8-methyl-2-(1-methyl-1H-pyrazol-4-yl)quinoline
2-(4-{[(2-methoxyethyl)(methyl)amino]methyl}phenyl)-5,6-dimethylpyrimidin-4(3H)-one
2-(4-{[(2-methoxyethyl)(methyl)amino]methyl}phenyl)-5,6-dimethylpyrimidin-4(3H)-one
N-[(1-ethyl-1H-imidazol-2-yl)methyl]-4-(1,3,5-trimethyl-1H-pyrazol-4-yl)pyrimidin-2-amine
N-[(1-ethyl-1H-imidazol-2-yl)methyl]-4-(1,3,5-trimethyl-1H-pyrazol-4-yl)pyrimidin-2-amine
2-(4-{[(2-methoxyethyl)(methyl)amino]methyl}phenyl)-5,6-dimethylpyrimidin-4(3H)-one
2-(4-{[(2-methoxyethyl)(methyl)amino]methyl}phenyl)-5,6-dimethylpyrimidin-4(3H)-one
N-[(1-ethyl-1H-imidazol-2-yl)methyl]-4-(1,3,5-trimethyl-1H-pyrazol-4-yl)pyrimidin-2-amine
N-[(1-ethyl-1H-imidazol-2-yl)methyl]-4-(1,3,5-trimethyl-1H-pyrazol-4-yl)pyrimidin-2-amine
4-[(2,4-dimethyl-1,4-diazepan-1-yl)carbonyl]-6-fluoro-2-(1-isopropyl-1H-pyrazol-4-yl)quinoline
4-[(2,4-dimethyl-1,4-diazepan-1-yl)carbonyl]-6-fluoro-2-(1-isopropyl-1H-pyrazol-4-yl)quinoline
6-{[4-(4-isobutyl-1H-1,2,3-triazol-1-yl)piperidin-1-yl]carbonyl}quinoxaline
6-{[4-(4-isobutyl-1H-1,2,3-triazol-1-yl)piperidin-1-yl]carbonyl}quinoxaline
4-[(2,4-dimethyl-1,4-diazepan-1-yl)carbonyl]-6-fluoro-2-(1-isopropyl-1H-pyrazol-4-yl)quinoline
4-[(2,4-dimethyl-1,4-diazepan-1-yl)carbonyl]-6-fluoro-2-(1-isopropyl-1H-pyrazol-4-yl)quinoline
6-{[4-(4-isobutyl-1H-1,2,3-triazol-1-yl)piperidin-1-yl]carbonyl}quinoxaline
6-{[4-(4-isobutyl-1H-1,2,3-triazol-1-yl)piperidin-1-yl]carbonyl}quinoxaline
N-(1H-indol-4-ylmethyl)-N'-(1-isopropyl-5-methyl-1H-1,2,4-triazol-3-yl)urea
N-(1H-indol-4-ylmethyl)-N'-(1-isopropyl-5-methyl-1H-1,2,4-triazol-3-yl)urea
3-benzyl-4-(2,3-difluorobenzoyl)-2-piperazinone
3-benzyl-4-(2,3-difluorobenzoyl)-2-piperazinone
N-(1H-indol-4-ylmethyl)-N'-(1-isopropyl-5-methyl-1H-1,2,4-triazol-3-yl)urea
N-(1H-indol-4-ylmethyl)-N'-(1-isopropyl-5-methyl-1H-1,2,4-triazol-3-yl)urea
3-benzyl-4-(2,3-difluorobenzoyl)-2-piperazinone
3-benzyl-4-(2,3-difluorobenzoyl)-2-piperazinone
1-[(3-isopropyl-5-isoxazolyl)carbonyl]-3-(3-methylphenyl)piperidine
1-[(3-isopropyl-5-isoxazolyl)carbonyl]-3-(3-methylphenyl)piperidine
3-benzyl-4-(4-chloro-3-fluorobenzoyl)-2-piperazinone
3-benzyl-4-(4-chloro-3-fluorobenzoyl)-2-piperazinone
1-[(3-isopropyl-5-isoxazolyl)carbonyl]-3-(3-methylphenyl)piperidine
1-[(3-isopropyl-5-isoxazolyl)carbonyl]-3-(3-methylphenyl)piperidine
3-benzyl-4-(4-chloro-3-fluorobenzoyl)-2-piperazinone
3-benzyl-4-(4-chloro-3-fluorobenzoyl)-2-piperazinone
2-{1-[(1-{[(1S*,2R*)-2-butylcyclopropyl]carbonyl}piperidin-4-yl)methyl]-1H-1,2,3-triazol-4-yl}ethanol
2-{1-[(1-{[(1S*,2R*)-2-butylcyclopropyl]carbonyl}piperidin-4-yl)methyl]-1H-1,2,3-triazol-4-yl}ethanol
4-[(3-ethyl-4-methylpiperazin-1-yl)carbonyl]-7,8-dimethyl-2-(1-methyl-1H-pyrazol-4-yl)quinoline
4-[(3-ethyl-4-methylpiperazin-1-yl)carbonyl]-7,8-dimethyl-2-(1-methyl-1H-pyrazol-4-yl)quinoline
2-{1-[(1-{[(1S*,2R*)-2-butylcyclopropyl]carbonyl}piperidin-4-yl)methyl]-1H-1,2,3-triazol-4-yl}ethanol
2-{1-[(1-{[(1S*,2R*)-2-butylcyclopropyl]carbonyl}piperidin-4-yl)methyl]-1H-1,2,3-triazol-4-yl}ethanol
4-[(3-ethyl-4-methylpiperazin-1-yl)carbonyl]-7,8-dimethyl-2-(1-methyl-1H-pyrazol-4-yl)quinoline
4-[(3-ethyl-4-methylpiperazin-1-yl)carbonyl]-7,8-dimethyl-2-(1-methyl-1H-pyrazol-4-yl)quinoline
4-(4-fluorobenzyl)-N-(3-methyl-1,2,4-thiadiazol-5-yl)piperidine-1-carboxamide
4-(4-fluorobenzyl)-N-(3-methyl-1,2,4-thiadiazol-5-yl)piperidine-1-carboxamide
N'-(1-ethyl-1H-1,2,4-triazol-3-yl)-N-(4-methoxybenzyl)-N-methylurea
N'-(1-ethyl-1H-1,2,4-triazol-3-yl)-N-(4-methoxybenzyl)-N-methylurea
4-(4-fluorobenzyl)-N-(3-methyl-1,2,4-thiadiazol-5-yl)piperidine-1-carboxamide
4-(4-fluorobenzyl)-N-(3-methyl-1,2,4-thiadiazol-5-yl)piperidine-1-carboxamide
N'-(1-ethyl-1H-1,2,4-triazol-3-yl)-N-(4-methoxybenzyl)-N-methylurea
N'-(1-ethyl-1H-1,2,4-triazol-3-yl)-N-(4-methoxybenzyl)-N-methylurea
N-(5-ethyl-1-methyl-1H-1,2,4-triazol-3-yl)-N'-(3-methylbenzyl)urea
N-(5-ethyl-1-methyl-1H-1,2,4-triazol-3-yl)-N'-(3-methylbenzyl)urea
4-(4-cyclopentyl-1H-1,2,3-triazol-1-yl)-1-(2-ethylbutanoyl)piperidine
4-(4-cyclopentyl-1H-1,2,3-triazol-1-yl)-1-(2-ethylbutanoyl)piperidine
N-(5-ethyl-1-methyl-1H-1,2,4-triazol-3-yl)-N'-(3-methylbenzyl)urea
N-(5-ethyl-1-methyl-1H-1,2,4-triazol-3-yl)-N'-(3-methylbenzyl)urea
4-(4-cyclopentyl-1H-1,2,3-triazol-1-yl)-1-(2-ethylbutanoyl)piperidine
4-(4-cyclopentyl-1H-1,2,3-triazol-1-yl)-1-(2-ethylbutanoyl)piperidine
N-methyl-N-[(5-methyl-2-furyl)methyl]-4-(1,3,5-trimethyl-1H-pyrazol-4-yl)pyrimidin-2-amine
N-methyl-N-[(5-methyl-2-furyl)methyl]-4-(1,3,5-trimethyl-1H-pyrazol-4-yl)pyrimidin-2-amine
1-[(1-ethyl-2-methyl-1H-benzimidazol-5-yl)oxy]cyclohexanecarboxylic acid
1-[(1-ethyl-2-methyl-1H-benzimidazol-5-yl)oxy]cyclohexanecarboxylic acid
N-methyl-N-[(5-methyl-2-furyl)methyl]-4-(1,3,5-trimethyl-1H-pyrazol-4-yl)pyrimidin-2-amine
N-methyl-N-[(5-methyl-2-furyl)methyl]-4-(1,3,5-trimethyl-1H-pyrazol-4-yl)pyrimidin-2-amine
1-[(1-ethyl-2-methyl-1H-benzimidazol-5-yl)oxy]cyclohexanecarboxylic acid
1-[(1-ethyl-2-methyl-1H-benzimidazol-5-yl)oxy]cyclohexanecarboxylic acid
N-[1-(2,5-dimethyl-1,3-thiazol-4-yl)ethyl]-9H-purin-6-amine
N-[1-(2,5-dimethyl-1,3-thiazol-4-yl)ethyl]-9H-purin-6-amine
4-{2-[ethyl(propionyl)amino]-4-methylphenoxy}tetrahydro-2H-thiopyran-4-carboxylic acid
4-{2-[ethyl(propionyl)amino]-4-methylphenoxy}tetrahydro-2H-thiopyran-4-carboxylic acid
N-[1-(2,5-dimethyl-1,3-thiazol-4-yl)ethyl]-9H-purin-6-amine
N-[1-(2,5-dimethyl-1,3-thiazol-4-yl)ethyl]-9H-purin-6-amine
4-{2-[ethyl(propionyl)amino]-4-methylphenoxy}tetrahydro-2H-thiopyran-4-carboxylic acid
4-{2-[ethyl(propionyl)amino]-4-methylphenoxy}tetrahydro-2H-thiopyran-4-carboxylic acid
1-(2-{1-[(3,3-dimethyl-2-methylenebicyclo[2.2.1]hept-1-yl)carbonyl]-4-piperidinyl}ethyl)-2-pyrrolidinone
1-(2-{1-[(3,3-dimethyl-2-methylenebicyclo[2.2.1]hept-1-yl)carbonyl]-4-piperidinyl}ethyl)-2-pyrrolidinone
4-[4-(morpholin-4-ylcarbonyl)phenoxy]tetrahydro-2H-thiopyran-4-carboxylic acid
4-[4-(morpholin-4-ylcarbonyl)phenoxy]tetrahydro-2H-thiopyran-4-carboxylic acid
1-(2-{1-[(3,3-dimethyl-2-methylenebicyclo[2.2.1]hept-1-yl)carbonyl]-4-piperidinyl}ethyl)-2-pyrrolidinone
1-(2-{1-[(3,3-dimethyl-2-methylenebicyclo[2.2.1]hept-1-yl)carbonyl]-4-piperidinyl}ethyl)-2-pyrrolidinone
4-[4-(morpholin-4-ylcarbonyl)phenoxy]tetrahydro-2H-thiopyran-4-carboxylic acid
4-[4-(morpholin-4-ylcarbonyl)phenoxy]tetrahydro-2H-thiopyran-4-carboxylic acid
3-(2-fluorophenyl)-5-[(1-methyl-1H-indol-3-yl)carbonyl]-4,5,6,7-tetrahydro-1H-pyrazolo[4,3-c]pyridine
3-(2-fluorophenyl)-5-[(1-methyl-1H-indol-3-yl)carbonyl]-4,5,6,7-tetrahydro-1H-pyrazolo[4,3-c]pyridine
4-[2-(dimethylamino)-2-oxoethyl]-N-(1,5-dimethyl-1H-1,2,4-triazol-3-yl)piperazine-1-carboxamide
4-[2-(dimethylamino)-2-oxoethyl]-N-(1,5-dimethyl-1H-1,2,4-triazol-3-yl)piperazine-1-carboxamide
3-(2-fluorophenyl)-5-[(1-methyl-1H-indol-3-yl)carbonyl]-4,5,6,7-tetrahydro-1H-pyrazolo[4,3-c]pyridine
3-(2-fluorophenyl)-5-[(1-methyl-1H-indol-3-yl)carbonyl]-4,5,6,7-tetrahydro-1H-pyrazolo[4,3-c]pyridine
4-[2-(dimethylamino)-2-oxoethyl]-N-(1,5-dimethyl-1H-1,2,4-triazol-3-yl)piperazine-1-carboxamide
4-[2-(dimethylamino)-2-oxoethyl]-N-(1,5-dimethyl-1H-1,2,4-triazol-3-yl)piperazine-1-carboxamide
5-[3-(4-fluorophenyl)-1H-pyrazol-4-yl]-1-(2-thienylmethyl)-1,4-dihydroimidazo[4,5-c]pyrazole
5-[3-(4-fluorophenyl)-1H-pyrazol-4-yl]-1-(2-thienylmethyl)-1,4-dihydroimidazo[4,5-c]pyrazole
4-[4-(piperazin-1-ylmethyl)phenoxy]tetrahydro-2H-thiopyran-4-carboxylic acid
4-[4-(piperazin-1-ylmethyl)phenoxy]tetrahydro-2H-thiopyran-4-carboxylic acid
5-[3-(4-fluorophenyl)-1H-pyrazol-4-yl]-1-(2-thienylmethyl)-1,4-dihydroimidazo[4,5-c]pyrazole
5-[3-(4-fluorophenyl)-1H-pyrazol-4-yl]-1-(2-thienylmethyl)-1,4-dihydroimidazo[4,5-c]pyrazole
4-[4-(piperazin-1-ylmethyl)phenoxy]tetrahydro-2H-thiopyran-4-carboxylic acid
4-[4-(piperazin-1-ylmethyl)phenoxy]tetrahydro-2H-thiopyran-4-carboxylic acid
3-phenyl-5-[(2E)-3-pyridin-4-ylprop-2-enoyl]-4,5,6,7-tetrahydro-1H-pyrazolo[4,3-c]pyridine
3-phenyl-5-[(2E)-3-pyridin-4-ylprop-2-enoyl]-4,5,6,7-tetrahydro-1H-pyrazolo[4,3-c]pyridine
3-(1,3-benzodioxol-5-yl)-4H-chromen-4-one
3-(1,3-benzodioxol-5-yl)-4H-chromen-4-one
3-phenyl-5-[(2E)-3-pyridin-4-ylprop-2-enoyl]-4,5,6,7-tetrahydro-1H-pyrazolo[4,3-c]pyridine
3-phenyl-5-[(2E)-3-pyridin-4-ylprop-2-enoyl]-4,5,6,7-tetrahydro-1H-pyrazolo[4,3-c]pyridine
3-(1,3-benzodioxol-5-yl)-4H-chromen-4-one
3-(1,3-benzodioxol-5-yl)-4H-chromen-4-one
(2S*)-3-cyclohexyl-1-oxo-1-[4-(1-piperidinylcarbonyl)-1-piperidinyl]-2-propanamine
(2S*)-3-cyclohexyl-1-oxo-1-[4-(1-piperidinylcarbonyl)-1-piperidinyl]-2-propanamine
2-(2,3-dihydro-1,4-benzodioxin-6-yl)-N,N-dimethylnicotinamide
2-(2,3-dihydro-1,4-benzodioxin-6-yl)-N,N-dimethylnicotinamide
(2S*)-3-cyclohexyl-1-oxo-1-[4-(1-piperidinylcarbonyl)-1-piperidinyl]-2-propanamine
(2S*)-3-cyclohexyl-1-oxo-1-[4-(1-piperidinylcarbonyl)-1-piperidinyl]-2-propanamine
2-(2,3-dihydro-1,4-benzodioxin-6-yl)-N,N-dimethylnicotinamide
2-(2,3-dihydro-1,4-benzodioxin-6-yl)-N,N-dimethylnicotinamide
4-{[1-(4-fluorophenyl)cyclopropyl]carbonyl}-1-methyl-2-piperazinone
4-{[1-(4-fluorophenyl)cyclopropyl]carbonyl}-1-methyl-2-piperazinone
6-{[4-(4-isobutyl-1H-1,2,3-triazol-1-yl)piperidin-1-yl]carbonyl}-2,2-dimethyl-2,3-dihydro-4H-pyran-4-one
6-{[4-(4-isobutyl-1H-1,2,3-triazol-1-yl)piperidin-1-yl]carbonyl}-2,2-dimethyl-2,3-dihydro-4H-pyran-4-one
4-{[1-(4-fluorophenyl)cyclopropyl]carbonyl}-1-methyl-2-piperazinone
4-{[1-(4-fluorophenyl)cyclopropyl]carbonyl}-1-methyl-2-piperazinone
6-{[4-(4-isobutyl-1H-1,2,3-triazol-1-yl)piperidin-1-yl]carbonyl}-2,2-dimethyl-2,3-dihydro-4H-pyran-4-one
6-{[4-(4-isobutyl-1H-1,2,3-triazol-1-yl)piperidin-1-yl]carbonyl}-2,2-dimethyl-2,3-dihydro-4H-pyran-4-one
3-{[4-(4-butyl-1H-1,2,3-triazol-1-yl)piperidin-1-yl]carbonyl}-2-methyl-1,8-naphthyridine
3-{[4-(4-butyl-1H-1,2,3-triazol-1-yl)piperidin-1-yl]carbonyl}-2-methyl-1,8-naphthyridine
3-[(5-chloro-2-thienyl)methyl]-8-(trifluoromethyl)quinazolin-4(3H)-one
3-[(5-chloro-2-thienyl)methyl]-8-(trifluoromethyl)quinazolin-4(3H)-one
3-{[4-(4-butyl-1H-1,2,3-triazol-1-yl)piperidin-1-yl]carbonyl}-2-methyl-1,8-naphthyridine
3-{[4-(4-butyl-1H-1,2,3-triazol-1-yl)piperidin-1-yl]carbonyl}-2-methyl-1,8-naphthyridine
3-[(5-chloro-2-thienyl)methyl]-8-(trifluoromethyl)quinazolin-4(3H)-one
3-[(5-chloro-2-thienyl)methyl]-8-(trifluoromethyl)quinazolin-4(3H)-one
2-[1-methyl-4-(2-naphthylmethyl)-2-piperazinyl]ethanol
2-[1-methyl-4-(2-naphthylmethyl)-2-piperazinyl]ethanol
8-{[3-(2-ethyl-1H-imidazol-1-yl)propyl]amino}-2,6-dimethyl-2-octanol
8-{[3-(2-ethyl-1H-imidazol-1-yl)propyl]amino}-2,6-dimethyl-2-octanol
2-[1-methyl-4-(2-naphthylmethyl)-2-piperazinyl]ethanol
2-[1-methyl-4-(2-naphthylmethyl)-2-piperazinyl]ethanol
8-{[3-(2-ethyl-1H-imidazol-1-yl)propyl]amino}-2,6-dimethyl-2-octanol
8-{[3-(2-ethyl-1H-imidazol-1-yl)propyl]amino}-2,6-dimethyl-2-octanol
2-[5-(2-chlorophenyl)-1H-indazol-1-yl]-N-(1,3-dimethyl-1H-pyrazol-5-yl)acetamide
2-[5-(2-chlorophenyl)-1H-indazol-1-yl]-N-(1,3-dimethyl-1H-pyrazol-5-yl)acetamide
8-{4-[(2-hydroxyethyl)(methyl)amino]-1-piperidinyl}-2,6-dimethyl-2-octanol
8-{4-[(2-hydroxyethyl)(methyl)amino]-1-piperidinyl}-2,6-dimethyl-2-octanol
2-[5-(2-chlorophenyl)-1H-indazol-1-yl]-N-(1,3-dimethyl-1H-pyrazol-5-yl)acetamide
2-[5-(2-chlorophenyl)-1H-indazol-1-yl]-N-(1,3-dimethyl-1H-pyrazol-5-yl)acetamide
8-{4-[(2-hydroxyethyl)(methyl)amino]-1-piperidinyl}-2,6-dimethyl-2-octanol
8-{4-[(2-hydroxyethyl)(methyl)amino]-1-piperidinyl}-2,6-dimethyl-2-octanol
no compound
no compound
no compound
no compound
no compound
no compound
no compound
no compound
no compound
no compound
no compound
no compound
no compound
no compound
no compound
no compound
no compound
no compound
no compound
no compound
no compound
no compound
no compound
no compound
no compound
no compound
no compound
no compound
no compound
no compound
no compound
no compound
4-(4-butyl-1H-1,2,3-triazol-1-yl)-1-(2,3-dihydro-1,4-benzodioxin-6-ylcarbonyl)piperidine
4-(4-butyl-1H-1,2,3-triazol-1-yl)-1-(2,3-dihydro-1,4-benzodioxin-6-ylcarbonyl)piperidine
N-ethyl-6-fluoro-N-isopropyl-2-(2-isopropylpyrimidin-5-yl)quinoline-4-carboxamide
N-ethyl-6-fluoro-N-isopropyl-2-(2-isopropylpyrimidin-5-yl)quinoline-4-carboxamide
4-(4-butyl-1H-1,2,3-triazol-1-yl)-1-(2,3-dihydro-1,4-benzodioxin-6-ylcarbonyl)piperidine
4-(4-butyl-1H-1,2,3-triazol-1-yl)-1-(2,3-dihydro-1,4-benzodioxin-6-ylcarbonyl)piperidine
N-ethyl-6-fluoro-N-isopropyl-2-(2-isopropylpyrimidin-5-yl)quinoline-4-carboxamide
N-ethyl-6-fluoro-N-isopropyl-2-(2-isopropylpyrimidin-5-yl)quinoline-4-carboxamide
1-(4-fluorobenzyl)-4-thieno[2,3-d]pyrimidin-4-yl-2-piperazinone
1-(4-fluorobenzyl)-4-thieno[2,3-d]pyrimidin-4-yl-2-piperazinone
N-ethyl-7-fluoro-N-isopropyl-2-(2-isopropylpyrimidin-5-yl)quinoline-4-carboxamide
N-ethyl-7-fluoro-N-isopropyl-2-(2-isopropylpyrimidin-5-yl)quinoline-4-carboxamide
1-(4-fluorobenzyl)-4-thieno[2,3-d]pyrimidin-4-yl-2-piperazinone
1-(4-fluorobenzyl)-4-thieno[2,3-d]pyrimidin-4-yl-2-piperazinone
N-ethyl-7-fluoro-N-isopropyl-2-(2-isopropylpyrimidin-5-yl)quinoline-4-carboxamide
N-ethyl-7-fluoro-N-isopropyl-2-(2-isopropylpyrimidin-5-yl)quinoline-4-carboxamide
3-{1-[1-(cycloheptylcarbonyl)piperidin-4-yl]-1H-1,2,3-triazol-4-yl}propan-1-ol
3-{1-[1-(cycloheptylcarbonyl)piperidin-4-yl]-1H-1,2,3-triazol-4-yl}propan-1-ol
4-(1,3-dimethyl-1H-pyrazol-4-yl)-N-[(1-ethyl-1H-imidazol-2-yl)methyl]pyrimidin-2-amine
4-(1,3-dimethyl-1H-pyrazol-4-yl)-N-[(1-ethyl-1H-imidazol-2-yl)methyl]pyrimidin-2-amine
3-{1-[1-(cycloheptylcarbonyl)piperidin-4-yl]-1H-1,2,3-triazol-4-yl}propan-1-ol
3-{1-[1-(cycloheptylcarbonyl)piperidin-4-yl]-1H-1,2,3-triazol-4-yl}propan-1-ol
4-(1,3-dimethyl-1H-pyrazol-4-yl)-N-[(1-ethyl-1H-imidazol-2-yl)methyl]pyrimidin-2-amine
4-(1,3-dimethyl-1H-pyrazol-4-yl)-N-[(1-ethyl-1H-imidazol-2-yl)methyl]pyrimidin-2-amine
2-(1-{[1-(cycloheptylacetyl)piperidin-4-yl]methyl}-1H-1,2,3-triazol-4-yl)ethanol
2-(1-{[1-(cycloheptylacetyl)piperidin-4-yl]methyl}-1H-1,2,3-triazol-4-yl)ethanol
1-(2-{[4-(1,3,5-trimethyl-1H-pyrazol-4-yl)pyrimidin-2-yl]amino}ethyl)piperidin-2-one
1-(2-{[4-(1,3,5-trimethyl-1H-pyrazol-4-yl)pyrimidin-2-yl]amino}ethyl)piperidin-2-one
2-(1-{[1-(cycloheptylacetyl)piperidin-4-yl]methyl}-1H-1,2,3-triazol-4-yl)ethanol
2-(1-{[1-(cycloheptylacetyl)piperidin-4-yl]methyl}-1H-1,2,3-triazol-4-yl)ethanol
1-(2-{[4-(1,3,5-trimethyl-1H-pyrazol-4-yl)pyrimidin-2-yl]amino}ethyl)piperidin-2-one
1-(2-{[4-(1,3,5-trimethyl-1H-pyrazol-4-yl)pyrimidin-2-yl]amino}ethyl)piperidin-2-one
5,6-dimethyl-2-[4-({methyl[(3-methyl-2-thienyl)methyl]amino}methyl)phenyl]pyrimidin-4(3H)-one
5,6-dimethyl-2-[4-({methyl[(3-methyl-2-thienyl)methyl]amino}methyl)phenyl]pyrimidin-4(3H)-one
1-[(3-isopropyl-5-isoxazolyl)carbonyl]-2-methyl-4-phenylpiperazine
1-[(3-isopropyl-5-isoxazolyl)carbonyl]-2-methyl-4-phenylpiperazine
5,6-dimethyl-2-[4-({methyl[(3-methyl-2-thienyl)methyl]amino}methyl)phenyl]pyrimidin-4(3H)-one
5,6-dimethyl-2-[4-({methyl[(3-methyl-2-thienyl)methyl]amino}methyl)phenyl]pyrimidin-4(3H)-one
1-[(3-isopropyl-5-isoxazolyl)carbonyl]-2-methyl-4-phenylpiperazine
1-[(3-isopropyl-5-isoxazolyl)carbonyl]-2-methyl-4-phenylpiperazine
1-(cycloheptylacetyl)-4-(4-isobutyl-1H-1,2,3-triazol-1-yl)piperidine
1-(cycloheptylacetyl)-4-(4-isobutyl-1H-1,2,3-triazol-1-yl)piperidine
3-benzyl-4-(3-fluoro-4-methoxybenzoyl)-2-piperazinone
3-benzyl-4-(3-fluoro-4-methoxybenzoyl)-2-piperazinone
1-(cycloheptylacetyl)-4-(4-isobutyl-1H-1,2,3-triazol-1-yl)piperidine
1-(cycloheptylacetyl)-4-(4-isobutyl-1H-1,2,3-triazol-1-yl)piperidine
3-benzyl-4-(3-fluoro-4-methoxybenzoyl)-2-piperazinone
3-benzyl-4-(3-fluoro-4-methoxybenzoyl)-2-piperazinone
2-(2-tert-butylpyrimidin-5-yl)-7-fluoro-N-isopropyl-N-methylquinoline-4-carboxamide
2-(2-tert-butylpyrimidin-5-yl)-7-fluoro-N-isopropyl-N-methylquinoline-4-carboxamide
2-(1-butyl-1H-pyrazol-4-yl)-8-methyl-4-[(2-methylpyrrolidin-1-yl)carbonyl]quinoline
2-(1-butyl-1H-pyrazol-4-yl)-8-methyl-4-[(2-methylpyrrolidin-1-yl)carbonyl]quinoline
2-(2-tert-butylpyrimidin-5-yl)-7-fluoro-N-isopropyl-N-methylquinoline-4-carboxamide
2-(2-tert-butylpyrimidin-5-yl)-7-fluoro-N-isopropyl-N-methylquinoline-4-carboxamide
2-(1-butyl-1H-pyrazol-4-yl)-8-methyl-4-[(2-methylpyrrolidin-1-yl)carbonyl]quinoline
2-(1-butyl-1H-pyrazol-4-yl)-8-methyl-4-[(2-methylpyrrolidin-1-yl)carbonyl]quinoline
N-cycloheptyl-4-(3-methyl-1-propyl-1H-pyrazol-4-yl)pyrimidin-2-amine
N-cycloheptyl-4-(3-methyl-1-propyl-1H-pyrazol-4-yl)pyrimidin-2-amine
methyl 4-[(2-benzyl-3-oxo-1-piperazinyl)carbonyl]benzoate
methyl 4-[(2-benzyl-3-oxo-1-piperazinyl)carbonyl]benzoate
N-cycloheptyl-4-(3-methyl-1-propyl-1H-pyrazol-4-yl)pyrimidin-2-amine
N-cycloheptyl-4-(3-methyl-1-propyl-1H-pyrazol-4-yl)pyrimidin-2-amine
methyl 4-[(2-benzyl-3-oxo-1-piperazinyl)carbonyl]benzoate
methyl 4-[(2-benzyl-3-oxo-1-piperazinyl)carbonyl]benzoate
5,6-dimethyl-2-[4-({methyl[(1,3,5-trimethyl-1H-pyrazol-4-yl)methyl]amino}methyl)phenyl]pyrimidin-4(3H)-one
5,6-dimethyl-2-[4-({methyl[(1,3,5-trimethyl-1H-pyrazol-4-yl)methyl]amino}methyl)phenyl]pyrimidin-4(3H)-one
N-(1,3-benzodioxol-5-ylmethyl)-N-methyl-9H-purin-6-amine
N-(1,3-benzodioxol-5-ylmethyl)-N-methyl-9H-purin-6-amine
5,6-dimethyl-2-[4-({methyl[(1,3,5-trimethyl-1H-pyrazol-4-yl)methyl]amino}methyl)phenyl]pyrimidin-4(3H)-one
5,6-dimethyl-2-[4-({methyl[(1,3,5-trimethyl-1H-pyrazol-4-yl)methyl]amino}methyl)phenyl]pyrimidin-4(3H)-one
N-(1,3-benzodioxol-5-ylmethyl)-N-methyl-9H-purin-6-amine
N-(1,3-benzodioxol-5-ylmethyl)-N-methyl-9H-purin-6-amine
2-{4-[(4-ethylpiperazin-1-yl)methyl]phenyl}-5,6-dimethylpyrimidin-4(3H)-one
2-{4-[(4-ethylpiperazin-1-yl)methyl]phenyl}-5,6-dimethylpyrimidin-4(3H)-one
4-(1H-imidazol-1-ylmethyl)-N-(3-methyl-1,2,4-thiadiazol-5-yl)piperidine-1-carboxamide
4-(1H-imidazol-1-ylmethyl)-N-(3-methyl-1,2,4-thiadiazol-5-yl)piperidine-1-carboxamide
2-{4-[(4-ethylpiperazin-1-yl)methyl]phenyl}-5,6-dimethylpyrimidin-4(3H)-one
2-{4-[(4-ethylpiperazin-1-yl)methyl]phenyl}-5,6-dimethylpyrimidin-4(3H)-one
4-(1H-imidazol-1-ylmethyl)-N-(3-methyl-1,2,4-thiadiazol-5-yl)piperidine-1-carboxamide
4-(1H-imidazol-1-ylmethyl)-N-(3-methyl-1,2,4-thiadiazol-5-yl)piperidine-1-carboxamide
N-(5-tert-butyl-1,3,4-thiadiazol-2-yl)-N'-(2,3-dihydro-1,4-benzodioxin-2-ylmethyl)urea
N-(5-tert-butyl-1,3,4-thiadiazol-2-yl)-N'-(2,3-dihydro-1,4-benzodioxin-2-ylmethyl)urea
N-(3-methyl-1,2,4-thiadiazol-5-yl)-N'-[2-(trifluoromethoxy)benzyl]urea
N-(3-methyl-1,2,4-thiadiazol-5-yl)-N'-[2-(trifluoromethoxy)benzyl]urea
N-(5-tert-butyl-1,3,4-thiadiazol-2-yl)-N'-(2,3-dihydro-1,4-benzodioxin-2-ylmethyl)urea
N-(5-tert-butyl-1,3,4-thiadiazol-2-yl)-N'-(2,3-dihydro-1,4-benzodioxin-2-ylmethyl)urea
N-(3-methyl-1,2,4-thiadiazol-5-yl)-N'-[2-(trifluoromethoxy)benzyl]urea
N-(3-methyl-1,2,4-thiadiazol-5-yl)-N'-[2-(trifluoromethoxy)benzyl]urea
6-fluoro-3-[(5-methoxy-1H-benzimidazol-2-yl)methyl]quinazolin-4(3H)-one
6-fluoro-3-[(5-methoxy-1H-benzimidazol-2-yl)methyl]quinazolin-4(3H)-one
methyl 2-quinolin-2-ylbenzoate
methyl 2-quinolin-2-ylbenzoate
6-fluoro-3-[(5-methoxy-1H-benzimidazol-2-yl)methyl]quinazolin-4(3H)-one
6-fluoro-3-[(5-methoxy-1H-benzimidazol-2-yl)methyl]quinazolin-4(3H)-one
methyl 2-quinolin-2-ylbenzoate
methyl 2-quinolin-2-ylbenzoate
2-[1-({1-[(1-ethyl-3-methylpiperidin-3-yl)carbonyl]piperidin-4-yl}methyl)-1H-1,2,3-triazol-4-yl]propan-2-ol
2-[1-({1-[(1-ethyl-3-methylpiperidin-3-yl)carbonyl]piperidin-4-yl}methyl)-1H-1,2,3-triazol-4-yl]propan-2-ol
N-(1,5-dimethyl-1H-1,2,4-triazol-3-yl)-4-(4-fluorophenyl)-1,4-diazepane-1-carboxamide
N-(1,5-dimethyl-1H-1,2,4-triazol-3-yl)-4-(4-fluorophenyl)-1,4-diazepane-1-carboxamide
2-[1-({1-[(1-ethyl-3-methylpiperidin-3-yl)carbonyl]piperidin-4-yl}methyl)-1H-1,2,3-triazol-4-yl]propan-2-ol
2-[1-({1-[(1-ethyl-3-methylpiperidin-3-yl)carbonyl]piperidin-4-yl}methyl)-1H-1,2,3-triazol-4-yl]propan-2-ol
N-(1,5-dimethyl-1H-1,2,4-triazol-3-yl)-4-(4-fluorophenyl)-1,4-diazepane-1-carboxamide
N-(1,5-dimethyl-1H-1,2,4-triazol-3-yl)-4-(4-fluorophenyl)-1,4-diazepane-1-carboxamide
1-[(3,3-dimethyl-2-methylenebicyclo[2.2.1]hept-1-yl)carbonyl]-3-piperidinecarbonitrile
1-[(3,3-dimethyl-2-methylenebicyclo[2.2.1]hept-1-yl)carbonyl]-3-piperidinecarbonitrile
4-[(5-methyl-1,3-diphenyl-1H-pyrazol-4-yl)carbonyl]thiomorpholine
4-[(5-methyl-1,3-diphenyl-1H-pyrazol-4-yl)carbonyl]thiomorpholine
1-[(3,3-dimethyl-2-methylenebicyclo[2.2.1]hept-1-yl)carbonyl]-3-piperidinecarbonitrile
1-[(3,3-dimethyl-2-methylenebicyclo[2.2.1]hept-1-yl)carbonyl]-3-piperidinecarbonitrile
4-[(5-methyl-1,3-diphenyl-1H-pyrazol-4-yl)carbonyl]thiomorpholine
4-[(5-methyl-1,3-diphenyl-1H-pyrazol-4-yl)carbonyl]thiomorpholine
3-butyl-1-methyl-4-(2-phenoxypropanoyl)-2-piperazinone
3-butyl-1-methyl-4-(2-phenoxypropanoyl)-2-piperazinone
3-[(3-benzyl-1,4,6,7-tetrahydro-5H-pyrazolo[4,3-c]pyridin-5-yl)carbonyl]quinoline
3-[(3-benzyl-1,4,6,7-tetrahydro-5H-pyrazolo[4,3-c]pyridin-5-yl)carbonyl]quinoline
3-butyl-1-methyl-4-(2-phenoxypropanoyl)-2-piperazinone
3-butyl-1-methyl-4-(2-phenoxypropanoyl)-2-piperazinone
3-[(3-benzyl-1,4,6,7-tetrahydro-5H-pyrazolo[4,3-c]pyridin-5-yl)carbonyl]quinoline
3-[(3-benzyl-1,4,6,7-tetrahydro-5H-pyrazolo[4,3-c]pyridin-5-yl)carbonyl]quinoline
N-(1,3-dimethyl-1H-pyrazol-5-yl)-2-[5-(2-methylphenyl)-1H-indazol-1-yl]acetamide
N-(1,3-dimethyl-1H-pyrazol-5-yl)-2-[5-(2-methylphenyl)-1H-indazol-1-yl]acetamide
N,N,6-trimethyl-2-(2-pyridin-2-ylpyrimidin-5-yl)quinoline-4-carboxamide
N,N,6-trimethyl-2-(2-pyridin-2-ylpyrimidin-5-yl)quinoline-4-carboxamide
N-(1,3-dimethyl-1H-pyrazol-5-yl)-2-[5-(2-methylphenyl)-1H-indazol-1-yl]acetamide
N-(1,3-dimethyl-1H-pyrazol-5-yl)-2-[5-(2-methylphenyl)-1H-indazol-1-yl]acetamide
N,N,6-trimethyl-2-(2-pyridin-2-ylpyrimidin-5-yl)quinoline-4-carboxamide
N,N,6-trimethyl-2-(2-pyridin-2-ylpyrimidin-5-yl)quinoline-4-carboxamide
2-{1-[1-(5-chloro-2-methylbenzoyl)piperidin-4-yl]-1H-1,2,3-triazol-4-yl}propan-2-ol
2-{1-[1-(5-chloro-2-methylbenzoyl)piperidin-4-yl]-1H-1,2,3-triazol-4-yl}propan-2-ol
8-{4-[4-(1-amino-1-methylethyl)-1H-1,2,3-triazol-1-yl]piperidin-1-yl}-2,6-dimethyloctan-2-ol
8-{4-[4-(1-amino-1-methylethyl)-1H-1,2,3-triazol-1-yl]piperidin-1-yl}-2,6-dimethyloctan-2-ol
2-{1-[1-(5-chloro-2-methylbenzoyl)piperidin-4-yl]-1H-1,2,3-triazol-4-yl}propan-2-ol
2-{1-[1-(5-chloro-2-methylbenzoyl)piperidin-4-yl]-1H-1,2,3-triazol-4-yl}propan-2-ol
8-{4-[4-(1-amino-1-methylethyl)-1H-1,2,3-triazol-1-yl]piperidin-1-yl}-2,6-dimethyloctan-2-ol
8-{4-[4-(1-amino-1-methylethyl)-1H-1,2,3-triazol-1-yl]piperidin-1-yl}-2,6-dimethyloctan-2-ol
N-[2-(1H-imidazol-4-yl)ethyl]-N'-{5-[(4-methylphenoxy)methyl]-1,3,4-thiadiazol-2-yl}urea
N-[2-(1H-imidazol-4-yl)ethyl]-N'-{5-[(4-methylphenoxy)methyl]-1,3,4-thiadiazol-2-yl}urea
4-(2-methylphenyl)-N-(5-methyl-1,3,4-thiadiazol-2-yl)-1,4-diazepane-1-carboxamide
4-(2-methylphenyl)-N-(5-methyl-1,3,4-thiadiazol-2-yl)-1,4-diazepane-1-carboxamide
N-[2-(1H-imidazol-4-yl)ethyl]-N'-{5-[(4-methylphenoxy)methyl]-1,3,4-thiadiazol-2-yl}urea
N-[2-(1H-imidazol-4-yl)ethyl]-N'-{5-[(4-methylphenoxy)methyl]-1,3,4-thiadiazol-2-yl}urea
4-(2-methylphenyl)-N-(5-methyl-1,3,4-thiadiazol-2-yl)-1,4-diazepane-1-carboxamide
4-(2-methylphenyl)-N-(5-methyl-1,3,4-thiadiazol-2-yl)-1,4-diazepane-1-carboxamide
2-(2',4-dimethyl-1H,2'H-3,3'-bipyrazol-1-yl)-N-(1-methyl-1H-1,2,3-triazol-4-yl)acetamide
2-(2',4-dimethyl-1H,2'H-3,3'-bipyrazol-1-yl)-N-(1-methyl-1H-1,2,3-triazol-4-yl)acetamide
N-[3-(1H-imidazol-1-yl)-1-phenylpropyl]cycloheptanamine
N-[3-(1H-imidazol-1-yl)-1-phenylpropyl]cycloheptanamine
2-(2',4-dimethyl-1H,2'H-3,3'-bipyrazol-1-yl)-N-(1-methyl-1H-1,2,3-triazol-4-yl)acetamide
2-(2',4-dimethyl-1H,2'H-3,3'-bipyrazol-1-yl)-N-(1-methyl-1H-1,2,3-triazol-4-yl)acetamide
N-[3-(1H-imidazol-1-yl)-1-phenylpropyl]cycloheptanamine
N-[3-(1H-imidazol-1-yl)-1-phenylpropyl]cycloheptanamine
N-(1-cyclohexyl-1H-pyrazol-5-yl)-2-[3-(2-thienyl)-1H-pyrazol-1-yl]acetamide
N-(1-cyclohexyl-1H-pyrazol-5-yl)-2-[3-(2-thienyl)-1H-pyrazol-1-yl]acetamide
1-{2-[(7-hydroxy-3,7-dimethyloctyl)amino]ethyl}cyclopentanol
1-{2-[(7-hydroxy-3,7-dimethyloctyl)amino]ethyl}cyclopentanol
N-(1-cyclohexyl-1H-pyrazol-5-yl)-2-[3-(2-thienyl)-1H-pyrazol-1-yl]acetamide
N-(1-cyclohexyl-1H-pyrazol-5-yl)-2-[3-(2-thienyl)-1H-pyrazol-1-yl]acetamide
1-{2-[(7-hydroxy-3,7-dimethyloctyl)amino]ethyl}cyclopentanol
1-{2-[(7-hydroxy-3,7-dimethyloctyl)amino]ethyl}cyclopentanol
no compound
no compound
no compound
no compound
no compound
no compound
no compound
no compound
no compound
no compound
no compound
no compound
no compound
no compound
no compound
no compound
no compound
no compound
no compound
no compound
no compound
no compound
no compound
no compound
no compound
no compound
no compound
no compound
no compound
no compound
no compound
no compound
1-(3-methylbenzyl)-4-thieno[2,3-d]pyrimidin-4-yl-2-piperazinone
1-(3-methylbenzyl)-4-thieno[2,3-d]pyrimidin-4-yl-2-piperazinone
2-({3-[(4-isobutyl-1H-1,2,3-triazol-1-yl)methyl]piperidin-1-yl}carbonyl)-5-methylimidazo[1,2-a]pyridine
2-({3-[(4-isobutyl-1H-1,2,3-triazol-1-yl)methyl]piperidin-1-yl}carbonyl)-5-methylimidazo[1,2-a]pyridine
1-(3-methylbenzyl)-4-thieno[2,3-d]pyrimidin-4-yl-2-piperazinone
1-(3-methylbenzyl)-4-thieno[2,3-d]pyrimidin-4-yl-2-piperazinone
2-({3-[(4-isobutyl-1H-1,2,3-triazol-1-yl)methyl]piperidin-1-yl}carbonyl)-5-methylimidazo[1,2-a]pyridine
2-({3-[(4-isobutyl-1H-1,2,3-triazol-1-yl)methyl]piperidin-1-yl}carbonyl)-5-methylimidazo[1,2-a]pyridine
3-[2-(3,5-dimethyl-1H-pyrazol-1-yl)-1-methylethyl]-3,5,6,7,8,9-hexahydro-4H-cyclohepta[4,5]thieno[2,3-d]pyrimidin-4-one
3-[2-(3,5-dimethyl-1H-pyrazol-1-yl)-1-methylethyl]-3,5,6,7,8,9-hexahydro-4H-cyclohepta[4,5]thieno[2,3-d]pyrimidin-4-one
3-(3-methylphenyl)-N-(3-methyl-1,2,4-thiadiazol-5-yl)piperidine-1-carboxamide
3-(3-methylphenyl)-N-(3-methyl-1,2,4-thiadiazol-5-yl)piperidine-1-carboxamide
3-[2-(3,5-dimethyl-1H-pyrazol-1-yl)-1-methylethyl]-3,5,6,7,8,9-hexahydro-4H-cyclohepta[4,5]thieno[2,3-d]pyrimidin-4-one
3-[2-(3,5-dimethyl-1H-pyrazol-1-yl)-1-methylethyl]-3,5,6,7,8,9-hexahydro-4H-cyclohepta[4,5]thieno[2,3-d]pyrimidin-4-one
3-(3-methylphenyl)-N-(3-methyl-1,2,4-thiadiazol-5-yl)piperidine-1-carboxamide
3-(3-methylphenyl)-N-(3-methyl-1,2,4-thiadiazol-5-yl)piperidine-1-carboxamide
2-(1-isopropyl-1H-pyrazol-4-yl)-N,N,7,8-tetramethylquinoline-4-carboxamide
2-(1-isopropyl-1H-pyrazol-4-yl)-N,N,7,8-tetramethylquinoline-4-carboxamide
3-{[4-(4-isobutyl-1H-1,2,3-triazol-1-yl)piperidin-1-yl]carbonyl}-2-methyl-1,8-naphthyridine
3-{[4-(4-isobutyl-1H-1,2,3-triazol-1-yl)piperidin-1-yl]carbonyl}-2-methyl-1,8-naphthyridine
2-(1-isopropyl-1H-pyrazol-4-yl)-N,N,7,8-tetramethylquinoline-4-carboxamide
2-(1-isopropyl-1H-pyrazol-4-yl)-N,N,7,8-tetramethylquinoline-4-carboxamide
3-{[4-(4-isobutyl-1H-1,2,3-triazol-1-yl)piperidin-1-yl]carbonyl}-2-methyl-1,8-naphthyridine
3-{[4-(4-isobutyl-1H-1,2,3-triazol-1-yl)piperidin-1-yl]carbonyl}-2-methyl-1,8-naphthyridine
3-(4-chlorophenyl)-1-[(3-isopropyl-5-isoxazolyl)carbonyl]piperidine
3-(4-chlorophenyl)-1-[(3-isopropyl-5-isoxazolyl)carbonyl]piperidine
(4'-methoxy-2'-methylbiphenyl-3-yl)(1-methyl-1H-imidazol-2-yl)methanone
(4'-methoxy-2'-methylbiphenyl-3-yl)(1-methyl-1H-imidazol-2-yl)methanone
3-(4-chlorophenyl)-1-[(3-isopropyl-5-isoxazolyl)carbonyl]piperidine
3-(4-chlorophenyl)-1-[(3-isopropyl-5-isoxazolyl)carbonyl]piperidine
(4'-methoxy-2'-methylbiphenyl-3-yl)(1-methyl-1H-imidazol-2-yl)methanone
(4'-methoxy-2'-methylbiphenyl-3-yl)(1-methyl-1H-imidazol-2-yl)methanone
2-(2-cyclopropylpyrimidin-5-yl)-N-ethyl-N-isopropyl-7-methylquinoline-4-carboxamide
2-(2-cyclopropylpyrimidin-5-yl)-N-ethyl-N-isopropyl-7-methylquinoline-4-carboxamide
1-[(3-isopropyl-5-isoxazolyl)carbonyl]-2-methyl-4-(4-methylphenyl)piperazine
1-[(3-isopropyl-5-isoxazolyl)carbonyl]-2-methyl-4-(4-methylphenyl)piperazine
2-(2-cyclopropylpyrimidin-5-yl)-N-ethyl-N-isopropyl-7-methylquinoline-4-carboxamide
2-(2-cyclopropylpyrimidin-5-yl)-N-ethyl-N-isopropyl-7-methylquinoline-4-carboxamide
1-[(3-isopropyl-5-isoxazolyl)carbonyl]-2-methyl-4-(4-methylphenyl)piperazine
1-[(3-isopropyl-5-isoxazolyl)carbonyl]-2-methyl-4-(4-methylphenyl)piperazine
2-(4-{7-chloro-4-[(3-methylpiperidin-1-yl)carbonyl]quinolin-2-yl}-1H-pyrazol-1-yl)ethanol
2-(4-{7-chloro-4-[(3-methylpiperidin-1-yl)carbonyl]quinolin-2-yl}-1H-pyrazol-1-yl)ethanol
3-{[4-(4-fluorophenyl)-1-piperazinyl]carbonyl}-2,6-dimethylquinoline
3-{[4-(4-fluorophenyl)-1-piperazinyl]carbonyl}-2,6-dimethylquinoline
2-(4-{7-chloro-4-[(3-methylpiperidin-1-yl)carbonyl]quinolin-2-yl}-1H-pyrazol-1-yl)ethanol
2-(4-{7-chloro-4-[(3-methylpiperidin-1-yl)carbonyl]quinolin-2-yl}-1H-pyrazol-1-yl)ethanol
3-{[4-(4-fluorophenyl)-1-piperazinyl]carbonyl}-2,6-dimethylquinoline
3-{[4-(4-fluorophenyl)-1-piperazinyl]carbonyl}-2,6-dimethylquinoline
N-(3-ethoxy-4-methoxybenzyl)-4-(1,3,5-trimethyl-1H-pyrazol-4-yl)pyrimidin-2-amine
N-(3-ethoxy-4-methoxybenzyl)-4-(1,3,5-trimethyl-1H-pyrazol-4-yl)pyrimidin-2-amine
1-{1-[1-(2,2-dimethylpropanoyl)piperidin-4-yl]-1H-1,2,3-triazol-4-yl}cyclopentanol
1-{1-[1-(2,2-dimethylpropanoyl)piperidin-4-yl]-1H-1,2,3-triazol-4-yl}cyclopentanol
N-(3-ethoxy-4-methoxybenzyl)-4-(1,3,5-trimethyl-1H-pyrazol-4-yl)pyrimidin-2-amine
N-(3-ethoxy-4-methoxybenzyl)-4-(1,3,5-trimethyl-1H-pyrazol-4-yl)pyrimidin-2-amine
1-{1-[1-(2,2-dimethylpropanoyl)piperidin-4-yl]-1H-1,2,3-triazol-4-yl}cyclopentanol
1-{1-[1-(2,2-dimethylpropanoyl)piperidin-4-yl]-1H-1,2,3-triazol-4-yl}cyclopentanol
2,3-dimethyl-N-4-pyridinyl-6-quinoxalinecarboxamide
2,3-dimethyl-N-4-pyridinyl-6-quinoxalinecarboxamide
2-(4-{[ethyl(methyl)amino]methyl}phenyl)-5,6-dimethylpyrimidin-4(3H)-one
2-(4-{[ethyl(methyl)amino]methyl}phenyl)-5,6-dimethylpyrimidin-4(3H)-one
2,3-dimethyl-N-4-pyridinyl-6-quinoxalinecarboxamide
2,3-dimethyl-N-4-pyridinyl-6-quinoxalinecarboxamide
2-(4-{[ethyl(methyl)amino]methyl}phenyl)-5,6-dimethylpyrimidin-4(3H)-one
2-(4-{[ethyl(methyl)amino]methyl}phenyl)-5,6-dimethylpyrimidin-4(3H)-one
4-(4-butyl-1H-1,2,3-triazol-1-yl)-1-[(2,2-diethylcyclopropyl)carbonyl]piperidine
4-(4-butyl-1H-1,2,3-triazol-1-yl)-1-[(2,2-diethylcyclopropyl)carbonyl]piperidine
N-(1-benzyl-1H-pyrazol-3-yl)-2-[3-(3-fluorophenyl)-1H-pyrazol-1-yl]acetamide
N-(1-benzyl-1H-pyrazol-3-yl)-2-[3-(3-fluorophenyl)-1H-pyrazol-1-yl]acetamide
4-(4-butyl-1H-1,2,3-triazol-1-yl)-1-[(2,2-diethylcyclopropyl)carbonyl]piperidine
4-(4-butyl-1H-1,2,3-triazol-1-yl)-1-[(2,2-diethylcyclopropyl)carbonyl]piperidine
N-(1-benzyl-1H-pyrazol-3-yl)-2-[3-(3-fluorophenyl)-1H-pyrazol-1-yl]acetamide
N-(1-benzyl-1H-pyrazol-3-yl)-2-[3-(3-fluorophenyl)-1H-pyrazol-1-yl]acetamide
1-(1-{1-[(2,2-diethylcyclopropyl)carbonyl]piperidin-4-yl}-1H-1,2,3-triazol-4-yl)-N,N-dimethylmethanamine
1-(1-{1-[(2,2-diethylcyclopropyl)carbonyl]piperidin-4-yl}-1H-1,2,3-triazol-4-yl)-N,N-dimethylmethanamine
2-[3-(3,4-difluorophenyl)-1H-pyrazol-1-yl]-N-(1-methyl-1H-indazol-3-yl)acetamide
2-[3-(3,4-difluorophenyl)-1H-pyrazol-1-yl]-N-(1-methyl-1H-indazol-3-yl)acetamide
1-(1-{1-[(2,2-diethylcyclopropyl)carbonyl]piperidin-4-yl}-1H-1,2,3-triazol-4-yl)-N,N-dimethylmethanamine
1-(1-{1-[(2,2-diethylcyclopropyl)carbonyl]piperidin-4-yl}-1H-1,2,3-triazol-4-yl)-N,N-dimethylmethanamine
2-[3-(3,4-difluorophenyl)-1H-pyrazol-1-yl]-N-(1-methyl-1H-indazol-3-yl)acetamide
2-[3-(3,4-difluorophenyl)-1H-pyrazol-1-yl]-N-(1-methyl-1H-indazol-3-yl)acetamide
N-(1-benzyl-1H-pyrazol-3-yl)-2-[3-(2-fluorophenyl)-1H-pyrazol-1-yl]acetamide
N-(1-benzyl-1H-pyrazol-3-yl)-2-[3-(2-fluorophenyl)-1H-pyrazol-1-yl]acetamide
5-(2,5-dimethylphenyl)-6-methyl-3-(1-methyl-2-oxopyrrolidin-3-yl)thieno[2,3-d]pyrimidin-4(3H)-one
5-(2,5-dimethylphenyl)-6-methyl-3-(1-methyl-2-oxopyrrolidin-3-yl)thieno[2,3-d]pyrimidin-4(3H)-one
N-(1-benzyl-1H-pyrazol-3-yl)-2-[3-(2-fluorophenyl)-1H-pyrazol-1-yl]acetamide
N-(1-benzyl-1H-pyrazol-3-yl)-2-[3-(2-fluorophenyl)-1H-pyrazol-1-yl]acetamide
5-(2,5-dimethylphenyl)-6-methyl-3-(1-methyl-2-oxopyrrolidin-3-yl)thieno[2,3-d]pyrimidin-4(3H)-one
5-(2,5-dimethylphenyl)-6-methyl-3-(1-methyl-2-oxopyrrolidin-3-yl)thieno[2,3-d]pyrimidin-4(3H)-one
3-(3,4-dimethylphenyl)-N-[(1-isopropyl-1H-pyrazol-4-yl)methyl]-N-methylpropanamide
3-(3,4-dimethylphenyl)-N-[(1-isopropyl-1H-pyrazol-4-yl)methyl]-N-methylpropanamide
ethyl 6-[3-(4-fluorophenyl)-1-pyrrolidinyl]nicotinate
ethyl 6-[3-(4-fluorophenyl)-1-pyrrolidinyl]nicotinate
3-(3,4-dimethylphenyl)-N-[(1-isopropyl-1H-pyrazol-4-yl)methyl]-N-methylpropanamide
3-(3,4-dimethylphenyl)-N-[(1-isopropyl-1H-pyrazol-4-yl)methyl]-N-methylpropanamide
ethyl 6-[3-(4-fluorophenyl)-1-pyrrolidinyl]nicotinate
ethyl 6-[3-(4-fluorophenyl)-1-pyrrolidinyl]nicotinate
2-[3-(2-furyl)-1H-pyrazol-1-yl]-N-(1-methyl-1H-pyrazol-5-yl)acetamide
2-[3-(2-furyl)-1H-pyrazol-1-yl]-N-(1-methyl-1H-pyrazol-5-yl)acetamide
6-[(1-acetyl-4-piperidinyl)amino]-2-methyl-2-heptanol
6-[(1-acetyl-4-piperidinyl)amino]-2-methyl-2-heptanol
2-[3-(2-furyl)-1H-pyrazol-1-yl]-N-(1-methyl-1H-pyrazol-5-yl)acetamide
2-[3-(2-furyl)-1H-pyrazol-1-yl]-N-(1-methyl-1H-pyrazol-5-yl)acetamide
6-[(1-acetyl-4-piperidinyl)amino]-2-methyl-2-heptanol
6-[(1-acetyl-4-piperidinyl)amino]-2-methyl-2-heptanol
4-cyclohexyl-N-(1,5-dimethyl-1H-1,2,4-triazol-3-yl)-3-oxopiperazine-1-carboxamide
4-cyclohexyl-N-(1,5-dimethyl-1H-1,2,4-triazol-3-yl)-3-oxopiperazine-1-carboxamide
1-[4-(1,3-dimethyl-1H-pyrazol-4-yl)pyrimidin-2-yl]-4-(4-fluorophenyl)-1,4-diazepane
1-[4-(1,3-dimethyl-1H-pyrazol-4-yl)pyrimidin-2-yl]-4-(4-fluorophenyl)-1,4-diazepane
4-cyclohexyl-N-(1,5-dimethyl-1H-1,2,4-triazol-3-yl)-3-oxopiperazine-1-carboxamide
4-cyclohexyl-N-(1,5-dimethyl-1H-1,2,4-triazol-3-yl)-3-oxopiperazine-1-carboxamide
1-[4-(1,3-dimethyl-1H-pyrazol-4-yl)pyrimidin-2-yl]-4-(4-fluorophenyl)-1,4-diazepane
1-[4-(1,3-dimethyl-1H-pyrazol-4-yl)pyrimidin-2-yl]-4-(4-fluorophenyl)-1,4-diazepane
N-{2-[4-(1,3-benzodioxol-5-ylmethyl)-3-oxo-1-piperazinyl]-2-oxoethyl}acetamide
N-{2-[4-(1,3-benzodioxol-5-ylmethyl)-3-oxo-1-piperazinyl]-2-oxoethyl}acetamide
N-(1,5-dimethyl-1H-1,2,4-triazol-3-yl)-4-(2-methylphenyl)-1,4-diazepane-1-carboxamide
N-(1,5-dimethyl-1H-1,2,4-triazol-3-yl)-4-(2-methylphenyl)-1,4-diazepane-1-carboxamide
N-{2-[4-(1,3-benzodioxol-5-ylmethyl)-3-oxo-1-piperazinyl]-2-oxoethyl}acetamide
N-{2-[4-(1,3-benzodioxol-5-ylmethyl)-3-oxo-1-piperazinyl]-2-oxoethyl}acetamide
N-(1,5-dimethyl-1H-1,2,4-triazol-3-yl)-4-(2-methylphenyl)-1,4-diazepane-1-carboxamide
N-(1,5-dimethyl-1H-1,2,4-triazol-3-yl)-4-(2-methylphenyl)-1,4-diazepane-1-carboxamide
5,6-dimethyl-2-[4-({methyl[2-(1H-pyrazol-1-yl)ethyl]amino}methyl)phenyl]pyrimidin-4(3H)-one
5,6-dimethyl-2-[4-({methyl[2-(1H-pyrazol-1-yl)ethyl]amino}methyl)phenyl]pyrimidin-4(3H)-one
3-(3-chloro-4-methylphenyl)-5-[(R)-methoxy(phenyl)methyl]-1,2,4-oxadiazole
3-(3-chloro-4-methylphenyl)-5-[(R)-methoxy(phenyl)methyl]-1,2,4-oxadiazole
5,6-dimethyl-2-[4-({methyl[2-(1H-pyrazol-1-yl)ethyl]amino}methyl)phenyl]pyrimidin-4(3H)-one
5,6-dimethyl-2-[4-({methyl[2-(1H-pyrazol-1-yl)ethyl]amino}methyl)phenyl]pyrimidin-4(3H)-one
3-(3-chloro-4-methylphenyl)-5-[(R)-methoxy(phenyl)methyl]-1,2,4-oxadiazole
3-(3-chloro-4-methylphenyl)-5-[(R)-methoxy(phenyl)methyl]-1,2,4-oxadiazole
4-(2,5-dimethoxyphenyl)-5,6-dimethylthieno[2,3-d]pyrimidine
4-(2,5-dimethoxyphenyl)-5,6-dimethylthieno[2,3-d]pyrimidine
5-methyl-2-{3-[(4-methyl-3-oxopiperazin-1-yl)methyl]phenyl}-6-(trifluoromethyl)pyrimidin-4(3H)-one
5-methyl-2-{3-[(4-methyl-3-oxopiperazin-1-yl)methyl]phenyl}-6-(trifluoromethyl)pyrimidin-4(3H)-one
4-(2,5-dimethoxyphenyl)-5,6-dimethylthieno[2,3-d]pyrimidine
4-(2,5-dimethoxyphenyl)-5,6-dimethylthieno[2,3-d]pyrimidine
5-methyl-2-{3-[(4-methyl-3-oxopiperazin-1-yl)methyl]phenyl}-6-(trifluoromethyl)pyrimidin-4(3H)-one
5-methyl-2-{3-[(4-methyl-3-oxopiperazin-1-yl)methyl]phenyl}-6-(trifluoromethyl)pyrimidin-4(3H)-one
N-methyl-N-(3-thienylmethyl)-3-chromanecarboxamide
N-methyl-N-(3-thienylmethyl)-3-chromanecarboxamide
1-(cycloheptylcarbonyl)-4-(4-propyl-1H-1,2,3-triazol-1-yl)piperidine
1-(cycloheptylcarbonyl)-4-(4-propyl-1H-1,2,3-triazol-1-yl)piperidine
N-methyl-N-(3-thienylmethyl)-3-chromanecarboxamide
N-methyl-N-(3-thienylmethyl)-3-chromanecarboxamide
1-(cycloheptylcarbonyl)-4-(4-propyl-1H-1,2,3-triazol-1-yl)piperidine
1-(cycloheptylcarbonyl)-4-(4-propyl-1H-1,2,3-triazol-1-yl)piperidine
3-(hydroxymethyl)-3-methyl-N-(3-methyl-1,2,4-thiadiazol-5-yl)piperidine-1-carboxamide
3-(hydroxymethyl)-3-methyl-N-(3-methyl-1,2,4-thiadiazol-5-yl)piperidine-1-carboxamide
6-{[1-(4-fluorophenyl)-3-pyrrolidinyl]amino}-2-methyl-2-heptanol
6-{[1-(4-fluorophenyl)-3-pyrrolidinyl]amino}-2-methyl-2-heptanol
3-(hydroxymethyl)-3-methyl-N-(3-methyl-1,2,4-thiadiazol-5-yl)piperidine-1-carboxamide
3-(hydroxymethyl)-3-methyl-N-(3-methyl-1,2,4-thiadiazol-5-yl)piperidine-1-carboxamide
6-{[1-(4-fluorophenyl)-3-pyrrolidinyl]amino}-2-methyl-2-heptanol
6-{[1-(4-fluorophenyl)-3-pyrrolidinyl]amino}-2-methyl-2-heptanol
2-(4-{[4-(cyclopropylcarbonyl)piperazin-1-yl]methyl}phenyl)-5,6-dimethylpyrimidin-4(3H)-one
2-(4-{[4-(cyclopropylcarbonyl)piperazin-1-yl]methyl}phenyl)-5,6-dimethylpyrimidin-4(3H)-one
N-{1-[4-(4,5-dimethyl-6-oxo-1,6-dihydropyrimidin-2-yl)benzyl]pyrrolidin-3-yl}-N-methylacetamide
N-{1-[4-(4,5-dimethyl-6-oxo-1,6-dihydropyrimidin-2-yl)benzyl]pyrrolidin-3-yl}-N-methylacetamide
2-(4-{[4-(cyclopropylcarbonyl)piperazin-1-yl]methyl}phenyl)-5,6-dimethylpyrimidin-4(3H)-one
2-(4-{[4-(cyclopropylcarbonyl)piperazin-1-yl]methyl}phenyl)-5,6-dimethylpyrimidin-4(3H)-one
N-{1-[4-(4,5-dimethyl-6-oxo-1,6-dihydropyrimidin-2-yl)benzyl]pyrrolidin-3-yl}-N-methylacetamide
N-{1-[4-(4,5-dimethyl-6-oxo-1,6-dihydropyrimidin-2-yl)benzyl]pyrrolidin-3-yl}-N-methylacetamide
no compound
no compound
no compound
no compound
no compound
no compound
no compound
no compound
no compound
no compound
no compound
no compound
no compound
no compound
no compound
no compound
no compound
no compound
no compound
no compound
no compound
no compound
no compound
no compound
no compound
no compound
no compound
no compound
no compound
no compound
no compound
no compound
no compound
no compound
no compound
no compound
no compound
no compound
no compound
no compound
no compound
no compound
no compound
no compound
no compound
no compound
no compound
no compound
no compound
no compound
no compound
no compound
no compound
no compound
no compound
no compound
no compound
no compound
no compound
no compound
no compound
no compound
no compound
no compound
no compound
no compound
no compound
no compound
no compound
no compound
no compound
no compound
no compound
no compound
no compound
no compound
no compound
no compound
no compound
no compound
no compound
no compound
no compound
no compound
no compound
no compound
no compound
no compound
no compound
no compound
no compound
no compound
no compound
no compound
no compound
no compound
no compound
no compound
no compound
no compound
no compound
no compound
no compound
no compound
no compound
no compound
no compound
no compound
no compound
no compound
no compound
no compound
no compound
no compound
no compound
no compound
no compound
no compound
no compound
no compound
no compound
no compound
no compound
no compound
no compound
no compound
no compound
no compound
no compound
no compound
no compound
no compound
no compound
no compound
no compound
no compound
no compound
no compound
no compound
no compound
no compound
no compound
no compound
no compound
no compound
no compound
no compound
no compound
no compound
no compound
no compound
no compound
no compound
no compound
no compound
no compound
no compound
no compound
no compound
no compound
no compound
no compound
no compound
no compound
no compound
no compound
no compound
no compound
no compound
no compound
no compound
no compound
no compound
no compound
no compound
no compound
no compound
no compound
no compound
no compound
no compound
no compound
no compound
no compound
no compound
no compound
no compound
no compound
no compound
no compound
no compound
no compound
no compound
no compound
no compound
no compound
no compound
no compound
no compound
no compound
no compound
no compound
no compound
no compound
no compound
no compound
no compound
no compound
no compound
no compound
no compound
no compound
no compound
no compound
no compound
no compound
no compound
no compound
no compound
no compound
no compound
no compound
no compound
no compound
no compound
no compound
no compound
no compound
no compound
no compound
no compound
no compound
no compound
no compound
no compound
no compound
no compound
no compound
no compound
no compound
no compound
no compound
no compound
no compound
no compound
no compound
no compound
no compound
no compound
no compound
no compound
no compound
no compound
no compound
no compound
no compound
no compound
no compound
no compound
no compound
no compound
no compound
no compound
no compound
no compound
no compound
no compound
no compound
no compound
no compound
no compound
no compound
no compound
no compound
no compound
no compound
no compound
no compound
no compound
no compound
no compound
no compound
no compound
no compound
no compound
no compound
no compound
no compound
no compound
no compound
no compound
no compound
no compound
no compound
no compound
no compound
no compound
no compound
no compound
no compound
no compound
no compound
no compound
no compound
no compound
no compound
no compound
no compound
no compound
no compound
no compound
no compound
no compound
no compound
no compound
no compound
no compound
no compound
no compound
no compound
no compound
no compound
no compound
no compound
no compound
no compound
no compound
no compound
no compound
no compound
no compound
no compound
no compound
no compound
no compound
no compound
no compound
no compound
no compound
no compound
no compound
no compound
no compound
no compound
no compound
no compound
no compound
no compound
no compound
no compound
no compound
no compound
no compound
no compound
no compound
no compound
no compound
no compound
no compound
no compound
no compound
no compound
no compound
no compound
no compound
no compound
no compound
no compound
no compound
no compound
no compound
no compound
no compound
no compound
no compound
no compound
no compound
no compound
no compound
no compound
no compound
no compound
no compound
no compound
no compound
no compound
no compound
no compound
no compound
no compound
no compound
no compound
no compound
no compound
no compound
no compound
no compound
no compound
no compound
no compound
no compound
no compound
no compound
no compound
no compound
no compound
no compound
no compound
no compound
no compound
no compound
no compound
no compound
no compound
no compound
no compound
N-[2-(4-isopropoxyphenyl)ethyl]-2-(2-oxo-1-pyrrolidinyl)acetamide
N-[2-(4-isopropoxyphenyl)ethyl]-2-(2-oxo-1-pyrrolidinyl)acetamide
3-(hydroxymethyl)-N-(5-methyl-1,3,4-thiadiazol-2-yl)piperidine-1-carboxamide
3-(hydroxymethyl)-N-(5-methyl-1,3,4-thiadiazol-2-yl)piperidine-1-carboxamide
N-[2-(4-isopropoxyphenyl)ethyl]-2-(2-oxo-1-pyrrolidinyl)acetamide
N-[2-(4-isopropoxyphenyl)ethyl]-2-(2-oxo-1-pyrrolidinyl)acetamide
3-(hydroxymethyl)-N-(5-methyl-1,3,4-thiadiazol-2-yl)piperidine-1-carboxamide
3-(hydroxymethyl)-N-(5-methyl-1,3,4-thiadiazol-2-yl)piperidine-1-carboxamide
N,N-diisobutyl-7-methylimidazo[1,2-a]pyridine-2-carboxamide
N,N-diisobutyl-7-methylimidazo[1,2-a]pyridine-2-carboxamide
N-ethyl-7-fluoro-2-(2-methylpyrimidin-5-yl)-N-(pyridin-4-ylmethyl)quinoline-4-carboxamide
N-ethyl-7-fluoro-2-(2-methylpyrimidin-5-yl)-N-(pyridin-4-ylmethyl)quinoline-4-carboxamide
N,N-diisobutyl-7-methylimidazo[1,2-a]pyridine-2-carboxamide
N,N-diisobutyl-7-methylimidazo[1,2-a]pyridine-2-carboxamide
N-ethyl-7-fluoro-2-(2-methylpyrimidin-5-yl)-N-(pyridin-4-ylmethyl)quinoline-4-carboxamide
N-ethyl-7-fluoro-2-(2-methylpyrimidin-5-yl)-N-(pyridin-4-ylmethyl)quinoline-4-carboxamide
N-[2-(1H-benzimidazol-2-yl)ethyl]-4-(1,3,5-trimethyl-1H-pyrazol-4-yl)pyrimidin-2-amine
N-[2-(1H-benzimidazol-2-yl)ethyl]-4-(1,3,5-trimethyl-1H-pyrazol-4-yl)pyrimidin-2-amine
2-(1-{[1-(2,3-dihydro-1,4-benzodioxin-6-ylmethyl)piperidin-3-yl]methyl}-1H-1,2,3-triazol-4-yl)ethanol
2-(1-{[1-(2,3-dihydro-1,4-benzodioxin-6-ylmethyl)piperidin-3-yl]methyl}-1H-1,2,3-triazol-4-yl)ethanol
N-[2-(1H-benzimidazol-2-yl)ethyl]-4-(1,3,5-trimethyl-1H-pyrazol-4-yl)pyrimidin-2-amine
N-[2-(1H-benzimidazol-2-yl)ethyl]-4-(1,3,5-trimethyl-1H-pyrazol-4-yl)pyrimidin-2-amine
2-(1-{[1-(2,3-dihydro-1,4-benzodioxin-6-ylmethyl)piperidin-3-yl]methyl}-1H-1,2,3-triazol-4-yl)ethanol
2-(1-{[1-(2,3-dihydro-1,4-benzodioxin-6-ylmethyl)piperidin-3-yl]methyl}-1H-1,2,3-triazol-4-yl)ethanol
2-(2-aminopyrimidin-5-yl)-N,8-dimethyl-N-(1-methyl-2-pyridin-2-ylethyl)quinoline-4-carboxamide
2-(2-aminopyrimidin-5-yl)-N,8-dimethyl-N-(1-methyl-2-pyridin-2-ylethyl)quinoline-4-carboxamide
4-(4-chlorophenyl)-1-[3-(2-chlorophenyl)propyl]-4-piperidinol
4-(4-chlorophenyl)-1-[3-(2-chlorophenyl)propyl]-4-piperidinol
2-(2-aminopyrimidin-5-yl)-N,8-dimethyl-N-(1-methyl-2-pyridin-2-ylethyl)quinoline-4-carboxamide
2-(2-aminopyrimidin-5-yl)-N,8-dimethyl-N-(1-methyl-2-pyridin-2-ylethyl)quinoline-4-carboxamide
4-(4-chlorophenyl)-1-[3-(2-chlorophenyl)propyl]-4-piperidinol
4-(4-chlorophenyl)-1-[3-(2-chlorophenyl)propyl]-4-piperidinol
1-{[(1S*,2R*)-2-butylcyclopropyl]carbonyl}-4-(4-isobutyl-1H-1,2,3-triazol-1-yl)piperidine
1-{[(1S*,2R*)-2-butylcyclopropyl]carbonyl}-4-(4-isobutyl-1H-1,2,3-triazol-1-yl)piperidine
1-butyryl-3-{[4-(4-fluorophenyl)-1H-1,2,3-triazol-1-yl]methyl}piperidine
1-butyryl-3-{[4-(4-fluorophenyl)-1H-1,2,3-triazol-1-yl]methyl}piperidine
1-{[(1S*,2R*)-2-butylcyclopropyl]carbonyl}-4-(4-isobutyl-1H-1,2,3-triazol-1-yl)piperidine
1-{[(1S*,2R*)-2-butylcyclopropyl]carbonyl}-4-(4-isobutyl-1H-1,2,3-triazol-1-yl)piperidine
1-butyryl-3-{[4-(4-fluorophenyl)-1H-1,2,3-triazol-1-yl]methyl}piperidine
1-butyryl-3-{[4-(4-fluorophenyl)-1H-1,2,3-triazol-1-yl]methyl}piperidine
2-({3-[(4-butyl-1H-1,2,3-triazol-1-yl)methyl]piperidin-1-yl}carbonyl)imidazo[1,2-a]pyrimidine
2-({3-[(4-butyl-1H-1,2,3-triazol-1-yl)methyl]piperidin-1-yl}carbonyl)imidazo[1,2-a]pyrimidine
3-{[4-(4-fluorophenyl)-1H-1,2,3-triazol-1-yl]methyl}-1-propionylpiperidine
3-{[4-(4-fluorophenyl)-1H-1,2,3-triazol-1-yl]methyl}-1-propionylpiperidine
2-({3-[(4-butyl-1H-1,2,3-triazol-1-yl)methyl]piperidin-1-yl}carbonyl)imidazo[1,2-a]pyrimidine
2-({3-[(4-butyl-1H-1,2,3-triazol-1-yl)methyl]piperidin-1-yl}carbonyl)imidazo[1,2-a]pyrimidine
3-{[4-(4-fluorophenyl)-1H-1,2,3-triazol-1-yl]methyl}-1-propionylpiperidine
3-{[4-(4-fluorophenyl)-1H-1,2,3-triazol-1-yl]methyl}-1-propionylpiperidine
N-(3-methyl-1,2,4-thiadiazol-5-yl)-N'-[3-(pyrrolidin-1-ylmethyl)benzyl]urea
N-(3-methyl-1,2,4-thiadiazol-5-yl)-N'-[3-(pyrrolidin-1-ylmethyl)benzyl]urea
2-(1-isopropyl-1H-pyrazol-4-yl)-7-methyl-4-[(2-methylpiperidin-1-yl)carbonyl]quinoline
2-(1-isopropyl-1H-pyrazol-4-yl)-7-methyl-4-[(2-methylpiperidin-1-yl)carbonyl]quinoline
N-(3-methyl-1,2,4-thiadiazol-5-yl)-N'-[3-(pyrrolidin-1-ylmethyl)benzyl]urea
N-(3-methyl-1,2,4-thiadiazol-5-yl)-N'-[3-(pyrrolidin-1-ylmethyl)benzyl]urea
2-(1-isopropyl-1H-pyrazol-4-yl)-7-methyl-4-[(2-methylpiperidin-1-yl)carbonyl]quinoline
2-(1-isopropyl-1H-pyrazol-4-yl)-7-methyl-4-[(2-methylpiperidin-1-yl)carbonyl]quinoline
N-(2,3-dihydro-1,4-benzodioxin-2-ylmethyl)-N-methyl-N'-(3-methyl-1,2,4-thiadiazol-5-yl)urea
N-(2,3-dihydro-1,4-benzodioxin-2-ylmethyl)-N-methyl-N'-(3-methyl-1,2,4-thiadiazol-5-yl)urea
N-ethyl-7-methyl-N-[(5-methyl-1,2,4-oxadiazol-3-yl)methyl]-2-(1-methyl-1H-pyrazol-4-yl)quinoline-4-carboxamide
N-ethyl-7-methyl-N-[(5-methyl-1,2,4-oxadiazol-3-yl)methyl]-2-(1-methyl-1H-pyrazol-4-yl)quinoline-4-carboxamide
N-(2,3-dihydro-1,4-benzodioxin-2-ylmethyl)-N-methyl-N'-(3-methyl-1,2,4-thiadiazol-5-yl)urea
N-(2,3-dihydro-1,4-benzodioxin-2-ylmethyl)-N-methyl-N'-(3-methyl-1,2,4-thiadiazol-5-yl)urea
N-ethyl-7-methyl-N-[(5-methyl-1,2,4-oxadiazol-3-yl)methyl]-2-(1-methyl-1H-pyrazol-4-yl)quinoline-4-carboxamide
N-ethyl-7-methyl-N-[(5-methyl-1,2,4-oxadiazol-3-yl)methyl]-2-(1-methyl-1H-pyrazol-4-yl)quinoline-4-carboxamide
5-methyl-2-(4-{[3-(1H-pyrazol-1-yl)azetidin-1-yl]methyl}phenyl)-6-(trifluoromethyl)pyrimidin-4(3H)-one
5-methyl-2-(4-{[3-(1H-pyrazol-1-yl)azetidin-1-yl]methyl}phenyl)-6-(trifluoromethyl)pyrimidin-4(3H)-one
5-{[4-(4-fluorophenyl)-1-piperazinyl]carbonyl}-1,2-dihydro-6H-pyrrolo[3,2,1-ij]quinolin-6-one
5-{[4-(4-fluorophenyl)-1-piperazinyl]carbonyl}-1,2-dihydro-6H-pyrrolo[3,2,1-ij]quinolin-6-one
5-methyl-2-(4-{[3-(1H-pyrazol-1-yl)azetidin-1-yl]methyl}phenyl)-6-(trifluoromethyl)pyrimidin-4(3H)-one
5-methyl-2-(4-{[3-(1H-pyrazol-1-yl)azetidin-1-yl]methyl}phenyl)-6-(trifluoromethyl)pyrimidin-4(3H)-one
5-{[4-(4-fluorophenyl)-1-piperazinyl]carbonyl}-1,2-dihydro-6H-pyrrolo[3,2,1-ij]quinolin-6-one
5-{[4-(4-fluorophenyl)-1-piperazinyl]carbonyl}-1,2-dihydro-6H-pyrrolo[3,2,1-ij]quinolin-6-one
2-(4-{[(3-hydroxypropyl)(methyl)amino]methyl}phenyl)-5-methyl-6-(trifluoromethyl)pyrimidin-4(3H)-one
2-(4-{[(3-hydroxypropyl)(methyl)amino]methyl}phenyl)-5-methyl-6-(trifluoromethyl)pyrimidin-4(3H)-one
N-[2-(dimethylamino)-2-oxoethyl]-N-methyl-3-[(1-methyl-1H-pyrazolo[3,4-d]pyrimidin-4-yl)amino]benzamide
N-[2-(dimethylamino)-2-oxoethyl]-N-methyl-3-[(1-methyl-1H-pyrazolo[3,4-d]pyrimidin-4-yl)amino]benzamide
2-(4-{[(3-hydroxypropyl)(methyl)amino]methyl}phenyl)-5-methyl-6-(trifluoromethyl)pyrimidin-4(3H)-one
2-(4-{[(3-hydroxypropyl)(methyl)amino]methyl}phenyl)-5-methyl-6-(trifluoromethyl)pyrimidin-4(3H)-one
N-[2-(dimethylamino)-2-oxoethyl]-N-methyl-3-[(1-methyl-1H-pyrazolo[3,4-d]pyrimidin-4-yl)amino]benzamide
N-[2-(dimethylamino)-2-oxoethyl]-N-methyl-3-[(1-methyl-1H-pyrazolo[3,4-d]pyrimidin-4-yl)amino]benzamide
N-(1-ethylpropyl)-3-(3-hydroxy-3-methyl-1-butyn-1-yl)-N-propylbenzamide
N-(1-ethylpropyl)-3-(3-hydroxy-3-methyl-1-butyn-1-yl)-N-propylbenzamide
N~4~-[(1S*)-1-phenylethyl]-1H-pyrazolo[3,4-d]pyrimidine-4,6-diamine
N~4~-[(1S*)-1-phenylethyl]-1H-pyrazolo[3,4-d]pyrimidine-4,6-diamine
N-(1-ethylpropyl)-3-(3-hydroxy-3-methyl-1-butyn-1-yl)-N-propylbenzamide
N-(1-ethylpropyl)-3-(3-hydroxy-3-methyl-1-butyn-1-yl)-N-propylbenzamide
N~4~-[(1S*)-1-phenylethyl]-1H-pyrazolo[3,4-d]pyrimidine-4,6-diamine
N~4~-[(1S*)-1-phenylethyl]-1H-pyrazolo[3,4-d]pyrimidine-4,6-diamine
(2E)-3,7-dimethyl-N-[3-(4-pyridinyl)propyl]-2,6-octadien-1-amine
(2E)-3,7-dimethyl-N-[3-(4-pyridinyl)propyl]-2,6-octadien-1-amine
(2S)-2-{[3-(hydroxymethyl)-2,4,6-trimethylbenzyl]amino}-3,3-dimethyl-1-butanol
(2S)-2-{[3-(hydroxymethyl)-2,4,6-trimethylbenzyl]amino}-3,3-dimethyl-1-butanol
(2E)-3,7-dimethyl-N-[3-(4-pyridinyl)propyl]-2,6-octadien-1-amine
(2E)-3,7-dimethyl-N-[3-(4-pyridinyl)propyl]-2,6-octadien-1-amine
(2S)-2-{[3-(hydroxymethyl)-2,4,6-trimethylbenzyl]amino}-3,3-dimethyl-1-butanol
(2S)-2-{[3-(hydroxymethyl)-2,4,6-trimethylbenzyl]amino}-3,3-dimethyl-1-butanol
3-(3-chlorophenyl)-N-[(1-isopropyl-1H-pyrazol-4-yl)methyl]-N-methylpropanamide
3-(3-chlorophenyl)-N-[(1-isopropyl-1H-pyrazol-4-yl)methyl]-N-methylpropanamide
3-{[4-(4-fluorophenyl)-1H-1,2,3-triazol-1-yl]methyl}-1-(4,4,4-trifluorobutanoyl)piperidine
3-{[4-(4-fluorophenyl)-1H-1,2,3-triazol-1-yl]methyl}-1-(4,4,4-trifluorobutanoyl)piperidine
3-(3-chlorophenyl)-N-[(1-isopropyl-1H-pyrazol-4-yl)methyl]-N-methylpropanamide
3-(3-chlorophenyl)-N-[(1-isopropyl-1H-pyrazol-4-yl)methyl]-N-methylpropanamide
3-{[4-(4-fluorophenyl)-1H-1,2,3-triazol-1-yl]methyl}-1-(4,4,4-trifluorobutanoyl)piperidine
3-{[4-(4-fluorophenyl)-1H-1,2,3-triazol-1-yl]methyl}-1-(4,4,4-trifluorobutanoyl)piperidine
3-[(1-acetylpiperidin-3-yl)methyl]-5-(2,5-dimethylphenyl)thieno[2,3-d]pyrimidin-4(3H)-one
3-[(1-acetylpiperidin-3-yl)methyl]-5-(2,5-dimethylphenyl)thieno[2,3-d]pyrimidin-4(3H)-one
4-[1-(2-methylphenyl)-1H-pyrazol-4-yl]-N-(1-methylpiperidin-4-yl)pyrimidin-2-amine
4-[1-(2-methylphenyl)-1H-pyrazol-4-yl]-N-(1-methylpiperidin-4-yl)pyrimidin-2-amine
3-[(1-acetylpiperidin-3-yl)methyl]-5-(2,5-dimethylphenyl)thieno[2,3-d]pyrimidin-4(3H)-one
3-[(1-acetylpiperidin-3-yl)methyl]-5-(2,5-dimethylphenyl)thieno[2,3-d]pyrimidin-4(3H)-one
4-[1-(2-methylphenyl)-1H-pyrazol-4-yl]-N-(1-methylpiperidin-4-yl)pyrimidin-2-amine
4-[1-(2-methylphenyl)-1H-pyrazol-4-yl]-N-(1-methylpiperidin-4-yl)pyrimidin-2-amine
4-(3-methylpyridin-4-yl)-N-(5-methyl-1,3,4-thiadiazol-2-yl)-1,4-diazepane-1-carboxamide
4-(3-methylpyridin-4-yl)-N-(5-methyl-1,3,4-thiadiazol-2-yl)-1,4-diazepane-1-carboxamide
3-benzyl-4-[3-(5-methyl-2-furyl)benzoyl]-2-piperazinone
3-benzyl-4-[3-(5-methyl-2-furyl)benzoyl]-2-piperazinone
4-(3-methylpyridin-4-yl)-N-(5-methyl-1,3,4-thiadiazol-2-yl)-1,4-diazepane-1-carboxamide
4-(3-methylpyridin-4-yl)-N-(5-methyl-1,3,4-thiadiazol-2-yl)-1,4-diazepane-1-carboxamide
3-benzyl-4-[3-(5-methyl-2-furyl)benzoyl]-2-piperazinone
3-benzyl-4-[3-(5-methyl-2-furyl)benzoyl]-2-piperazinone
4-(2-methylphenyl)-N-1,3,4-thiadiazol-2-yl-1,4-diazepane-1-carboxamide
4-(2-methylphenyl)-N-1,3,4-thiadiazol-2-yl-1,4-diazepane-1-carboxamide
N-[(3S)-2-oxo-3-azepanyl]-2-(2-oxo-1,3-benzoxazol-3(2H)-yl)propanamide
N-[(3S)-2-oxo-3-azepanyl]-2-(2-oxo-1,3-benzoxazol-3(2H)-yl)propanamide
4-(2-methylphenyl)-N-1,3,4-thiadiazol-2-yl-1,4-diazepane-1-carboxamide
4-(2-methylphenyl)-N-1,3,4-thiadiazol-2-yl-1,4-diazepane-1-carboxamide
N-[(3S)-2-oxo-3-azepanyl]-2-(2-oxo-1,3-benzoxazol-3(2H)-yl)propanamide
N-[(3S)-2-oxo-3-azepanyl]-2-(2-oxo-1,3-benzoxazol-3(2H)-yl)propanamide
N-(2-furylmethyl)-N,7-dimethylimidazo[1,2-a]pyridine-2-carboxamide
N-(2-furylmethyl)-N,7-dimethylimidazo[1,2-a]pyridine-2-carboxamide
6-methyl-N-(tetrahydro-3-thienyl)nicotinamide
6-methyl-N-(tetrahydro-3-thienyl)nicotinamide
N-(2-furylmethyl)-N,7-dimethylimidazo[1,2-a]pyridine-2-carboxamide
N-(2-furylmethyl)-N,7-dimethylimidazo[1,2-a]pyridine-2-carboxamide
6-methyl-N-(tetrahydro-3-thienyl)nicotinamide
6-methyl-N-(tetrahydro-3-thienyl)nicotinamide
methyl 6-[3-(2-chlorophenyl)-1-pyrrolidinyl]nicotinate
methyl 6-[3-(2-chlorophenyl)-1-pyrrolidinyl]nicotinate
3-benzyl-4-(2,4-difluorobenzoyl)-2-piperazinone
3-benzyl-4-(2,4-difluorobenzoyl)-2-piperazinone
methyl 6-[3-(2-chlorophenyl)-1-pyrrolidinyl]nicotinate
methyl 6-[3-(2-chlorophenyl)-1-pyrrolidinyl]nicotinate
3-benzyl-4-(2,4-difluorobenzoyl)-2-piperazinone
3-benzyl-4-(2,4-difluorobenzoyl)-2-piperazinone
1-(2-chlorobenzoyl)-N-3-pyridinyl-4-piperidinecarboxamide
1-(2-chlorobenzoyl)-N-3-pyridinyl-4-piperidinecarboxamide
N-(1,5-dimethyl-1H-1,2,4-triazol-3-yl)-4-(pyridin-4-ylmethyl)piperazine-1-carboxamide
N-(1,5-dimethyl-1H-1,2,4-triazol-3-yl)-4-(pyridin-4-ylmethyl)piperazine-1-carboxamide
1-(2-chlorobenzoyl)-N-3-pyridinyl-4-piperidinecarboxamide
1-(2-chlorobenzoyl)-N-3-pyridinyl-4-piperidinecarboxamide
N-(1,5-dimethyl-1H-1,2,4-triazol-3-yl)-4-(pyridin-4-ylmethyl)piperazine-1-carboxamide
N-(1,5-dimethyl-1H-1,2,4-triazol-3-yl)-4-(pyridin-4-ylmethyl)piperazine-1-carboxamide
6-chloro-2-(2-methoxyphenyl)quinoline
6-chloro-2-(2-methoxyphenyl)quinoline
3-(1-methyl-2-oxopyrrolidin-3-yl)-3,5,6,7,8,9-hexahydro-4H-cyclohepta[4,5]thieno[2,3-d]pyrimidin-4-one
3-(1-methyl-2-oxopyrrolidin-3-yl)-3,5,6,7,8,9-hexahydro-4H-cyclohepta[4,5]thieno[2,3-d]pyrimidin-4-one
6-chloro-2-(2-methoxyphenyl)quinoline
6-chloro-2-(2-methoxyphenyl)quinoline
3-(1-methyl-2-oxopyrrolidin-3-yl)-3,5,6,7,8,9-hexahydro-4H-cyclohepta[4,5]thieno[2,3-d]pyrimidin-4-one
3-(1-methyl-2-oxopyrrolidin-3-yl)-3,5,6,7,8,9-hexahydro-4H-cyclohepta[4,5]thieno[2,3-d]pyrimidin-4-one
no compound
no compound
no compound
no compound
no compound
no compound
no compound
no compound
no compound
no compound
no compound
no compound
no compound
no compound
no compound
no compound
no compound
no compound
no compound
no compound
no compound
no compound
no compound
no compound
no compound
no compound
no compound
no compound
no compound
no compound
no compound
no compound
N-(3-methyl-1,2,4-thiadiazol-5-yl)-3-phenylpiperidine-1-carboxamide
N-(3-methyl-1,2,4-thiadiazol-5-yl)-3-phenylpiperidine-1-carboxamide
2-(2-cyclopropylpyrimidin-5-yl)-4-[(3,3-dimethylpyrrolidin-1-yl)carbonyl]-8-methylquinoline
2-(2-cyclopropylpyrimidin-5-yl)-4-[(3,3-dimethylpyrrolidin-1-yl)carbonyl]-8-methylquinoline
N-(3-methyl-1,2,4-thiadiazol-5-yl)-3-phenylpiperidine-1-carboxamide
N-(3-methyl-1,2,4-thiadiazol-5-yl)-3-phenylpiperidine-1-carboxamide
2-(2-cyclopropylpyrimidin-5-yl)-4-[(3,3-dimethylpyrrolidin-1-yl)carbonyl]-8-methylquinoline
2-(2-cyclopropylpyrimidin-5-yl)-4-[(3,3-dimethylpyrrolidin-1-yl)carbonyl]-8-methylquinoline
3-(2,4-dimethoxy-5-pyrimidinyl)quinoline
3-(2,4-dimethoxy-5-pyrimidinyl)quinoline
2-(2-aminopyrimidin-5-yl)-N-ethyl-8-methyl-N-[(1-methyl-1H-imidazol-2-yl)methyl]quinoline-4-carboxamide
2-(2-aminopyrimidin-5-yl)-N-ethyl-8-methyl-N-[(1-methyl-1H-imidazol-2-yl)methyl]quinoline-4-carboxamide
3-(2,4-dimethoxy-5-pyrimidinyl)quinoline
3-(2,4-dimethoxy-5-pyrimidinyl)quinoline
2-(2-aminopyrimidin-5-yl)-N-ethyl-8-methyl-N-[(1-methyl-1H-imidazol-2-yl)methyl]quinoline-4-carboxamide
2-(2-aminopyrimidin-5-yl)-N-ethyl-8-methyl-N-[(1-methyl-1H-imidazol-2-yl)methyl]quinoline-4-carboxamide
N-ethyl-7-fluoro-N-(pyridin-4-ylmethyl)-2-pyrimidin-5-ylquinoline-4-carboxamide
N-ethyl-7-fluoro-N-(pyridin-4-ylmethyl)-2-pyrimidin-5-ylquinoline-4-carboxamide
7-chloro-2-(5-fluoro-2-methoxyphenyl)quinoxaline
7-chloro-2-(5-fluoro-2-methoxyphenyl)quinoxaline
N-ethyl-7-fluoro-N-(pyridin-4-ylmethyl)-2-pyrimidin-5-ylquinoline-4-carboxamide
N-ethyl-7-fluoro-N-(pyridin-4-ylmethyl)-2-pyrimidin-5-ylquinoline-4-carboxamide
7-chloro-2-(5-fluoro-2-methoxyphenyl)quinoxaline
7-chloro-2-(5-fluoro-2-methoxyphenyl)quinoxaline
2-(2-tert-butylpyrimidin-5-yl)-N-isopropyl-N,8-dimethylquinoline-4-carboxamide
2-(2-tert-butylpyrimidin-5-yl)-N-isopropyl-N,8-dimethylquinoline-4-carboxamide
7-chloro-2-(2-methoxyphenyl)quinoxaline
7-chloro-2-(2-methoxyphenyl)quinoxaline
2-(2-tert-butylpyrimidin-5-yl)-N-isopropyl-N,8-dimethylquinoline-4-carboxamide
2-(2-tert-butylpyrimidin-5-yl)-N-isopropyl-N,8-dimethylquinoline-4-carboxamide
7-chloro-2-(2-methoxyphenyl)quinoxaline
7-chloro-2-(2-methoxyphenyl)quinoxaline
1-(1,3-benzodioxol-5-ylcarbonyl)-3-[(4-isobutyl-1H-1,2,3-triazol-1-yl)methyl]piperidine
1-(1,3-benzodioxol-5-ylcarbonyl)-3-[(4-isobutyl-1H-1,2,3-triazol-1-yl)methyl]piperidine
N-(2-ethyl-2H-1,2,3-triazol-4-yl)-2-(4-thieno[3,2-d]pyrimidin-4-yl-1H-pyrazol-1-yl)acetamide
N-(2-ethyl-2H-1,2,3-triazol-4-yl)-2-(4-thieno[3,2-d]pyrimidin-4-yl-1H-pyrazol-1-yl)acetamide
1-(1,3-benzodioxol-5-ylcarbonyl)-3-[(4-isobutyl-1H-1,2,3-triazol-1-yl)methyl]piperidine
1-(1,3-benzodioxol-5-ylcarbonyl)-3-[(4-isobutyl-1H-1,2,3-triazol-1-yl)methyl]piperidine
N-(2-ethyl-2H-1,2,3-triazol-4-yl)-2-(4-thieno[3,2-d]pyrimidin-4-yl-1H-pyrazol-1-yl)acetamide
N-(2-ethyl-2H-1,2,3-triazol-4-yl)-2-(4-thieno[3,2-d]pyrimidin-4-yl-1H-pyrazol-1-yl)acetamide
2-[3-(3-fluoro-4-methoxyphenyl)-1H-indazol-1-yl]-N-(2-methyl-2H-1,2,3-triazol-4-yl)acetamide
2-[3-(3-fluoro-4-methoxyphenyl)-1H-indazol-1-yl]-N-(2-methyl-2H-1,2,3-triazol-4-yl)acetamide
3-[(5-isopropyl-1,2,4-oxadiazol-3-yl)methyl]-7-methyl-5,6,7,8-tetrahydro[1]benzothieno[2,3-d]pyrimidin-4(3H)-one
3-[(5-isopropyl-1,2,4-oxadiazol-3-yl)methyl]-7-methyl-5,6,7,8-tetrahydro[1]benzothieno[2,3-d]pyrimidin-4(3H)-one
2-[3-(3-fluoro-4-methoxyphenyl)-1H-indazol-1-yl]-N-(2-methyl-2H-1,2,3-triazol-4-yl)acetamide
2-[3-(3-fluoro-4-methoxyphenyl)-1H-indazol-1-yl]-N-(2-methyl-2H-1,2,3-triazol-4-yl)acetamide
3-[(5-isopropyl-1,2,4-oxadiazol-3-yl)methyl]-7-methyl-5,6,7,8-tetrahydro[1]benzothieno[2,3-d]pyrimidin-4(3H)-one
3-[(5-isopropyl-1,2,4-oxadiazol-3-yl)methyl]-7-methyl-5,6,7,8-tetrahydro[1]benzothieno[2,3-d]pyrimidin-4(3H)-one
N-isopropyl-N,8-dimethyl-2-(2-pyridin-3-ylpyrimidin-5-yl)quinoline-4-carboxamide
N-isopropyl-N,8-dimethyl-2-(2-pyridin-3-ylpyrimidin-5-yl)quinoline-4-carboxamide
2-(1-isopropyl-1H-pyrazol-4-yl)-7-methyl-4-[(3-methylpiperidin-1-yl)carbonyl]quinoline
2-(1-isopropyl-1H-pyrazol-4-yl)-7-methyl-4-[(3-methylpiperidin-1-yl)carbonyl]quinoline
N-isopropyl-N,8-dimethyl-2-(2-pyridin-3-ylpyrimidin-5-yl)quinoline-4-carboxamide
N-isopropyl-N,8-dimethyl-2-(2-pyridin-3-ylpyrimidin-5-yl)quinoline-4-carboxamide
2-(1-isopropyl-1H-pyrazol-4-yl)-7-methyl-4-[(3-methylpiperidin-1-yl)carbonyl]quinoline
2-(1-isopropyl-1H-pyrazol-4-yl)-7-methyl-4-[(3-methylpiperidin-1-yl)carbonyl]quinoline
4-(6-chloro-2-quinolinyl)-1-methyl-2-piperazinone
4-(6-chloro-2-quinolinyl)-1-methyl-2-piperazinone
7-fluoro-2-(1-methyl-1H-pyrazol-4-yl)-4-{[(2S)-2-(pyrrolidin-1-ylmethyl)pyrrolidin-1-yl]carbonyl}quinoline
7-fluoro-2-(1-methyl-1H-pyrazol-4-yl)-4-{[(2S)-2-(pyrrolidin-1-ylmethyl)pyrrolidin-1-yl]carbonyl}quinoline
4-(6-chloro-2-quinolinyl)-1-methyl-2-piperazinone
4-(6-chloro-2-quinolinyl)-1-methyl-2-piperazinone
7-fluoro-2-(1-methyl-1H-pyrazol-4-yl)-4-{[(2S)-2-(pyrrolidin-1-ylmethyl)pyrrolidin-1-yl]carbonyl}quinoline
7-fluoro-2-(1-methyl-1H-pyrazol-4-yl)-4-{[(2S)-2-(pyrrolidin-1-ylmethyl)pyrrolidin-1-yl]carbonyl}quinoline
3-benzyl-4-(3-biphenylylcarbonyl)-2-piperazinone
3-benzyl-4-(3-biphenylylcarbonyl)-2-piperazinone
5-(10,10-dichlorotricyclo[7.1.0.0~4,6~]dec-5-yl)-3-isobutyl-1,2,4-oxadiazole
5-(10,10-dichlorotricyclo[7.1.0.0~4,6~]dec-5-yl)-3-isobutyl-1,2,4-oxadiazole
3-benzyl-4-(3-biphenylylcarbonyl)-2-piperazinone
3-benzyl-4-(3-biphenylylcarbonyl)-2-piperazinone
5-(10,10-dichlorotricyclo[7.1.0.0~4,6~]dec-5-yl)-3-isobutyl-1,2,4-oxadiazole
5-(10,10-dichlorotricyclo[7.1.0.0~4,6~]dec-5-yl)-3-isobutyl-1,2,4-oxadiazole
2-[1-(4,6-dimethylpyrimidin-2-yl)-1H-pyrazol-4-yl]-7-methoxy-N,N-dimethylquinoline-4-carboxamide
2-[1-(4,6-dimethylpyrimidin-2-yl)-1H-pyrazol-4-yl]-7-methoxy-N,N-dimethylquinoline-4-carboxamide
N,2,6-trimethyl-N-[2-(2-pyridinyl)ethyl]-3-quinolinecarboxamide
N,2,6-trimethyl-N-[2-(2-pyridinyl)ethyl]-3-quinolinecarboxamide
2-[1-(4,6-dimethylpyrimidin-2-yl)-1H-pyrazol-4-yl]-7-methoxy-N,N-dimethylquinoline-4-carboxamide
2-[1-(4,6-dimethylpyrimidin-2-yl)-1H-pyrazol-4-yl]-7-methoxy-N,N-dimethylquinoline-4-carboxamide
N,2,6-trimethyl-N-[2-(2-pyridinyl)ethyl]-3-quinolinecarboxamide
N,2,6-trimethyl-N-[2-(2-pyridinyl)ethyl]-3-quinolinecarboxamide
N,N-dimethyl-2-[1-(3-methyl[1,2,4]triazolo[4,3-b]pyridazin-6-yl)-1H-pyrazol-4-yl]quinoline-4-carboxamide
N,N-dimethyl-2-[1-(3-methyl[1,2,4]triazolo[4,3-b]pyridazin-6-yl)-1H-pyrazol-4-yl]quinoline-4-carboxamide
6-chloro-2-(2-methoxyphenyl)-1,3-benzothiazole
6-chloro-2-(2-methoxyphenyl)-1,3-benzothiazole
N,N-dimethyl-2-[1-(3-methyl[1,2,4]triazolo[4,3-b]pyridazin-6-yl)-1H-pyrazol-4-yl]quinoline-4-carboxamide
N,N-dimethyl-2-[1-(3-methyl[1,2,4]triazolo[4,3-b]pyridazin-6-yl)-1H-pyrazol-4-yl]quinoline-4-carboxamide
6-chloro-2-(2-methoxyphenyl)-1,3-benzothiazole
6-chloro-2-(2-methoxyphenyl)-1,3-benzothiazole
2-methyl-6-(1,2,3,4-tetrahydro-2-naphthalenylamino)-2-heptanol
2-methyl-6-(1,2,3,4-tetrahydro-2-naphthalenylamino)-2-heptanol
4-{3-[(5-hydroxy-1,5-dimethylhexyl)amino]butyl}phenol
4-{3-[(5-hydroxy-1,5-dimethylhexyl)amino]butyl}phenol
2-methyl-6-(1,2,3,4-tetrahydro-2-naphthalenylamino)-2-heptanol
2-methyl-6-(1,2,3,4-tetrahydro-2-naphthalenylamino)-2-heptanol
4-{3-[(5-hydroxy-1,5-dimethylhexyl)amino]butyl}phenol
4-{3-[(5-hydroxy-1,5-dimethylhexyl)amino]butyl}phenol
[3-({[(1S)-1,2-dimethylpropyl]amino}methyl)-2,4,6-trimethylphenyl]methanol
[3-({[(1S)-1,2-dimethylpropyl]amino}methyl)-2,4,6-trimethylphenyl]methanol
2-[3-(5-chloro-2-thienyl)-4-methyl-1H-pyrazol-1-yl]-N-(2-ethyl-2H-1,2,3-triazol-4-yl)acetamide
2-[3-(5-chloro-2-thienyl)-4-methyl-1H-pyrazol-1-yl]-N-(2-ethyl-2H-1,2,3-triazol-4-yl)acetamide
[3-({[(1S)-1,2-dimethylpropyl]amino}methyl)-2,4,6-trimethylphenyl]methanol
[3-({[(1S)-1,2-dimethylpropyl]amino}methyl)-2,4,6-trimethylphenyl]methanol
2-[3-(5-chloro-2-thienyl)-4-methyl-1H-pyrazol-1-yl]-N-(2-ethyl-2H-1,2,3-triazol-4-yl)acetamide
2-[3-(5-chloro-2-thienyl)-4-methyl-1H-pyrazol-1-yl]-N-(2-ethyl-2H-1,2,3-triazol-4-yl)acetamide
4-ethyl-4-[(1-oxaspiro[4.5]dec-3-ylamino)methyl]hexanenitrile
4-ethyl-4-[(1-oxaspiro[4.5]dec-3-ylamino)methyl]hexanenitrile
N-methyl-1-{1-[1-(3,5,5-trimethylhexyl)piperidin-4-yl]-1H-1,2,3-triazol-4-yl}methanamine
N-methyl-1-{1-[1-(3,5,5-trimethylhexyl)piperidin-4-yl]-1H-1,2,3-triazol-4-yl}methanamine
4-ethyl-4-[(1-oxaspiro[4.5]dec-3-ylamino)methyl]hexanenitrile
4-ethyl-4-[(1-oxaspiro[4.5]dec-3-ylamino)methyl]hexanenitrile
N-methyl-1-{1-[1-(3,5,5-trimethylhexyl)piperidin-4-yl]-1H-1,2,3-triazol-4-yl}methanamine
N-methyl-1-{1-[1-(3,5,5-trimethylhexyl)piperidin-4-yl]-1H-1,2,3-triazol-4-yl}methanamine
N-(3-methyl-1,2,4-thiadiazol-5-yl)-4-(pyrrolidin-1-ylcarbonyl)piperidine-1-carboxamide
N-(3-methyl-1,2,4-thiadiazol-5-yl)-4-(pyrrolidin-1-ylcarbonyl)piperidine-1-carboxamide
N,1,3-trimethyl-N-{[1-(3-methylphenyl)-1H-pyrazol-4-yl]methyl}-1H-pyrazole-5-carboxamide
N,1,3-trimethyl-N-{[1-(3-methylphenyl)-1H-pyrazol-4-yl]methyl}-1H-pyrazole-5-carboxamide
N-(3-methyl-1,2,4-thiadiazol-5-yl)-4-(pyrrolidin-1-ylcarbonyl)piperidine-1-carboxamide
N-(3-methyl-1,2,4-thiadiazol-5-yl)-4-(pyrrolidin-1-ylcarbonyl)piperidine-1-carboxamide
N,1,3-trimethyl-N-{[1-(3-methylphenyl)-1H-pyrazol-4-yl]methyl}-1H-pyrazole-5-carboxamide
N,1,3-trimethyl-N-{[1-(3-methylphenyl)-1H-pyrazol-4-yl]methyl}-1H-pyrazole-5-carboxamide
5-({[1-(4-morpholinyl)cycloheptyl]methyl}amino)-1-pentanol
5-({[1-(4-morpholinyl)cycloheptyl]methyl}amino)-1-pentanol
N-(3-cyclopentylpropyl)-N,4-dimethylpentanamide
N-(3-cyclopentylpropyl)-N,4-dimethylpentanamide
5-({[1-(4-morpholinyl)cycloheptyl]methyl}amino)-1-pentanol
5-({[1-(4-morpholinyl)cycloheptyl]methyl}amino)-1-pentanol
N-(3-cyclopentylpropyl)-N,4-dimethylpentanamide
N-(3-cyclopentylpropyl)-N,4-dimethylpentanamide
2,6-dimethyl-3-[(4-methyl-1-piperazinyl)carbonyl]quinoline
2,6-dimethyl-3-[(4-methyl-1-piperazinyl)carbonyl]quinoline
6-{[1-(3-chlorophenyl)-4-piperidinyl]amino}-2-methyl-2-heptanol
6-{[1-(3-chlorophenyl)-4-piperidinyl]amino}-2-methyl-2-heptanol
2,6-dimethyl-3-[(4-methyl-1-piperazinyl)carbonyl]quinoline
2,6-dimethyl-3-[(4-methyl-1-piperazinyl)carbonyl]quinoline
6-{[1-(3-chlorophenyl)-4-piperidinyl]amino}-2-methyl-2-heptanol
6-{[1-(3-chlorophenyl)-4-piperidinyl]amino}-2-methyl-2-heptanol
3-butyl-4-[(4-hydroxy-2-quinolinyl)carbonyl]-1-methyl-2-piperazinone
3-butyl-4-[(4-hydroxy-2-quinolinyl)carbonyl]-1-methyl-2-piperazinone
methyl 2-[(2-benzyl-3-oxo-1-piperazinyl)carbonyl]benzoate
methyl 2-[(2-benzyl-3-oxo-1-piperazinyl)carbonyl]benzoate
3-butyl-4-[(4-hydroxy-2-quinolinyl)carbonyl]-1-methyl-2-piperazinone
3-butyl-4-[(4-hydroxy-2-quinolinyl)carbonyl]-1-methyl-2-piperazinone
methyl 2-[(2-benzyl-3-oxo-1-piperazinyl)carbonyl]benzoate
methyl 2-[(2-benzyl-3-oxo-1-piperazinyl)carbonyl]benzoate
7,8-dimethyl-2-(1-methyl-1H-pyrazol-4-yl)-4-[(2-methylpyrrolidin-1-yl)carbonyl]quinoline
7,8-dimethyl-2-(1-methyl-1H-pyrazol-4-yl)-4-[(2-methylpyrrolidin-1-yl)carbonyl]quinoline
4-[(3,3-dimethylpyrrolidin-1-yl)carbonyl]-2-(2-ethylpyrimidin-5-yl)-8-methylquinoline
4-[(3,3-dimethylpyrrolidin-1-yl)carbonyl]-2-(2-ethylpyrimidin-5-yl)-8-methylquinoline
7,8-dimethyl-2-(1-methyl-1H-pyrazol-4-yl)-4-[(2-methylpyrrolidin-1-yl)carbonyl]quinoline
7,8-dimethyl-2-(1-methyl-1H-pyrazol-4-yl)-4-[(2-methylpyrrolidin-1-yl)carbonyl]quinoline
4-[(3,3-dimethylpyrrolidin-1-yl)carbonyl]-2-(2-ethylpyrimidin-5-yl)-8-methylquinoline
4-[(3,3-dimethylpyrrolidin-1-yl)carbonyl]-2-(2-ethylpyrimidin-5-yl)-8-methylquinoline
N-(2-{1-[2-(4-chloro-3,5-dimethylphenoxy)propanoyl]-4-piperidinyl}ethyl)acetamide
N-(2-{1-[2-(4-chloro-3,5-dimethylphenoxy)propanoyl]-4-piperidinyl}ethyl)acetamide
4-ethyl-4-[({[1-(4-morpholinyl)cyclopentyl]methyl}amino)methyl]hexanenitrile
4-ethyl-4-[({[1-(4-morpholinyl)cyclopentyl]methyl}amino)methyl]hexanenitrile
N-(2-{1-[2-(4-chloro-3,5-dimethylphenoxy)propanoyl]-4-piperidinyl}ethyl)acetamide
N-(2-{1-[2-(4-chloro-3,5-dimethylphenoxy)propanoyl]-4-piperidinyl}ethyl)acetamide
4-ethyl-4-[({[1-(4-morpholinyl)cyclopentyl]methyl}amino)methyl]hexanenitrile
4-ethyl-4-[({[1-(4-morpholinyl)cyclopentyl]methyl}amino)methyl]hexanenitrile
no compound
no compound
no compound
no compound
no compound
no compound
no compound
no compound
no compound
no compound
no compound
no compound
no compound
no compound
no compound
no compound
no compound
no compound
no compound
no compound
no compound
no compound
no compound
no compound
no compound
no compound
no compound
no compound
no compound
no compound
no compound
no compound
N-[(1-benzylpyrrolidin-3-yl)methyl]-5-methyl-4-(1-methyl-1H-pyrazol-4-yl)pyrimidin-2-amine
N-[(1-benzylpyrrolidin-3-yl)methyl]-5-methyl-4-(1-methyl-1H-pyrazol-4-yl)pyrimidin-2-amine
2-methoxy-3-({4-[(4-phenyl-1H-1,2,3-triazol-1-yl)methyl]piperidin-1-yl}carbonyl)pyridine
2-methoxy-3-({4-[(4-phenyl-1H-1,2,3-triazol-1-yl)methyl]piperidin-1-yl}carbonyl)pyridine
N-[(1-benzylpyrrolidin-3-yl)methyl]-5-methyl-4-(1-methyl-1H-pyrazol-4-yl)pyrimidin-2-amine
N-[(1-benzylpyrrolidin-3-yl)methyl]-5-methyl-4-(1-methyl-1H-pyrazol-4-yl)pyrimidin-2-amine
2-methoxy-3-({4-[(4-phenyl-1H-1,2,3-triazol-1-yl)methyl]piperidin-1-yl}carbonyl)pyridine
2-methoxy-3-({4-[(4-phenyl-1H-1,2,3-triazol-1-yl)methyl]piperidin-1-yl}carbonyl)pyridine
2-butyl-4-methyl-N-(3-methyl-1,2,4-thiadiazol-5-yl)-3-oxopiperazine-1-carboxamide
2-butyl-4-methyl-N-(3-methyl-1,2,4-thiadiazol-5-yl)-3-oxopiperazine-1-carboxamide
4-(4-isobutyl-1H-1,2,3-triazol-1-yl)-1-[(1-methyl-3-propyl-1H-pyrazol-5-yl)carbonyl]piperidine
4-(4-isobutyl-1H-1,2,3-triazol-1-yl)-1-[(1-methyl-3-propyl-1H-pyrazol-5-yl)carbonyl]piperidine
2-butyl-4-methyl-N-(3-methyl-1,2,4-thiadiazol-5-yl)-3-oxopiperazine-1-carboxamide
2-butyl-4-methyl-N-(3-methyl-1,2,4-thiadiazol-5-yl)-3-oxopiperazine-1-carboxamide
4-(4-isobutyl-1H-1,2,3-triazol-1-yl)-1-[(1-methyl-3-propyl-1H-pyrazol-5-yl)carbonyl]piperidine
4-(4-isobutyl-1H-1,2,3-triazol-1-yl)-1-[(1-methyl-3-propyl-1H-pyrazol-5-yl)carbonyl]piperidine
N-ethyl-6-fluoro-2-(2-methylpyrimidin-5-yl)-N-(pyridin-4-ylmethyl)quinoline-4-carboxamide
N-ethyl-6-fluoro-2-(2-methylpyrimidin-5-yl)-N-(pyridin-4-ylmethyl)quinoline-4-carboxamide
2-[4-(1,3-benzodioxol-5-yl)-3,5-dimethyl-1H-pyrazol-1-yl]-N-(2-isopropyl-2H-1,2,3-triazol-4-yl)acetamide
2-[4-(1,3-benzodioxol-5-yl)-3,5-dimethyl-1H-pyrazol-1-yl]-N-(2-isopropyl-2H-1,2,3-triazol-4-yl)acetamide
N-ethyl-6-fluoro-2-(2-methylpyrimidin-5-yl)-N-(pyridin-4-ylmethyl)quinoline-4-carboxamide
N-ethyl-6-fluoro-2-(2-methylpyrimidin-5-yl)-N-(pyridin-4-ylmethyl)quinoline-4-carboxamide
2-[4-(1,3-benzodioxol-5-yl)-3,5-dimethyl-1H-pyrazol-1-yl]-N-(2-isopropyl-2H-1,2,3-triazol-4-yl)acetamide
2-[4-(1,3-benzodioxol-5-yl)-3,5-dimethyl-1H-pyrazol-1-yl]-N-(2-isopropyl-2H-1,2,3-triazol-4-yl)acetamide
1-methyl-4-[2-({4-[1-(2-methylphenyl)-1H-pyrazol-4-yl]pyrimidin-2-yl}amino)ethyl]piperidin-4-ol
1-methyl-4-[2-({4-[1-(2-methylphenyl)-1H-pyrazol-4-yl]pyrimidin-2-yl}amino)ethyl]piperidin-4-ol
N-ethyl-4-[1-(2-fluorophenyl)-1H-pyrazol-4-yl]pyrimidin-2-amine
N-ethyl-4-[1-(2-fluorophenyl)-1H-pyrazol-4-yl]pyrimidin-2-amine
1-methyl-4-[2-({4-[1-(2-methylphenyl)-1H-pyrazol-4-yl]pyrimidin-2-yl}amino)ethyl]piperidin-4-ol
1-methyl-4-[2-({4-[1-(2-methylphenyl)-1H-pyrazol-4-yl]pyrimidin-2-yl}amino)ethyl]piperidin-4-ol
N-ethyl-4-[1-(2-fluorophenyl)-1H-pyrazol-4-yl]pyrimidin-2-amine
N-ethyl-4-[1-(2-fluorophenyl)-1H-pyrazol-4-yl]pyrimidin-2-amine
N-(1-methyl-2-pyridin-4-ylethyl)-4-(1-phenyl-1H-pyrazol-4-yl)pyrimidin-2-amine
N-(1-methyl-2-pyridin-4-ylethyl)-4-(1-phenyl-1H-pyrazol-4-yl)pyrimidin-2-amine
3-(1-methyl-2-pyridin-3-ylethyl)-3,5,6,7,8,9-hexahydro-4H-cyclohepta[4,5]thieno[2,3-d]pyrimidin-4-one
3-(1-methyl-2-pyridin-3-ylethyl)-3,5,6,7,8,9-hexahydro-4H-cyclohepta[4,5]thieno[2,3-d]pyrimidin-4-one
N-(1-methyl-2-pyridin-4-ylethyl)-4-(1-phenyl-1H-pyrazol-4-yl)pyrimidin-2-amine
N-(1-methyl-2-pyridin-4-ylethyl)-4-(1-phenyl-1H-pyrazol-4-yl)pyrimidin-2-amine
3-(1-methyl-2-pyridin-3-ylethyl)-3,5,6,7,8,9-hexahydro-4H-cyclohepta[4,5]thieno[2,3-d]pyrimidin-4-one
3-(1-methyl-2-pyridin-3-ylethyl)-3,5,6,7,8,9-hexahydro-4H-cyclohepta[4,5]thieno[2,3-d]pyrimidin-4-one
2-[3-(4-ethylphenyl)-1H-indazol-1-yl]-N-(2-methyl-2H-1,2,3-triazol-4-yl)acetamide
2-[3-(4-ethylphenyl)-1H-indazol-1-yl]-N-(2-methyl-2H-1,2,3-triazol-4-yl)acetamide
2-[2-(2-azaspiro[4.4]non-2-ylmethyl)phenyl]-6-propylpyrimidin-4(3H)-one
2-[2-(2-azaspiro[4.4]non-2-ylmethyl)phenyl]-6-propylpyrimidin-4(3H)-one
2-[3-(4-ethylphenyl)-1H-indazol-1-yl]-N-(2-methyl-2H-1,2,3-triazol-4-yl)acetamide
2-[3-(4-ethylphenyl)-1H-indazol-1-yl]-N-(2-methyl-2H-1,2,3-triazol-4-yl)acetamide
2-[2-(2-azaspiro[4.4]non-2-ylmethyl)phenyl]-6-propylpyrimidin-4(3H)-one
2-[2-(2-azaspiro[4.4]non-2-ylmethyl)phenyl]-6-propylpyrimidin-4(3H)-one
5,6-dimethyl-2-[4-({methyl[(2-methyl-1,3-thiazol-4-yl)methyl]amino}methyl)phenyl]pyrimidin-4(3H)-one
5,6-dimethyl-2-[4-({methyl[(2-methyl-1,3-thiazol-4-yl)methyl]amino}methyl)phenyl]pyrimidin-4(3H)-one
2-(1-isopropyl-1H-pyrazol-4-yl)-7-methyl-4-(pyrrolidin-1-ylcarbonyl)quinoline
2-(1-isopropyl-1H-pyrazol-4-yl)-7-methyl-4-(pyrrolidin-1-ylcarbonyl)quinoline
5,6-dimethyl-2-[4-({methyl[(2-methyl-1,3-thiazol-4-yl)methyl]amino}methyl)phenyl]pyrimidin-4(3H)-one
5,6-dimethyl-2-[4-({methyl[(2-methyl-1,3-thiazol-4-yl)methyl]amino}methyl)phenyl]pyrimidin-4(3H)-one
2-(1-isopropyl-1H-pyrazol-4-yl)-7-methyl-4-(pyrrolidin-1-ylcarbonyl)quinoline
2-(1-isopropyl-1H-pyrazol-4-yl)-7-methyl-4-(pyrrolidin-1-ylcarbonyl)quinoline
5,6-dimethyl-2-{4-[(4-phenyl-1,4-diazepan-1-yl)methyl]phenyl}pyrimidin-4(3H)-one
5,6-dimethyl-2-{4-[(4-phenyl-1,4-diazepan-1-yl)methyl]phenyl}pyrimidin-4(3H)-one
4-(azepan-1-ylcarbonyl)-2-(1-isopropyl-1H-pyrazol-4-yl)-7-methylquinoline
4-(azepan-1-ylcarbonyl)-2-(1-isopropyl-1H-pyrazol-4-yl)-7-methylquinoline
5,6-dimethyl-2-{4-[(4-phenyl-1,4-diazepan-1-yl)methyl]phenyl}pyrimidin-4(3H)-one
5,6-dimethyl-2-{4-[(4-phenyl-1,4-diazepan-1-yl)methyl]phenyl}pyrimidin-4(3H)-one
4-(azepan-1-ylcarbonyl)-2-(1-isopropyl-1H-pyrazol-4-yl)-7-methylquinoline
4-(azepan-1-ylcarbonyl)-2-(1-isopropyl-1H-pyrazol-4-yl)-7-methylquinoline
N-(1,3-benzodioxol-5-ylmethyl)-N,1,5-trimethyl-1H-pyrazole-3-carboxamide
N-(1,3-benzodioxol-5-ylmethyl)-N,1,5-trimethyl-1H-pyrazole-3-carboxamide
1-[(3,3-dimethyl-2-methylenebicyclo[2.2.1]hept-1-yl)carbonyl]-3-(methoxymethyl)piperidine
1-[(3,3-dimethyl-2-methylenebicyclo[2.2.1]hept-1-yl)carbonyl]-3-(methoxymethyl)piperidine
N-(1,3-benzodioxol-5-ylmethyl)-N,1,5-trimethyl-1H-pyrazole-3-carboxamide
N-(1,3-benzodioxol-5-ylmethyl)-N,1,5-trimethyl-1H-pyrazole-3-carboxamide
1-[(3,3-dimethyl-2-methylenebicyclo[2.2.1]hept-1-yl)carbonyl]-3-(methoxymethyl)piperidine
1-[(3,3-dimethyl-2-methylenebicyclo[2.2.1]hept-1-yl)carbonyl]-3-(methoxymethyl)piperidine
(1,1-dioxidotetrahydro-3-thienyl)ethyl(2-methylpentyl)amine
(1,1-dioxidotetrahydro-3-thienyl)ethyl(2-methylpentyl)amine
1-(2-fluorobenzyl)-4-[(5-methoxy-3-methyl-1H-indol-2-yl)carbonyl]-2-piperazinone
1-(2-fluorobenzyl)-4-[(5-methoxy-3-methyl-1H-indol-2-yl)carbonyl]-2-piperazinone
(1,1-dioxidotetrahydro-3-thienyl)ethyl(2-methylpentyl)amine
(1,1-dioxidotetrahydro-3-thienyl)ethyl(2-methylpentyl)amine
1-(2-fluorobenzyl)-4-[(5-methoxy-3-methyl-1H-indol-2-yl)carbonyl]-2-piperazinone
1-(2-fluorobenzyl)-4-[(5-methoxy-3-methyl-1H-indol-2-yl)carbonyl]-2-piperazinone
N,6-dimethyl-N-(3-thienylmethyl)imidazo[1,2-a]pyridine-2-carboxamide
N,6-dimethyl-N-(3-thienylmethyl)imidazo[1,2-a]pyridine-2-carboxamide
6-(2-adamantylamino)-2-methyl-2-heptanol
6-(2-adamantylamino)-2-methyl-2-heptanol
N,6-dimethyl-N-(3-thienylmethyl)imidazo[1,2-a]pyridine-2-carboxamide
N,6-dimethyl-N-(3-thienylmethyl)imidazo[1,2-a]pyridine-2-carboxamide
6-(2-adamantylamino)-2-methyl-2-heptanol
6-(2-adamantylamino)-2-methyl-2-heptanol
2-[1-isobutyl-4-(7-methoxy-3,7-dimethyloctyl)-2-piperazinyl]ethanol
2-[1-isobutyl-4-(7-methoxy-3,7-dimethyloctyl)-2-piperazinyl]ethanol
3-[(5-chloro-2-thienyl)methyl]-7-methylthieno[3,2-d]pyrimidin-4(3H)-one
3-[(5-chloro-2-thienyl)methyl]-7-methylthieno[3,2-d]pyrimidin-4(3H)-one
2-[1-isobutyl-4-(7-methoxy-3,7-dimethyloctyl)-2-piperazinyl]ethanol
2-[1-isobutyl-4-(7-methoxy-3,7-dimethyloctyl)-2-piperazinyl]ethanol
3-[(5-chloro-2-thienyl)methyl]-7-methylthieno[3,2-d]pyrimidin-4(3H)-one
3-[(5-chloro-2-thienyl)methyl]-7-methylthieno[3,2-d]pyrimidin-4(3H)-one
3-[(5-methoxy-1H-benzimidazol-2-yl)methyl]-6-methylthieno[2,3-d]pyrimidin-4(3H)-one
3-[(5-methoxy-1H-benzimidazol-2-yl)methyl]-6-methylthieno[2,3-d]pyrimidin-4(3H)-one
N-(2-cycloheptylethyl)-N'-(3-methyl-1,2,4-thiadiazol-5-yl)urea
N-(2-cycloheptylethyl)-N'-(3-methyl-1,2,4-thiadiazol-5-yl)urea
3-[(5-methoxy-1H-benzimidazol-2-yl)methyl]-6-methylthieno[2,3-d]pyrimidin-4(3H)-one
3-[(5-methoxy-1H-benzimidazol-2-yl)methyl]-6-methylthieno[2,3-d]pyrimidin-4(3H)-one
N-(2-cycloheptylethyl)-N'-(3-methyl-1,2,4-thiadiazol-5-yl)urea
N-(2-cycloheptylethyl)-N'-(3-methyl-1,2,4-thiadiazol-5-yl)urea
2,6-dimethyl-8-{[(1-phenyl-3-pyrrolidinyl)methyl]amino}-2-octanol
2,6-dimethyl-8-{[(1-phenyl-3-pyrrolidinyl)methyl]amino}-2-octanol
N-({1-[(2-methyl-1H-imidazol-1-yl)methyl]cyclopropyl}methyl)-4-(5-methyl-1-propyl-1H-pyrazol-4-yl)pyrimidin-2-amine
N-({1-[(2-methyl-1H-imidazol-1-yl)methyl]cyclopropyl}methyl)-4-(5-methyl-1-propyl-1H-pyrazol-4-yl)pyrimidin-2-amine
2,6-dimethyl-8-{[(1-phenyl-3-pyrrolidinyl)methyl]amino}-2-octanol
2,6-dimethyl-8-{[(1-phenyl-3-pyrrolidinyl)methyl]amino}-2-octanol
N-({1-[(2-methyl-1H-imidazol-1-yl)methyl]cyclopropyl}methyl)-4-(5-methyl-1-propyl-1H-pyrazol-4-yl)pyrimidin-2-amine
N-({1-[(2-methyl-1H-imidazol-1-yl)methyl]cyclopropyl}methyl)-4-(5-methyl-1-propyl-1H-pyrazol-4-yl)pyrimidin-2-amine
1-(1,2-dimethylpropyl)-5-(1-methylbutyl)-1,4-dihydroimidazo[4,5-c]pyrazole
1-(1,2-dimethylpropyl)-5-(1-methylbutyl)-1,4-dihydroimidazo[4,5-c]pyrazole
3-benzyl-4-[3-(2-furyl)benzoyl]-2-piperazinone
3-benzyl-4-[3-(2-furyl)benzoyl]-2-piperazinone
1-(1,2-dimethylpropyl)-5-(1-methylbutyl)-1,4-dihydroimidazo[4,5-c]pyrazole
1-(1,2-dimethylpropyl)-5-(1-methylbutyl)-1,4-dihydroimidazo[4,5-c]pyrazole
3-benzyl-4-[3-(2-furyl)benzoyl]-2-piperazinone
3-benzyl-4-[3-(2-furyl)benzoyl]-2-piperazinone
2-(1-cyclohexen-1-yl)-N-(3-isoxazolylmethyl)acetamide
2-(1-cyclohexen-1-yl)-N-(3-isoxazolylmethyl)acetamide
4-(4-cyclohexyl-1H-1,2,3-triazol-1-yl)-1-hexanoylpiperidine
4-(4-cyclohexyl-1H-1,2,3-triazol-1-yl)-1-hexanoylpiperidine
2-(1-cyclohexen-1-yl)-N-(3-isoxazolylmethyl)acetamide
2-(1-cyclohexen-1-yl)-N-(3-isoxazolylmethyl)acetamide
4-(4-cyclohexyl-1H-1,2,3-triazol-1-yl)-1-hexanoylpiperidine
4-(4-cyclohexyl-1H-1,2,3-triazol-1-yl)-1-hexanoylpiperidine
N-(1-cyclohexyl-1H-pyrazol-5-yl)-2-cyclopropylacetamide
N-(1-cyclohexyl-1H-pyrazol-5-yl)-2-cyclopropylacetamide
(3-{[(1,4-dimethylpentyl)amino]methyl}-2,4,6-trimethylphenyl)methanol
(3-{[(1,4-dimethylpentyl)amino]methyl}-2,4,6-trimethylphenyl)methanol
N-(1-cyclohexyl-1H-pyrazol-5-yl)-2-cyclopropylacetamide
N-(1-cyclohexyl-1H-pyrazol-5-yl)-2-cyclopropylacetamide
(3-{[(1,4-dimethylpentyl)amino]methyl}-2,4,6-trimethylphenyl)methanol
(3-{[(1,4-dimethylpentyl)amino]methyl}-2,4,6-trimethylphenyl)methanol
2,6-difluoro-N-(1H-indol-2-ylmethyl)benzamide
2,6-difluoro-N-(1H-indol-2-ylmethyl)benzamide
1-cyclohexyl-4-(9H-purin-6-yl)-2-piperazinone
1-cyclohexyl-4-(9H-purin-6-yl)-2-piperazinone
2,6-difluoro-N-(1H-indol-2-ylmethyl)benzamide
2,6-difluoro-N-(1H-indol-2-ylmethyl)benzamide
1-cyclohexyl-4-(9H-purin-6-yl)-2-piperazinone
1-cyclohexyl-4-(9H-purin-6-yl)-2-piperazinone
2-(2-tert-butylpyrimidin-5-yl)-N-isopropyl-N,6-dimethylquinoline-4-carboxamide
2-(2-tert-butylpyrimidin-5-yl)-N-isopropyl-N,6-dimethylquinoline-4-carboxamide
(1-{1-[1-(7-methoxy-3,7-dimethyloctyl)piperidin-4-yl]-1H-1,2,3-triazol-4-yl}-1-methylethyl)amine
(1-{1-[1-(7-methoxy-3,7-dimethyloctyl)piperidin-4-yl]-1H-1,2,3-triazol-4-yl}-1-methylethyl)amine
2-(2-tert-butylpyrimidin-5-yl)-N-isopropyl-N,6-dimethylquinoline-4-carboxamide
2-(2-tert-butylpyrimidin-5-yl)-N-isopropyl-N,6-dimethylquinoline-4-carboxamide
(1-{1-[1-(7-methoxy-3,7-dimethyloctyl)piperidin-4-yl]-1H-1,2,3-triazol-4-yl}-1-methylethyl)amine
(1-{1-[1-(7-methoxy-3,7-dimethyloctyl)piperidin-4-yl]-1H-1,2,3-triazol-4-yl}-1-methylethyl)amine
N-[3-(1H-indazol-1-yl)propyl]-5-methyl-4-(1-methyl-1H-pyrazol-4-yl)pyrimidin-2-amine
N-[3-(1H-indazol-1-yl)propyl]-5-methyl-4-(1-methyl-1H-pyrazol-4-yl)pyrimidin-2-amine
1-(2-{1-[2-(1,3-benzodioxol-5-yloxy)propanoyl]-2-piperidinyl}ethyl)-2-pyrrolidinone
1-(2-{1-[2-(1,3-benzodioxol-5-yloxy)propanoyl]-2-piperidinyl}ethyl)-2-pyrrolidinone
N-[3-(1H-indazol-1-yl)propyl]-5-methyl-4-(1-methyl-1H-pyrazol-4-yl)pyrimidin-2-amine
N-[3-(1H-indazol-1-yl)propyl]-5-methyl-4-(1-methyl-1H-pyrazol-4-yl)pyrimidin-2-amine
1-(2-{1-[2-(1,3-benzodioxol-5-yloxy)propanoyl]-2-piperidinyl}ethyl)-2-pyrrolidinone
1-(2-{1-[2-(1,3-benzodioxol-5-yloxy)propanoyl]-2-piperidinyl}ethyl)-2-pyrrolidinone
no compound
no compound
no compound
no compound
no compound
no compound
no compound
no compound
no compound
no compound
no compound
no compound
no compound
no compound
no compound
no compound
no compound
no compound
no compound
no compound
no compound
no compound
no compound
no compound
no compound
no compound
no compound
no compound
no compound
no compound
no compound
no compound
methyl (1-{[(3-methyl-1,2,4-thiadiazol-5-yl)amino]carbonyl}-3-oxopiperazin-2-yl)acetate
methyl (1-{[(3-methyl-1,2,4-thiadiazol-5-yl)amino]carbonyl}-3-oxopiperazin-2-yl)acetate
6-fluoro-N-isopropyl-2-(2-isopropylpyrimidin-5-yl)-N-methylquinoline-4-carboxamide
6-fluoro-N-isopropyl-2-(2-isopropylpyrimidin-5-yl)-N-methylquinoline-4-carboxamide
methyl (1-{[(3-methyl-1,2,4-thiadiazol-5-yl)amino]carbonyl}-3-oxopiperazin-2-yl)acetate
methyl (1-{[(3-methyl-1,2,4-thiadiazol-5-yl)amino]carbonyl}-3-oxopiperazin-2-yl)acetate
6-fluoro-N-isopropyl-2-(2-isopropylpyrimidin-5-yl)-N-methylquinoline-4-carboxamide
6-fluoro-N-isopropyl-2-(2-isopropylpyrimidin-5-yl)-N-methylquinoline-4-carboxamide
N-{[1-(cyclopropylcarbonyl)-3-piperidinyl]methyl}-6-methylnicotinamide
N-{[1-(cyclopropylcarbonyl)-3-piperidinyl]methyl}-6-methylnicotinamide
N-ethyl-N-isopropyl-2-(2-isopropylpyrimidin-5-yl)-7-methylquinoline-4-carboxamide
N-ethyl-N-isopropyl-2-(2-isopropylpyrimidin-5-yl)-7-methylquinoline-4-carboxamide
N-{[1-(cyclopropylcarbonyl)-3-piperidinyl]methyl}-6-methylnicotinamide
N-{[1-(cyclopropylcarbonyl)-3-piperidinyl]methyl}-6-methylnicotinamide
N-ethyl-N-isopropyl-2-(2-isopropylpyrimidin-5-yl)-7-methylquinoline-4-carboxamide
N-ethyl-N-isopropyl-2-(2-isopropylpyrimidin-5-yl)-7-methylquinoline-4-carboxamide
2-(1-{[1-(5,6-dimethylthieno[2,3-d]pyrimidin-4-yl)piperidin-3-yl]methyl}-1H-1,2,3-triazol-4-yl)propan-2-amine
2-(1-{[1-(5,6-dimethylthieno[2,3-d]pyrimidin-4-yl)piperidin-3-yl]methyl}-1H-1,2,3-triazol-4-yl)propan-2-amine
2-({3-[(4-isobutyl-1H-1,2,3-triazol-1-yl)methyl]piperidin-1-yl}carbonyl)-6-methylimidazo[1,2-a]pyridine
2-({3-[(4-isobutyl-1H-1,2,3-triazol-1-yl)methyl]piperidin-1-yl}carbonyl)-6-methylimidazo[1,2-a]pyridine
2-(1-{[1-(5,6-dimethylthieno[2,3-d]pyrimidin-4-yl)piperidin-3-yl]methyl}-1H-1,2,3-triazol-4-yl)propan-2-amine
2-(1-{[1-(5,6-dimethylthieno[2,3-d]pyrimidin-4-yl)piperidin-3-yl]methyl}-1H-1,2,3-triazol-4-yl)propan-2-amine
2-({3-[(4-isobutyl-1H-1,2,3-triazol-1-yl)methyl]piperidin-1-yl}carbonyl)-6-methylimidazo[1,2-a]pyridine
2-({3-[(4-isobutyl-1H-1,2,3-triazol-1-yl)methyl]piperidin-1-yl}carbonyl)-6-methylimidazo[1,2-a]pyridine
2-({3-[(4-isobutyl-1H-1,2,3-triazol-1-yl)methyl]piperidin-1-yl}carbonyl)imidazo[1,2-a]pyrimidine
2-({3-[(4-isobutyl-1H-1,2,3-triazol-1-yl)methyl]piperidin-1-yl}carbonyl)imidazo[1,2-a]pyrimidine
2-(1-{[1-(5,6-dimethylthieno[2,3-d]pyrimidin-4-yl)piperidin-4-yl]methyl}-1H-1,2,3-triazol-4-yl)propan-2-amine
2-(1-{[1-(5,6-dimethylthieno[2,3-d]pyrimidin-4-yl)piperidin-4-yl]methyl}-1H-1,2,3-triazol-4-yl)propan-2-amine
2-({3-[(4-isobutyl-1H-1,2,3-triazol-1-yl)methyl]piperidin-1-yl}carbonyl)imidazo[1,2-a]pyrimidine
2-({3-[(4-isobutyl-1H-1,2,3-triazol-1-yl)methyl]piperidin-1-yl}carbonyl)imidazo[1,2-a]pyrimidine
2-(1-{[1-(5,6-dimethylthieno[2,3-d]pyrimidin-4-yl)piperidin-4-yl]methyl}-1H-1,2,3-triazol-4-yl)propan-2-amine
2-(1-{[1-(5,6-dimethylthieno[2,3-d]pyrimidin-4-yl)piperidin-4-yl]methyl}-1H-1,2,3-triazol-4-yl)propan-2-amine
1-methyl-5-(1-methyl-5-phenyl-1H-pyrazol-4-yl)-3-pyridin-3-yl-1,4-dihydroimidazo[4,5-c]pyrazole
1-methyl-5-(1-methyl-5-phenyl-1H-pyrazol-4-yl)-3-pyridin-3-yl-1,4-dihydroimidazo[4,5-c]pyrazole
3-[(2-isopropyl-1,3-thiazol-4-yl)methyl]-5,6,7,8-tetrahydro[1]benzothieno[2,3-d]pyrimidin-4(3H)-one
3-[(2-isopropyl-1,3-thiazol-4-yl)methyl]-5,6,7,8-tetrahydro[1]benzothieno[2,3-d]pyrimidin-4(3H)-one
1-methyl-5-(1-methyl-5-phenyl-1H-pyrazol-4-yl)-3-pyridin-3-yl-1,4-dihydroimidazo[4,5-c]pyrazole
1-methyl-5-(1-methyl-5-phenyl-1H-pyrazol-4-yl)-3-pyridin-3-yl-1,4-dihydroimidazo[4,5-c]pyrazole
3-[(2-isopropyl-1,3-thiazol-4-yl)methyl]-5,6,7,8-tetrahydro[1]benzothieno[2,3-d]pyrimidin-4(3H)-one
3-[(2-isopropyl-1,3-thiazol-4-yl)methyl]-5,6,7,8-tetrahydro[1]benzothieno[2,3-d]pyrimidin-4(3H)-one
4-[1-(4-methoxyphenyl)-1H-pyrazol-4-yl]-N-methyl-N-(pyrazin-2-ylmethyl)pyrimidin-2-amine
4-[1-(4-methoxyphenyl)-1H-pyrazol-4-yl]-N-methyl-N-(pyrazin-2-ylmethyl)pyrimidin-2-amine
2-[4-(1,3-benzodioxol-5-yl)-1H-pyrazol-1-yl]-N-(2-ethyl-2H-1,2,3-triazol-4-yl)acetamide
2-[4-(1,3-benzodioxol-5-yl)-1H-pyrazol-1-yl]-N-(2-ethyl-2H-1,2,3-triazol-4-yl)acetamide
4-[1-(4-methoxyphenyl)-1H-pyrazol-4-yl]-N-methyl-N-(pyrazin-2-ylmethyl)pyrimidin-2-amine
4-[1-(4-methoxyphenyl)-1H-pyrazol-4-yl]-N-methyl-N-(pyrazin-2-ylmethyl)pyrimidin-2-amine
2-[4-(1,3-benzodioxol-5-yl)-1H-pyrazol-1-yl]-N-(2-ethyl-2H-1,2,3-triazol-4-yl)acetamide
2-[4-(1,3-benzodioxol-5-yl)-1H-pyrazol-1-yl]-N-(2-ethyl-2H-1,2,3-triazol-4-yl)acetamide
(1,5-dimethyl-4-hexen-1-yl)[5-(4-morpholinyl)pentyl]amine
(1,5-dimethyl-4-hexen-1-yl)[5-(4-morpholinyl)pentyl]amine
7-fluoro-2-(1-isopropyl-1H-pyrazol-4-yl)-N-methyl-N-(pyridin-3-ylmethyl)quinoline-4-carboxamide
7-fluoro-2-(1-isopropyl-1H-pyrazol-4-yl)-N-methyl-N-(pyridin-3-ylmethyl)quinoline-4-carboxamide
(1,5-dimethyl-4-hexen-1-yl)[5-(4-morpholinyl)pentyl]amine
(1,5-dimethyl-4-hexen-1-yl)[5-(4-morpholinyl)pentyl]amine
7-fluoro-2-(1-isopropyl-1H-pyrazol-4-yl)-N-methyl-N-(pyridin-3-ylmethyl)quinoline-4-carboxamide
7-fluoro-2-(1-isopropyl-1H-pyrazol-4-yl)-N-methyl-N-(pyridin-3-ylmethyl)quinoline-4-carboxamide
3-(4-chlorophenyl)-N-(3-methyl-1,2,4-thiadiazol-5-yl)piperidine-1-carboxamide
3-(4-chlorophenyl)-N-(3-methyl-1,2,4-thiadiazol-5-yl)piperidine-1-carboxamide
4-(azepan-1-ylcarbonyl)-2-(1-ethyl-1H-pyrazol-4-yl)-7,8-dimethylquinoline
4-(azepan-1-ylcarbonyl)-2-(1-ethyl-1H-pyrazol-4-yl)-7,8-dimethylquinoline
3-(4-chlorophenyl)-N-(3-methyl-1,2,4-thiadiazol-5-yl)piperidine-1-carboxamide
3-(4-chlorophenyl)-N-(3-methyl-1,2,4-thiadiazol-5-yl)piperidine-1-carboxamide
4-(azepan-1-ylcarbonyl)-2-(1-ethyl-1H-pyrazol-4-yl)-7,8-dimethylquinoline
4-(azepan-1-ylcarbonyl)-2-(1-ethyl-1H-pyrazol-4-yl)-7,8-dimethylquinoline
(2S*)-2-{[2-(4-chlorophenyl)-1-methylethyl]amino}-4-methyl-1-pentanol
(2S*)-2-{[2-(4-chlorophenyl)-1-methylethyl]amino}-4-methyl-1-pentanol
N-[(5-chloro-1H-indol-2-yl)methyl]-2-(3-hydroxyphenyl)acetamide
N-[(5-chloro-1H-indol-2-yl)methyl]-2-(3-hydroxyphenyl)acetamide
(2S*)-2-{[2-(4-chlorophenyl)-1-methylethyl]amino}-4-methyl-1-pentanol
(2S*)-2-{[2-(4-chlorophenyl)-1-methylethyl]amino}-4-methyl-1-pentanol
N-[(5-chloro-1H-indol-2-yl)methyl]-2-(3-hydroxyphenyl)acetamide
N-[(5-chloro-1H-indol-2-yl)methyl]-2-(3-hydroxyphenyl)acetamide
3-[2-(1-adamantyl)-1-methylethyl]pteridin-4(3H)-one
3-[2-(1-adamantyl)-1-methylethyl]pteridin-4(3H)-one
N-[(5-fluoro-1H-indol-2-yl)methyl]isonicotinamide 1-oxide
N-[(5-fluoro-1H-indol-2-yl)methyl]isonicotinamide 1-oxide
3-[2-(1-adamantyl)-1-methylethyl]pteridin-4(3H)-one
3-[2-(1-adamantyl)-1-methylethyl]pteridin-4(3H)-one
N-[(5-fluoro-1H-indol-2-yl)methyl]isonicotinamide 1-oxide
N-[(5-fluoro-1H-indol-2-yl)methyl]isonicotinamide 1-oxide
1'-ethyl-3-(1-pyrrolidinylmethyl)-1,4'-bipiperidine
1'-ethyl-3-(1-pyrrolidinylmethyl)-1,4'-bipiperidine
2-methyl-6-({1-methyl-2-[3-(trifluoromethyl)phenyl]ethyl}amino)-2-heptanol
2-methyl-6-({1-methyl-2-[3-(trifluoromethyl)phenyl]ethyl}amino)-2-heptanol
1'-ethyl-3-(1-pyrrolidinylmethyl)-1,4'-bipiperidine
1'-ethyl-3-(1-pyrrolidinylmethyl)-1,4'-bipiperidine
2-methyl-6-({1-methyl-2-[3-(trifluoromethyl)phenyl]ethyl}amino)-2-heptanol
2-methyl-6-({1-methyl-2-[3-(trifluoromethyl)phenyl]ethyl}amino)-2-heptanol
(cyclopropylmethyl){[1-(4-morpholinyl)cycloheptyl]methyl}amine
(cyclopropylmethyl){[1-(4-morpholinyl)cycloheptyl]methyl}amine
(2S)-2-[(1,4-dimethylpentyl)amino]-3-phenyl-1-propanol
(2S)-2-[(1,4-dimethylpentyl)amino]-3-phenyl-1-propanol
(cyclopropylmethyl){[1-(4-morpholinyl)cycloheptyl]methyl}amine
(cyclopropylmethyl){[1-(4-morpholinyl)cycloheptyl]methyl}amine
(2S)-2-[(1,4-dimethylpentyl)amino]-3-phenyl-1-propanol
(2S)-2-[(1,4-dimethylpentyl)amino]-3-phenyl-1-propanol
6-chloro-2-(2,4-dimethoxyphenyl)quinoline
6-chloro-2-(2,4-dimethoxyphenyl)quinoline
7-fluoro-2-(1-isopropyl-1H-pyrazol-4-yl)-4-[(2-methylpyrrolidin-1-yl)carbonyl]quinoline
7-fluoro-2-(1-isopropyl-1H-pyrazol-4-yl)-4-[(2-methylpyrrolidin-1-yl)carbonyl]quinoline
6-chloro-2-(2,4-dimethoxyphenyl)quinoline
6-chloro-2-(2,4-dimethoxyphenyl)quinoline
7-fluoro-2-(1-isopropyl-1H-pyrazol-4-yl)-4-[(2-methylpyrrolidin-1-yl)carbonyl]quinoline
7-fluoro-2-(1-isopropyl-1H-pyrazol-4-yl)-4-[(2-methylpyrrolidin-1-yl)carbonyl]quinoline
2-(1-{[1-(5-fluoro-2-methylbenzoyl)piperidin-3-yl]methyl}-1H-1,2,3-triazol-4-yl)propan-2-amine
2-(1-{[1-(5-fluoro-2-methylbenzoyl)piperidin-3-yl]methyl}-1H-1,2,3-triazol-4-yl)propan-2-amine
6-fluoro-N-isobutyl-2-(1-isopropyl-1H-pyrazol-4-yl)-N-methylquinoline-4-carboxamide
6-fluoro-N-isobutyl-2-(1-isopropyl-1H-pyrazol-4-yl)-N-methylquinoline-4-carboxamide
2-(1-{[1-(5-fluoro-2-methylbenzoyl)piperidin-3-yl]methyl}-1H-1,2,3-triazol-4-yl)propan-2-amine
2-(1-{[1-(5-fluoro-2-methylbenzoyl)piperidin-3-yl]methyl}-1H-1,2,3-triazol-4-yl)propan-2-amine
6-fluoro-N-isobutyl-2-(1-isopropyl-1H-pyrazol-4-yl)-N-methylquinoline-4-carboxamide
6-fluoro-N-isobutyl-2-(1-isopropyl-1H-pyrazol-4-yl)-N-methylquinoline-4-carboxamide
4-[2-methyl-4-(piperazin-1-ylmethyl)phenoxy]tetrahydro-2H-thiopyran-4-carboxylic acid
4-[2-methyl-4-(piperazin-1-ylmethyl)phenoxy]tetrahydro-2H-thiopyran-4-carboxylic acid
N-[(1-ethyl-1H-imidazol-5-yl)methyl]-4-(1,3,5-trimethyl-1H-pyrazol-4-yl)pyrimidin-2-amine
N-[(1-ethyl-1H-imidazol-5-yl)methyl]-4-(1,3,5-trimethyl-1H-pyrazol-4-yl)pyrimidin-2-amine
4-[2-methyl-4-(piperazin-1-ylmethyl)phenoxy]tetrahydro-2H-thiopyran-4-carboxylic acid
4-[2-methyl-4-(piperazin-1-ylmethyl)phenoxy]tetrahydro-2H-thiopyran-4-carboxylic acid
N-[(1-ethyl-1H-imidazol-5-yl)methyl]-4-(1,3,5-trimethyl-1H-pyrazol-4-yl)pyrimidin-2-amine
N-[(1-ethyl-1H-imidazol-5-yl)methyl]-4-(1,3,5-trimethyl-1H-pyrazol-4-yl)pyrimidin-2-amine
2,6-dimethyl-8-{[(4-phenyltetrahydro-2H-pyran-4-yl)methyl]amino}-2-octanol
2,6-dimethyl-8-{[(4-phenyltetrahydro-2H-pyran-4-yl)methyl]amino}-2-octanol
2,2,6,6-tetramethyl-N-(1-methyl-3-phenylpropyl)-4-piperidinamine
2,2,6,6-tetramethyl-N-(1-methyl-3-phenylpropyl)-4-piperidinamine
2,6-dimethyl-8-{[(4-phenyltetrahydro-2H-pyran-4-yl)methyl]amino}-2-octanol
2,6-dimethyl-8-{[(4-phenyltetrahydro-2H-pyran-4-yl)methyl]amino}-2-octanol
2,2,6,6-tetramethyl-N-(1-methyl-3-phenylpropyl)-4-piperidinamine
2,2,6,6-tetramethyl-N-(1-methyl-3-phenylpropyl)-4-piperidinamine
N-{3-[(dimethylamino)methyl]benzyl}-N-methyl-2,3-dihydro-1,4-benzodioxine-6-carboxamide
N-{3-[(dimethylamino)methyl]benzyl}-N-methyl-2,3-dihydro-1,4-benzodioxine-6-carboxamide
1-[(3,3-dimethyl-2-methylenebicyclo[2.2.1]hept-1-yl)carbonyl]-3-(2-fluorophenyl)pyrrolidine
1-[(3,3-dimethyl-2-methylenebicyclo[2.2.1]hept-1-yl)carbonyl]-3-(2-fluorophenyl)pyrrolidine
N-{3-[(dimethylamino)methyl]benzyl}-N-methyl-2,3-dihydro-1,4-benzodioxine-6-carboxamide
N-{3-[(dimethylamino)methyl]benzyl}-N-methyl-2,3-dihydro-1,4-benzodioxine-6-carboxamide
1-[(3,3-dimethyl-2-methylenebicyclo[2.2.1]hept-1-yl)carbonyl]-3-(2-fluorophenyl)pyrrolidine
1-[(3,3-dimethyl-2-methylenebicyclo[2.2.1]hept-1-yl)carbonyl]-3-(2-fluorophenyl)pyrrolidine
2,7,8-trimethyl-4-[(3-methyl-1-piperidinyl)carbonyl]quinoline
2,7,8-trimethyl-4-[(3-methyl-1-piperidinyl)carbonyl]quinoline
6-{[(2E)-3-(4-fluorophenyl)-2-propen-1-yl]amino}-2-methyl-2-heptanol
6-{[(2E)-3-(4-fluorophenyl)-2-propen-1-yl]amino}-2-methyl-2-heptanol
2,7,8-trimethyl-4-[(3-methyl-1-piperidinyl)carbonyl]quinoline
2,7,8-trimethyl-4-[(3-methyl-1-piperidinyl)carbonyl]quinoline
6-{[(2E)-3-(4-fluorophenyl)-2-propen-1-yl]amino}-2-methyl-2-heptanol
6-{[(2E)-3-(4-fluorophenyl)-2-propen-1-yl]amino}-2-methyl-2-heptanol
N-(1H-benzimidazol-2-ylmethyl)-N,1-dimethyl-6-oxo-1,6-dihydro-3-pyridazinecarboxamide
N-(1H-benzimidazol-2-ylmethyl)-N,1-dimethyl-6-oxo-1,6-dihydro-3-pyridazinecarboxamide
methyl 3-{1-[(3,3-dimethyl-2-methylenebicyclo[2.2.1]hept-1-yl)carbonyl]-4-piperidinyl}propanoate
methyl 3-{1-[(3,3-dimethyl-2-methylenebicyclo[2.2.1]hept-1-yl)carbonyl]-4-piperidinyl}propanoate
N-(1H-benzimidazol-2-ylmethyl)-N,1-dimethyl-6-oxo-1,6-dihydro-3-pyridazinecarboxamide
N-(1H-benzimidazol-2-ylmethyl)-N,1-dimethyl-6-oxo-1,6-dihydro-3-pyridazinecarboxamide
methyl 3-{1-[(3,3-dimethyl-2-methylenebicyclo[2.2.1]hept-1-yl)carbonyl]-4-piperidinyl}propanoate
methyl 3-{1-[(3,3-dimethyl-2-methylenebicyclo[2.2.1]hept-1-yl)carbonyl]-4-piperidinyl}propanoate
2-(4-{[1-(3-chlorophenyl)-1H-pyrazol-4-yl]methyl}-1-methyl-2-piperazinyl)ethanol
2-(4-{[1-(3-chlorophenyl)-1H-pyrazol-4-yl]methyl}-1-methyl-2-piperazinyl)ethanol
ethyl 4-[(6-chloroimidazo[1,2-a]pyridin-2-yl)carbonyl]-1-piperazinecarboxylate
ethyl 4-[(6-chloroimidazo[1,2-a]pyridin-2-yl)carbonyl]-1-piperazinecarboxylate
2-(4-{[1-(3-chlorophenyl)-1H-pyrazol-4-yl]methyl}-1-methyl-2-piperazinyl)ethanol
2-(4-{[1-(3-chlorophenyl)-1H-pyrazol-4-yl]methyl}-1-methyl-2-piperazinyl)ethanol
ethyl 4-[(6-chloroimidazo[1,2-a]pyridin-2-yl)carbonyl]-1-piperazinecarboxylate
ethyl 4-[(6-chloroimidazo[1,2-a]pyridin-2-yl)carbonyl]-1-piperazinecarboxylate
no compound
no compound
no compound
no compound
no compound
no compound
no compound
no compound
no compound
no compound
no compound
no compound
no compound
no compound
no compound
no compound
no compound
no compound
no compound
no compound
no compound
no compound
no compound
no compound
no compound
no compound
no compound
no compound
no compound
no compound
no compound
no compound
N-{3-[(dimethylamino)methyl]benzyl}-N'-(3-methyl-1,2,4-thiadiazol-5-yl)urea
N-{3-[(dimethylamino)methyl]benzyl}-N'-(3-methyl-1,2,4-thiadiazol-5-yl)urea
2-(2-cyclopropylpyrimidin-5-yl)-4-[(3,3-dimethylpyrrolidin-1-yl)carbonyl]-7-fluoroquinoline
2-(2-cyclopropylpyrimidin-5-yl)-4-[(3,3-dimethylpyrrolidin-1-yl)carbonyl]-7-fluoroquinoline
N-{3-[(dimethylamino)methyl]benzyl}-N'-(3-methyl-1,2,4-thiadiazol-5-yl)urea
N-{3-[(dimethylamino)methyl]benzyl}-N'-(3-methyl-1,2,4-thiadiazol-5-yl)urea
2-(2-cyclopropylpyrimidin-5-yl)-4-[(3,3-dimethylpyrrolidin-1-yl)carbonyl]-7-fluoroquinoline
2-(2-cyclopropylpyrimidin-5-yl)-4-[(3,3-dimethylpyrrolidin-1-yl)carbonyl]-7-fluoroquinoline
2-[3-(4-methyl-1,3-thiazol-5-yl)-1H-pyrazol-1-yl]-N-[1-(2-thienylmethyl)-1H-pyrazol-5-yl]acetamide
2-[3-(4-methyl-1,3-thiazol-5-yl)-1H-pyrazol-1-yl]-N-[1-(2-thienylmethyl)-1H-pyrazol-5-yl]acetamide
4-(3,4-dihydroisoquinolin-2(1H)-ylcarbonyl)-7-fluoro-2-(2-methylpyrimidin-5-yl)quinoline
4-(3,4-dihydroisoquinolin-2(1H)-ylcarbonyl)-7-fluoro-2-(2-methylpyrimidin-5-yl)quinoline
2-[3-(4-methyl-1,3-thiazol-5-yl)-1H-pyrazol-1-yl]-N-[1-(2-thienylmethyl)-1H-pyrazol-5-yl]acetamide
2-[3-(4-methyl-1,3-thiazol-5-yl)-1H-pyrazol-1-yl]-N-[1-(2-thienylmethyl)-1H-pyrazol-5-yl]acetamide
4-(3,4-dihydroisoquinolin-2(1H)-ylcarbonyl)-7-fluoro-2-(2-methylpyrimidin-5-yl)quinoline
4-(3,4-dihydroisoquinolin-2(1H)-ylcarbonyl)-7-fluoro-2-(2-methylpyrimidin-5-yl)quinoline
4-[1-(3-methoxyphenyl)-1H-pyrazol-4-yl]-N-methyl-N-(pyridin-3-ylmethyl)pyrimidin-2-amine
4-[1-(3-methoxyphenyl)-1H-pyrazol-4-yl]-N-methyl-N-(pyridin-3-ylmethyl)pyrimidin-2-amine
4-(4-{[2-(aminomethyl)morpholin-4-yl]methyl}-2-methylphenoxy)tetrahydro-2H-thiopyran-4-carboxylic acid
4-(4-{[2-(aminomethyl)morpholin-4-yl]methyl}-2-methylphenoxy)tetrahydro-2H-thiopyran-4-carboxylic acid
4-[1-(3-methoxyphenyl)-1H-pyrazol-4-yl]-N-methyl-N-(pyridin-3-ylmethyl)pyrimidin-2-amine
4-[1-(3-methoxyphenyl)-1H-pyrazol-4-yl]-N-methyl-N-(pyridin-3-ylmethyl)pyrimidin-2-amine
4-(4-{[2-(aminomethyl)morpholin-4-yl]methyl}-2-methylphenoxy)tetrahydro-2H-thiopyran-4-carboxylic acid
4-(4-{[2-(aminomethyl)morpholin-4-yl]methyl}-2-methylphenoxy)tetrahydro-2H-thiopyran-4-carboxylic acid
2-{1-[1-(3-isopropoxybenzoyl)piperidin-4-yl]-1H-1,2,3-triazol-4-yl}propan-2-ol
2-{1-[1-(3-isopropoxybenzoyl)piperidin-4-yl]-1H-1,2,3-triazol-4-yl}propan-2-ol
4-[1-(4-fluorophenyl)-1H-pyrazol-4-yl]-N-[(4-methyl-1,3-thiazol-2-yl)methyl]pyrimidin-2-amine
4-[1-(4-fluorophenyl)-1H-pyrazol-4-yl]-N-[(4-methyl-1,3-thiazol-2-yl)methyl]pyrimidin-2-amine
2-{1-[1-(3-isopropoxybenzoyl)piperidin-4-yl]-1H-1,2,3-triazol-4-yl}propan-2-ol
2-{1-[1-(3-isopropoxybenzoyl)piperidin-4-yl]-1H-1,2,3-triazol-4-yl}propan-2-ol
4-[1-(4-fluorophenyl)-1H-pyrazol-4-yl]-N-[(4-methyl-1,3-thiazol-2-yl)methyl]pyrimidin-2-amine
4-[1-(4-fluorophenyl)-1H-pyrazol-4-yl]-N-[(4-methyl-1,3-thiazol-2-yl)methyl]pyrimidin-2-amine
2-[3-(2-chloro-4-fluorophenyl)-1H-indazol-1-yl]-N-(2-methyl-2H-1,2,3-triazol-4-yl)acetamide
2-[3-(2-chloro-4-fluorophenyl)-1H-indazol-1-yl]-N-(2-methyl-2H-1,2,3-triazol-4-yl)acetamide
4-(1,3-dimethyl-1H-pyrazol-4-yl)-N-methyl-N-[(5-methyl-2-furyl)methyl]pyrimidin-2-amine
4-(1,3-dimethyl-1H-pyrazol-4-yl)-N-methyl-N-[(5-methyl-2-furyl)methyl]pyrimidin-2-amine
2-[3-(2-chloro-4-fluorophenyl)-1H-indazol-1-yl]-N-(2-methyl-2H-1,2,3-triazol-4-yl)acetamide
2-[3-(2-chloro-4-fluorophenyl)-1H-indazol-1-yl]-N-(2-methyl-2H-1,2,3-triazol-4-yl)acetamide
4-(1,3-dimethyl-1H-pyrazol-4-yl)-N-methyl-N-[(5-methyl-2-furyl)methyl]pyrimidin-2-amine
4-(1,3-dimethyl-1H-pyrazol-4-yl)-N-methyl-N-[(5-methyl-2-furyl)methyl]pyrimidin-2-amine
2-[3-(2,5-difluorophenyl)-1H-indazol-1-yl]-N-(2-methyl-2H-1,2,3-triazol-4-yl)acetamide
2-[3-(2,5-difluorophenyl)-1H-indazol-1-yl]-N-(2-methyl-2H-1,2,3-triazol-4-yl)acetamide
N-methyl-4-{[3-(phenoxymethyl)-1,4,6,7-tetrahydro-5H-pyrazolo[4,3-c]pyridin-5-yl]carbonyl}pyridin-2-amine
N-methyl-4-{[3-(phenoxymethyl)-1,4,6,7-tetrahydro-5H-pyrazolo[4,3-c]pyridin-5-yl]carbonyl}pyridin-2-amine
2-[3-(2,5-difluorophenyl)-1H-indazol-1-yl]-N-(2-methyl-2H-1,2,3-triazol-4-yl)acetamide
2-[3-(2,5-difluorophenyl)-1H-indazol-1-yl]-N-(2-methyl-2H-1,2,3-triazol-4-yl)acetamide
N-methyl-4-{[3-(phenoxymethyl)-1,4,6,7-tetrahydro-5H-pyrazolo[4,3-c]pyridin-5-yl]carbonyl}pyridin-2-amine
N-methyl-4-{[3-(phenoxymethyl)-1,4,6,7-tetrahydro-5H-pyrazolo[4,3-c]pyridin-5-yl]carbonyl}pyridin-2-amine
2-(1-tert-butyl-1H-pyrazol-4-yl)-N-isopropyl-N,8-dimethylquinoline-4-carboxamide
2-(1-tert-butyl-1H-pyrazol-4-yl)-N-isopropyl-N,8-dimethylquinoline-4-carboxamide
N-[2-(6-methoxy-1H-benzimidazol-2-yl)ethyl]-N'-(5-methyl-1,3,4-thiadiazol-2-yl)urea
N-[2-(6-methoxy-1H-benzimidazol-2-yl)ethyl]-N'-(5-methyl-1,3,4-thiadiazol-2-yl)urea
2-(1-tert-butyl-1H-pyrazol-4-yl)-N-isopropyl-N,8-dimethylquinoline-4-carboxamide
2-(1-tert-butyl-1H-pyrazol-4-yl)-N-isopropyl-N,8-dimethylquinoline-4-carboxamide
N-[2-(6-methoxy-1H-benzimidazol-2-yl)ethyl]-N'-(5-methyl-1,3,4-thiadiazol-2-yl)urea
N-[2-(6-methoxy-1H-benzimidazol-2-yl)ethyl]-N'-(5-methyl-1,3,4-thiadiazol-2-yl)urea
N-isopropyl-2-(1-isopropyl-1H-pyrazol-4-yl)-N,8-dimethylquinoline-4-carboxamide
N-isopropyl-2-(1-isopropyl-1H-pyrazol-4-yl)-N,8-dimethylquinoline-4-carboxamide
4-[(3,3-dimethylpyrrolidin-1-yl)carbonyl]-7-fluoro-2-(1-isopropyl-1H-pyrazol-4-yl)quinoline
4-[(3,3-dimethylpyrrolidin-1-yl)carbonyl]-7-fluoro-2-(1-isopropyl-1H-pyrazol-4-yl)quinoline
N-isopropyl-2-(1-isopropyl-1H-pyrazol-4-yl)-N,8-dimethylquinoline-4-carboxamide
N-isopropyl-2-(1-isopropyl-1H-pyrazol-4-yl)-N,8-dimethylquinoline-4-carboxamide
4-[(3,3-dimethylpyrrolidin-1-yl)carbonyl]-7-fluoro-2-(1-isopropyl-1H-pyrazol-4-yl)quinoline
4-[(3,3-dimethylpyrrolidin-1-yl)carbonyl]-7-fluoro-2-(1-isopropyl-1H-pyrazol-4-yl)quinoline
2-[4-(2-amino-6-methoxypyrimidin-4-yl)-1H-pyrazol-1-yl]-N-(2-methyl-2H-1,2,3-triazol-4-yl)acetamide
2-[4-(2-amino-6-methoxypyrimidin-4-yl)-1H-pyrazol-1-yl]-N-(2-methyl-2H-1,2,3-triazol-4-yl)acetamide
5-{[4-(4-methoxybenzoyl)-1-piperazinyl]carbonyl}-1,3-benzothiazol-2-amine
5-{[4-(4-methoxybenzoyl)-1-piperazinyl]carbonyl}-1,3-benzothiazol-2-amine
2-[4-(2-amino-6-methoxypyrimidin-4-yl)-1H-pyrazol-1-yl]-N-(2-methyl-2H-1,2,3-triazol-4-yl)acetamide
2-[4-(2-amino-6-methoxypyrimidin-4-yl)-1H-pyrazol-1-yl]-N-(2-methyl-2H-1,2,3-triazol-4-yl)acetamide
5-{[4-(4-methoxybenzoyl)-1-piperazinyl]carbonyl}-1,3-benzothiazol-2-amine
5-{[4-(4-methoxybenzoyl)-1-piperazinyl]carbonyl}-1,3-benzothiazol-2-amine
2-(6-chloroquinolin-2-yl)-N,N-dimethylbenzamide
2-(6-chloroquinolin-2-yl)-N,N-dimethylbenzamide
methyl [4-(6-methoxy-4-pyrimidinyl)-2-oxo-1-piperazinyl]acetate
methyl [4-(6-methoxy-4-pyrimidinyl)-2-oxo-1-piperazinyl]acetate
2-(6-chloroquinolin-2-yl)-N,N-dimethylbenzamide
2-(6-chloroquinolin-2-yl)-N,N-dimethylbenzamide
methyl [4-(6-methoxy-4-pyrimidinyl)-2-oxo-1-piperazinyl]acetate
methyl [4-(6-methoxy-4-pyrimidinyl)-2-oxo-1-piperazinyl]acetate
2,6-dimethyl-8-{[1-methyl-2-(3-thienyl)ethyl]amino}-2-octanol
2,6-dimethyl-8-{[1-methyl-2-(3-thienyl)ethyl]amino}-2-octanol
2-methyl-6-{[3-(5-methyl-2-furyl)butyl]amino}-2-heptanol
2-methyl-6-{[3-(5-methyl-2-furyl)butyl]amino}-2-heptanol
2,6-dimethyl-8-{[1-methyl-2-(3-thienyl)ethyl]amino}-2-octanol
2,6-dimethyl-8-{[1-methyl-2-(3-thienyl)ethyl]amino}-2-octanol
2-methyl-6-{[3-(5-methyl-2-furyl)butyl]amino}-2-heptanol
2-methyl-6-{[3-(5-methyl-2-furyl)butyl]amino}-2-heptanol
N,N,8-trimethyl-2-[1-(2-methylphenyl)-1H-pyrazol-4-yl]quinoline-4-carboxamide
N,N,8-trimethyl-2-[1-(2-methylphenyl)-1H-pyrazol-4-yl]quinoline-4-carboxamide
1-[2-(1,3-benzodioxol-5-yloxy)propanoyl]-4-methoxypiperidine
1-[2-(1,3-benzodioxol-5-yloxy)propanoyl]-4-methoxypiperidine
N,N,8-trimethyl-2-[1-(2-methylphenyl)-1H-pyrazol-4-yl]quinoline-4-carboxamide
N,N,8-trimethyl-2-[1-(2-methylphenyl)-1H-pyrazol-4-yl]quinoline-4-carboxamide
1-[2-(1,3-benzodioxol-5-yloxy)propanoyl]-4-methoxypiperidine
1-[2-(1,3-benzodioxol-5-yloxy)propanoyl]-4-methoxypiperidine
4-(6,7-dihydrothieno[3,2-c]pyridin-5(4H)-ylcarbonyl)-6-fluoro-3,4-dihydro-2(1H)-quinolinone
4-(6,7-dihydrothieno[3,2-c]pyridin-5(4H)-ylcarbonyl)-6-fluoro-3,4-dihydro-2(1H)-quinolinone
N-(3-methyl-1,2,4-thiadiazol-5-yl)-4-phenyl-1,4-diazepane-1-carboxamide
N-(3-methyl-1,2,4-thiadiazol-5-yl)-4-phenyl-1,4-diazepane-1-carboxamide
4-(6,7-dihydrothieno[3,2-c]pyridin-5(4H)-ylcarbonyl)-6-fluoro-3,4-dihydro-2(1H)-quinolinone
4-(6,7-dihydrothieno[3,2-c]pyridin-5(4H)-ylcarbonyl)-6-fluoro-3,4-dihydro-2(1H)-quinolinone
N-(3-methyl-1,2,4-thiadiazol-5-yl)-4-phenyl-1,4-diazepane-1-carboxamide
N-(3-methyl-1,2,4-thiadiazol-5-yl)-4-phenyl-1,4-diazepane-1-carboxamide
methyl N-[(4-oxo-3,4-dihydro-2-quinazolinyl)carbonyl]-L-isoleucinate
methyl N-[(4-oxo-3,4-dihydro-2-quinazolinyl)carbonyl]-L-isoleucinate
2-(4-fluorophenyl)-N-(3-methyl-1,2,4-thiadiazol-5-yl)piperidine-1-carboxamide
2-(4-fluorophenyl)-N-(3-methyl-1,2,4-thiadiazol-5-yl)piperidine-1-carboxamide
methyl N-[(4-oxo-3,4-dihydro-2-quinazolinyl)carbonyl]-L-isoleucinate
methyl N-[(4-oxo-3,4-dihydro-2-quinazolinyl)carbonyl]-L-isoleucinate
2-(4-fluorophenyl)-N-(3-methyl-1,2,4-thiadiazol-5-yl)piperidine-1-carboxamide
2-(4-fluorophenyl)-N-(3-methyl-1,2,4-thiadiazol-5-yl)piperidine-1-carboxamide
1-(1-{1-[(2,2-diethylcyclopropyl)carbonyl]piperidin-4-yl}-1H-1,2,3-triazol-4-yl)cyclopentanol
1-(1-{1-[(2,2-diethylcyclopropyl)carbonyl]piperidin-4-yl}-1H-1,2,3-triazol-4-yl)cyclopentanol
2-[1-methyl-4-(8-quinolinylmethyl)-2-piperazinyl]ethanol
2-[1-methyl-4-(8-quinolinylmethyl)-2-piperazinyl]ethanol
1-(1-{1-[(2,2-diethylcyclopropyl)carbonyl]piperidin-4-yl}-1H-1,2,3-triazol-4-yl)cyclopentanol
1-(1-{1-[(2,2-diethylcyclopropyl)carbonyl]piperidin-4-yl}-1H-1,2,3-triazol-4-yl)cyclopentanol
2-[1-methyl-4-(8-quinolinylmethyl)-2-piperazinyl]ethanol
2-[1-methyl-4-(8-quinolinylmethyl)-2-piperazinyl]ethanol
(2S*)-2-(cycloheptylamino)-3-phenyl-1-propanol
(2S*)-2-(cycloheptylamino)-3-phenyl-1-propanol
5-(1H-indol-2-ylcarbonyl)-4,5,6,7-tetrahydrothieno[3,2-c]pyridine
5-(1H-indol-2-ylcarbonyl)-4,5,6,7-tetrahydrothieno[3,2-c]pyridine
(2S*)-2-(cycloheptylamino)-3-phenyl-1-propanol
(2S*)-2-(cycloheptylamino)-3-phenyl-1-propanol
5-(1H-indol-2-ylcarbonyl)-4,5,6,7-tetrahydrothieno[3,2-c]pyridine
5-(1H-indol-2-ylcarbonyl)-4,5,6,7-tetrahydrothieno[3,2-c]pyridine
2-[(4-acetyl-1-piperazinyl)carbonyl]-6-chloroimidazo[1,2-a]pyridine
2-[(4-acetyl-1-piperazinyl)carbonyl]-6-chloroimidazo[1,2-a]pyridine
N-(1,3-benzodioxol-5-ylmethyl)-N-methyl-1H-indazole-3-carboxamide
N-(1,3-benzodioxol-5-ylmethyl)-N-methyl-1H-indazole-3-carboxamide
2-[(4-acetyl-1-piperazinyl)carbonyl]-6-chloroimidazo[1,2-a]pyridine
2-[(4-acetyl-1-piperazinyl)carbonyl]-6-chloroimidazo[1,2-a]pyridine
N-(1,3-benzodioxol-5-ylmethyl)-N-methyl-1H-indazole-3-carboxamide
N-(1,3-benzodioxol-5-ylmethyl)-N-methyl-1H-indazole-3-carboxamide
3-{[4-(2-furoyl)-1-piperazinyl]carbonyl}-2,6-dimethylquinoline
3-{[4-(2-furoyl)-1-piperazinyl]carbonyl}-2,6-dimethylquinoline
4-(2,4-dimethoxyphenyl)-5,6-dimethylthieno[2,3-d]pyrimidine
4-(2,4-dimethoxyphenyl)-5,6-dimethylthieno[2,3-d]pyrimidine
3-{[4-(2-furoyl)-1-piperazinyl]carbonyl}-2,6-dimethylquinoline
3-{[4-(2-furoyl)-1-piperazinyl]carbonyl}-2,6-dimethylquinoline
4-(2,4-dimethoxyphenyl)-5,6-dimethylthieno[2,3-d]pyrimidine
4-(2,4-dimethoxyphenyl)-5,6-dimethylthieno[2,3-d]pyrimidine
N-[1-(1,5-dimethyl-1H-pyrazol-4-yl)ethyl]thieno[2,3-d]pyrimidin-4-amine
N-[1-(1,5-dimethyl-1H-pyrazol-4-yl)ethyl]thieno[2,3-d]pyrimidin-4-amine
2-(1-{[1-(5-methylthieno[2,3-d]pyrimidin-4-yl)piperidin-3-yl]methyl}-1H-1,2,3-triazol-4-yl)propan-2-amine
2-(1-{[1-(5-methylthieno[2,3-d]pyrimidin-4-yl)piperidin-3-yl]methyl}-1H-1,2,3-triazol-4-yl)propan-2-amine
N-[1-(1,5-dimethyl-1H-pyrazol-4-yl)ethyl]thieno[2,3-d]pyrimidin-4-amine
N-[1-(1,5-dimethyl-1H-pyrazol-4-yl)ethyl]thieno[2,3-d]pyrimidin-4-amine
2-(1-{[1-(5-methylthieno[2,3-d]pyrimidin-4-yl)piperidin-3-yl]methyl}-1H-1,2,3-triazol-4-yl)propan-2-amine
2-(1-{[1-(5-methylthieno[2,3-d]pyrimidin-4-yl)piperidin-3-yl]methyl}-1H-1,2,3-triazol-4-yl)propan-2-amine
6-methyl-2-{1-[5-methyl-4-(1-methyl-1H-pyrazol-4-yl)pyrimidin-2-yl]pyrrolidin-2-yl}-1H-benzimidazole
6-methyl-2-{1-[5-methyl-4-(1-methyl-1H-pyrazol-4-yl)pyrimidin-2-yl]pyrrolidin-2-yl}-1H-benzimidazole
1-(4-methoxybenzyl)-4-(6-methoxy-4-pyrimidinyl)-2-piperazinone
1-(4-methoxybenzyl)-4-(6-methoxy-4-pyrimidinyl)-2-piperazinone
6-methyl-2-{1-[5-methyl-4-(1-methyl-1H-pyrazol-4-yl)pyrimidin-2-yl]pyrrolidin-2-yl}-1H-benzimidazole
6-methyl-2-{1-[5-methyl-4-(1-methyl-1H-pyrazol-4-yl)pyrimidin-2-yl]pyrrolidin-2-yl}-1H-benzimidazole
1-(4-methoxybenzyl)-4-(6-methoxy-4-pyrimidinyl)-2-piperazinone
1-(4-methoxybenzyl)-4-(6-methoxy-4-pyrimidinyl)-2-piperazinone
no compound
no compound
no compound
no compound
no compound
no compound
no compound
no compound
no compound
no compound
no compound
no compound
no compound
no compound
no compound
no compound
no compound
no compound
no compound
no compound
no compound
no compound
no compound
no compound
no compound
no compound
no compound
no compound
no compound
no compound
no compound
no compound
N-[2-(4-isopropoxyphenyl)ethyl]-2-(2-oxo-1-piperidinyl)acetamide
N-[2-(4-isopropoxyphenyl)ethyl]-2-(2-oxo-1-piperidinyl)acetamide
2-(2-aminopyrimidin-5-yl)-N-[(1-ethyl-1H-imidazol-2-yl)methyl]-N,8-dimethylquinoline-4-carboxamide
2-(2-aminopyrimidin-5-yl)-N-[(1-ethyl-1H-imidazol-2-yl)methyl]-N,8-dimethylquinoline-4-carboxamide
N-[2-(4-isopropoxyphenyl)ethyl]-2-(2-oxo-1-piperidinyl)acetamide
N-[2-(4-isopropoxyphenyl)ethyl]-2-(2-oxo-1-piperidinyl)acetamide
2-(2-aminopyrimidin-5-yl)-N-[(1-ethyl-1H-imidazol-2-yl)methyl]-N,8-dimethylquinoline-4-carboxamide
2-(2-aminopyrimidin-5-yl)-N-[(1-ethyl-1H-imidazol-2-yl)methyl]-N,8-dimethylquinoline-4-carboxamide
4-hydroxy-N-(5-methyl-1,3,4-thiadiazol-2-yl)piperidine-1-carboxamide
4-hydroxy-N-(5-methyl-1,3,4-thiadiazol-2-yl)piperidine-1-carboxamide
7-fluoro-2-pyrimidin-5-yl-4-{[(2S)-2-(pyrrolidin-1-ylmethyl)pyrrolidin-1-yl]carbonyl}quinoline
7-fluoro-2-pyrimidin-5-yl-4-{[(2S)-2-(pyrrolidin-1-ylmethyl)pyrrolidin-1-yl]carbonyl}quinoline
4-hydroxy-N-(5-methyl-1,3,4-thiadiazol-2-yl)piperidine-1-carboxamide
4-hydroxy-N-(5-methyl-1,3,4-thiadiazol-2-yl)piperidine-1-carboxamide
7-fluoro-2-pyrimidin-5-yl-4-{[(2S)-2-(pyrrolidin-1-ylmethyl)pyrrolidin-1-yl]carbonyl}quinoline
7-fluoro-2-pyrimidin-5-yl-4-{[(2S)-2-(pyrrolidin-1-ylmethyl)pyrrolidin-1-yl]carbonyl}quinoline
3-[(4-butyl-1H-1,2,3-triazol-1-yl)methyl]-1-(2,2-dimethylbutanoyl)piperidine
3-[(4-butyl-1H-1,2,3-triazol-1-yl)methyl]-1-(2,2-dimethylbutanoyl)piperidine
1-acetyl-4-{4-[1-(2-fluorophenyl)-1H-pyrazol-4-yl]pyrimidin-2-yl}-1,4-diazepane
1-acetyl-4-{4-[1-(2-fluorophenyl)-1H-pyrazol-4-yl]pyrimidin-2-yl}-1,4-diazepane
3-[(4-butyl-1H-1,2,3-triazol-1-yl)methyl]-1-(2,2-dimethylbutanoyl)piperidine
3-[(4-butyl-1H-1,2,3-triazol-1-yl)methyl]-1-(2,2-dimethylbutanoyl)piperidine
1-acetyl-4-{4-[1-(2-fluorophenyl)-1H-pyrazol-4-yl]pyrimidin-2-yl}-1,4-diazepane
1-acetyl-4-{4-[1-(2-fluorophenyl)-1H-pyrazol-4-yl]pyrimidin-2-yl}-1,4-diazepane
N-(3-methyl-1-pyridin-2-yl-1H-pyrazol-5-yl)-2-[3-(3-thienyl)-1H-pyrazol-1-yl]acetamide
N-(3-methyl-1-pyridin-2-yl-1H-pyrazol-5-yl)-2-[3-(3-thienyl)-1H-pyrazol-1-yl]acetamide
5-({4-[1-(2-fluorophenyl)-1H-pyrazol-4-yl]pyrimidin-2-yl}amino)pentan-1-ol
5-({4-[1-(2-fluorophenyl)-1H-pyrazol-4-yl]pyrimidin-2-yl}amino)pentan-1-ol
N-(3-methyl-1-pyridin-2-yl-1H-pyrazol-5-yl)-2-[3-(3-thienyl)-1H-pyrazol-1-yl]acetamide
N-(3-methyl-1-pyridin-2-yl-1H-pyrazol-5-yl)-2-[3-(3-thienyl)-1H-pyrazol-1-yl]acetamide
5-({4-[1-(2-fluorophenyl)-1H-pyrazol-4-yl]pyrimidin-2-yl}amino)pentan-1-ol
5-({4-[1-(2-fluorophenyl)-1H-pyrazol-4-yl]pyrimidin-2-yl}amino)pentan-1-ol
7-methyl-2-{[4-(phenoxyacetyl)-1-piperazinyl]carbonyl}imidazo[1,2-a]pyridine
7-methyl-2-{[4-(phenoxyacetyl)-1-piperazinyl]carbonyl}imidazo[1,2-a]pyridine
N-(2,3-dihydro-1-benzofuran-2-ylmethyl)-N'-(1-ethyl-1H-1,2,4-triazol-3-yl)-N-methylurea
N-(2,3-dihydro-1-benzofuran-2-ylmethyl)-N'-(1-ethyl-1H-1,2,4-triazol-3-yl)-N-methylurea
7-methyl-2-{[4-(phenoxyacetyl)-1-piperazinyl]carbonyl}imidazo[1,2-a]pyridine
7-methyl-2-{[4-(phenoxyacetyl)-1-piperazinyl]carbonyl}imidazo[1,2-a]pyridine
N-(2,3-dihydro-1-benzofuran-2-ylmethyl)-N'-(1-ethyl-1H-1,2,4-triazol-3-yl)-N-methylurea
N-(2,3-dihydro-1-benzofuran-2-ylmethyl)-N'-(1-ethyl-1H-1,2,4-triazol-3-yl)-N-methylurea
4-[1-(2-fluorophenyl)-1H-pyrazol-4-yl]-N-[(1-methyl-1H-imidazol-2-yl)methyl]pyrimidin-2-amine
4-[1-(2-fluorophenyl)-1H-pyrazol-4-yl]-N-[(1-methyl-1H-imidazol-2-yl)methyl]pyrimidin-2-amine
5-(1,3-benzodioxol-5-ylmethyl)-3-(2-methoxyphenyl)-1,2,4-oxadiazole
5-(1,3-benzodioxol-5-ylmethyl)-3-(2-methoxyphenyl)-1,2,4-oxadiazole
4-[1-(2-fluorophenyl)-1H-pyrazol-4-yl]-N-[(1-methyl-1H-imidazol-2-yl)methyl]pyrimidin-2-amine
4-[1-(2-fluorophenyl)-1H-pyrazol-4-yl]-N-[(1-methyl-1H-imidazol-2-yl)methyl]pyrimidin-2-amine
5-(1,3-benzodioxol-5-ylmethyl)-3-(2-methoxyphenyl)-1,2,4-oxadiazole
5-(1,3-benzodioxol-5-ylmethyl)-3-(2-methoxyphenyl)-1,2,4-oxadiazole
4-(azepan-1-ylcarbonyl)-2-(1-ethyl-1H-pyrazol-4-yl)-8-methylquinoline
4-(azepan-1-ylcarbonyl)-2-(1-ethyl-1H-pyrazol-4-yl)-8-methylquinoline
4-{[2-(1-isopropyl-1H-pyrazol-4-yl)-7-methylquinolin-4-yl]carbonyl}-1,3-dimethylpiperazin-2-one
4-{[2-(1-isopropyl-1H-pyrazol-4-yl)-7-methylquinolin-4-yl]carbonyl}-1,3-dimethylpiperazin-2-one
4-(azepan-1-ylcarbonyl)-2-(1-ethyl-1H-pyrazol-4-yl)-8-methylquinoline
4-(azepan-1-ylcarbonyl)-2-(1-ethyl-1H-pyrazol-4-yl)-8-methylquinoline
4-{[2-(1-isopropyl-1H-pyrazol-4-yl)-7-methylquinolin-4-yl]carbonyl}-1,3-dimethylpiperazin-2-one
4-{[2-(1-isopropyl-1H-pyrazol-4-yl)-7-methylquinolin-4-yl]carbonyl}-1,3-dimethylpiperazin-2-one
7-fluoro-2-(1-isopropyl-1H-pyrazol-4-yl)-N-methyl-N-[(3-methylisoxazol-5-yl)methyl]quinoline-4-carboxamide
7-fluoro-2-(1-isopropyl-1H-pyrazol-4-yl)-N-methyl-N-[(3-methylisoxazol-5-yl)methyl]quinoline-4-carboxamide
2-(1-isopropyl-1H-pyrazol-4-yl)-7-methyl-4-(piperidin-1-ylcarbonyl)quinoline
2-(1-isopropyl-1H-pyrazol-4-yl)-7-methyl-4-(piperidin-1-ylcarbonyl)quinoline
7-fluoro-2-(1-isopropyl-1H-pyrazol-4-yl)-N-methyl-N-[(3-methylisoxazol-5-yl)methyl]quinoline-4-carboxamide
7-fluoro-2-(1-isopropyl-1H-pyrazol-4-yl)-N-methyl-N-[(3-methylisoxazol-5-yl)methyl]quinoline-4-carboxamide
2-(1-isopropyl-1H-pyrazol-4-yl)-7-methyl-4-(piperidin-1-ylcarbonyl)quinoline
2-(1-isopropyl-1H-pyrazol-4-yl)-7-methyl-4-(piperidin-1-ylcarbonyl)quinoline
(3-{[(1,1-dimethylpropyl)amino]methyl}-2,4,6-trimethylphenyl)methanol
(3-{[(1,1-dimethylpropyl)amino]methyl}-2,4,6-trimethylphenyl)methanol
1-(3-methoxybenzyl)-4-[6-(trifluoromethyl)-2-pyridinyl]-2-piperazinone
1-(3-methoxybenzyl)-4-[6-(trifluoromethyl)-2-pyridinyl]-2-piperazinone
(3-{[(1,1-dimethylpropyl)amino]methyl}-2,4,6-trimethylphenyl)methanol
(3-{[(1,1-dimethylpropyl)amino]methyl}-2,4,6-trimethylphenyl)methanol
1-(3-methoxybenzyl)-4-[6-(trifluoromethyl)-2-pyridinyl]-2-piperazinone
1-(3-methoxybenzyl)-4-[6-(trifluoromethyl)-2-pyridinyl]-2-piperazinone
methyl (2R)-2-[6-[(diethylamino)carbonyl]-5-methyl-4-oxothieno[2,3-d]pyrimidin-3(4H)-yl]propanoate
methyl (2R)-2-[6-[(diethylamino)carbonyl]-5-methyl-4-oxothieno[2,3-d]pyrimidin-3(4H)-yl]propanoate
N-[(5-chloro-1H-indol-2-yl)methyl]-2,6-difluorobenzamide
N-[(5-chloro-1H-indol-2-yl)methyl]-2,6-difluorobenzamide
methyl (2R)-2-[6-[(diethylamino)carbonyl]-5-methyl-4-oxothieno[2,3-d]pyrimidin-3(4H)-yl]propanoate
methyl (2R)-2-[6-[(diethylamino)carbonyl]-5-methyl-4-oxothieno[2,3-d]pyrimidin-3(4H)-yl]propanoate
N-[(5-chloro-1H-indol-2-yl)methyl]-2,6-difluorobenzamide
N-[(5-chloro-1H-indol-2-yl)methyl]-2,6-difluorobenzamide
(2R)-2-(cycloheptylamino)-3-phenyl-1-propanol
(2R)-2-(cycloheptylamino)-3-phenyl-1-propanol
3-benzyl-4-[3-(4-morpholinyl)benzoyl]-2-piperazinone
3-benzyl-4-[3-(4-morpholinyl)benzoyl]-2-piperazinone
(2R)-2-(cycloheptylamino)-3-phenyl-1-propanol
(2R)-2-(cycloheptylamino)-3-phenyl-1-propanol
3-benzyl-4-[3-(4-morpholinyl)benzoyl]-2-piperazinone
3-benzyl-4-[3-(4-morpholinyl)benzoyl]-2-piperazinone
2-methyl-6-[(1-methyl-3-phenylpropyl)amino]-2-heptanol
2-methyl-6-[(1-methyl-3-phenylpropyl)amino]-2-heptanol
3-[(2-isopropyl-1,3-thiazol-4-yl)methyl]thieno[3,2-d]pyrimidin-4(3H)-one
3-[(2-isopropyl-1,3-thiazol-4-yl)methyl]thieno[3,2-d]pyrimidin-4(3H)-one
2-methyl-6-[(1-methyl-3-phenylpropyl)amino]-2-heptanol
2-methyl-6-[(1-methyl-3-phenylpropyl)amino]-2-heptanol
3-[(2-isopropyl-1,3-thiazol-4-yl)methyl]thieno[3,2-d]pyrimidin-4(3H)-one
3-[(2-isopropyl-1,3-thiazol-4-yl)methyl]thieno[3,2-d]pyrimidin-4(3H)-one
N-(5-tert-butyl-1,3,4-thiadiazol-2-yl)-N'-(1H-indol-4-ylmethyl)urea
N-(5-tert-butyl-1,3,4-thiadiazol-2-yl)-N'-(1H-indol-4-ylmethyl)urea
2-(3-fluorophenyl)-N-(3-methyl-1,2,4-thiadiazol-5-yl)piperidine-1-carboxamide
2-(3-fluorophenyl)-N-(3-methyl-1,2,4-thiadiazol-5-yl)piperidine-1-carboxamide
N-(5-tert-butyl-1,3,4-thiadiazol-2-yl)-N'-(1H-indol-4-ylmethyl)urea
N-(5-tert-butyl-1,3,4-thiadiazol-2-yl)-N'-(1H-indol-4-ylmethyl)urea
2-(3-fluorophenyl)-N-(3-methyl-1,2,4-thiadiazol-5-yl)piperidine-1-carboxamide
2-(3-fluorophenyl)-N-(3-methyl-1,2,4-thiadiazol-5-yl)piperidine-1-carboxamide
2-[3-(3-fluorophenyl)-1H-pyrazol-1-yl]-N-(3-methyl-1-pyridin-2-yl-1H-pyrazol-5-yl)acetamide
2-[3-(3-fluorophenyl)-1H-pyrazol-1-yl]-N-(3-methyl-1-pyridin-2-yl-1H-pyrazol-5-yl)acetamide
N-(3-methyl-1,2,4-thiadiazol-5-yl)-4-[(2-oxopyrrolidin-1-yl)methyl]piperidine-1-carboxamide
N-(3-methyl-1,2,4-thiadiazol-5-yl)-4-[(2-oxopyrrolidin-1-yl)methyl]piperidine-1-carboxamide
2-[3-(3-fluorophenyl)-1H-pyrazol-1-yl]-N-(3-methyl-1-pyridin-2-yl-1H-pyrazol-5-yl)acetamide
2-[3-(3-fluorophenyl)-1H-pyrazol-1-yl]-N-(3-methyl-1-pyridin-2-yl-1H-pyrazol-5-yl)acetamide
N-(3-methyl-1,2,4-thiadiazol-5-yl)-4-[(2-oxopyrrolidin-1-yl)methyl]piperidine-1-carboxamide
N-(3-methyl-1,2,4-thiadiazol-5-yl)-4-[(2-oxopyrrolidin-1-yl)methyl]piperidine-1-carboxamide
8-{[3-(2-isopropyl-1H-imidazol-1-yl)propyl]amino}-2,6-dimethyl-2-octanol
8-{[3-(2-isopropyl-1H-imidazol-1-yl)propyl]amino}-2,6-dimethyl-2-octanol
2,6-dimethyl-3-[(4-phenyl-1-piperazinyl)carbonyl]quinoline
2,6-dimethyl-3-[(4-phenyl-1-piperazinyl)carbonyl]quinoline
8-{[3-(2-isopropyl-1H-imidazol-1-yl)propyl]amino}-2,6-dimethyl-2-octanol
8-{[3-(2-isopropyl-1H-imidazol-1-yl)propyl]amino}-2,6-dimethyl-2-octanol
2,6-dimethyl-3-[(4-phenyl-1-piperazinyl)carbonyl]quinoline
2,6-dimethyl-3-[(4-phenyl-1-piperazinyl)carbonyl]quinoline
2,6-dimethyl-8-{[3-(2-methyl-1H-imidazol-1-yl)propyl]amino}-2-octanol
2,6-dimethyl-8-{[3-(2-methyl-1H-imidazol-1-yl)propyl]amino}-2-octanol
2,6-dimethyl-3-(4-morpholinylcarbonyl)quinoline
2,6-dimethyl-3-(4-morpholinylcarbonyl)quinoline
2,6-dimethyl-8-{[3-(2-methyl-1H-imidazol-1-yl)propyl]amino}-2-octanol
2,6-dimethyl-8-{[3-(2-methyl-1H-imidazol-1-yl)propyl]amino}-2-octanol
2,6-dimethyl-3-(4-morpholinylcarbonyl)quinoline
2,6-dimethyl-3-(4-morpholinylcarbonyl)quinoline
N-[1-(2-ethylbutyl)-4-piperidinyl]methanesulfonamide
N-[1-(2-ethylbutyl)-4-piperidinyl]methanesulfonamide
3-benzyl-4-(4-chloro-2-fluorobenzoyl)-2-piperazinone
3-benzyl-4-(4-chloro-2-fluorobenzoyl)-2-piperazinone
N-[1-(2-ethylbutyl)-4-piperidinyl]methanesulfonamide
N-[1-(2-ethylbutyl)-4-piperidinyl]methanesulfonamide
3-benzyl-4-(4-chloro-2-fluorobenzoyl)-2-piperazinone
3-benzyl-4-(4-chloro-2-fluorobenzoyl)-2-piperazinone
3-benzyl-4-(1-oxidoisonicotinoyl)-2-piperazinone
3-benzyl-4-(1-oxidoisonicotinoyl)-2-piperazinone
4-{2-[1-(4-methylpentanoyl)-2-piperidinyl]ethyl}phenol
4-{2-[1-(4-methylpentanoyl)-2-piperidinyl]ethyl}phenol
3-benzyl-4-(1-oxidoisonicotinoyl)-2-piperazinone
3-benzyl-4-(1-oxidoisonicotinoyl)-2-piperazinone
4-{2-[1-(4-methylpentanoyl)-2-piperidinyl]ethyl}phenol
4-{2-[1-(4-methylpentanoyl)-2-piperidinyl]ethyl}phenol
4-(2,3-dihydro-1,4-benzodioxin-6-ylcarbonyl)-2-piperazinone
4-(2,3-dihydro-1,4-benzodioxin-6-ylcarbonyl)-2-piperazinone
(2S)-3-phenyl-2-[(1-propylbutyl)amino]-1-propanol
(2S)-3-phenyl-2-[(1-propylbutyl)amino]-1-propanol
4-(2,3-dihydro-1,4-benzodioxin-6-ylcarbonyl)-2-piperazinone
4-(2,3-dihydro-1,4-benzodioxin-6-ylcarbonyl)-2-piperazinone
(2S)-3-phenyl-2-[(1-propylbutyl)amino]-1-propanol
(2S)-3-phenyl-2-[(1-propylbutyl)amino]-1-propanol
N-(2-{1-[2-(2-chloro-5-methylphenoxy)-2-methylpropanoyl]-4-piperidinyl}ethyl)acetamide
N-(2-{1-[2-(2-chloro-5-methylphenoxy)-2-methylpropanoyl]-4-piperidinyl}ethyl)acetamide
2-{4-[(2,8-dimethyl-4-quinolinyl)methyl]-1-methyl-2-piperazinyl}ethanol
2-{4-[(2,8-dimethyl-4-quinolinyl)methyl]-1-methyl-2-piperazinyl}ethanol
N-(2-{1-[2-(2-chloro-5-methylphenoxy)-2-methylpropanoyl]-4-piperidinyl}ethyl)acetamide
N-(2-{1-[2-(2-chloro-5-methylphenoxy)-2-methylpropanoyl]-4-piperidinyl}ethyl)acetamide
2-{4-[(2,8-dimethyl-4-quinolinyl)methyl]-1-methyl-2-piperazinyl}ethanol
2-{4-[(2,8-dimethyl-4-quinolinyl)methyl]-1-methyl-2-piperazinyl}ethanol
no compound
no compound
no compound
no compound
no compound
no compound
no compound
no compound
no compound
no compound
no compound
no compound
no compound
no compound
no compound
no compound
no compound
no compound
no compound
no compound
no compound
no compound
no compound
no compound
no compound
no compound
no compound
no compound
no compound
no compound
no compound
no compound
no compound
no compound
no compound
no compound
no compound
no compound
no compound
no compound
no compound
no compound
no compound
no compound
no compound
no compound
no compound
no compound
no compound
no compound
no compound
no compound
no compound
no compound
no compound
no compound
no compound
no compound
no compound
no compound
no compound
no compound
no compound
no compound
no compound
no compound
no compound
no compound
no compound
no compound
no compound
no compound
no compound
no compound
no compound
no compound
no compound
no compound
no compound
no compound
no compound
no compound
no compound
no compound
no compound
no compound
no compound
no compound
no compound
no compound
no compound
no compound
no compound
no compound
no compound
no compound
no compound
no compound
no compound
no compound
no compound
no compound
no compound
no compound
no compound
no compound
no compound
no compound
no compound
no compound
no compound
no compound
no compound
no compound
no compound
no compound
no compound
no compound
no compound
no compound
no compound
no compound
no compound
no compound
no compound
no compound
no compound
no compound
no compound
no compound
no compound
no compound
no compound
no compound
no compound
no compound
no compound
no compound
no compound
no compound
no compound
no compound
no compound
no compound
no compound
no compound
no compound
no compound
no compound
no compound
no compound
no compound
no compound
no compound
no compound
no compound
no compound
no compound
no compound
no compound
no compound
no compound
no compound
no compound
no compound
no compound
no compound
no compound
no compound
no compound
no compound
no compound
no compound
no compound
no compound
no compound
no compound
no compound
no compound
no compound
no compound
no compound
no compound
no compound
no compound
no compound
no compound
no compound
no compound
no compound
no compound
no compound
no compound
no compound
no compound
no compound
no compound
no compound
no compound
no compound
no compound
no compound
no compound
no compound
no compound
no compound
no compound
no compound
no compound
no compound
no compound
no compound
no compound
no compound
no compound
no compound
no compound
no compound
no compound
no compound
no compound
no compound
no compound
no compound
no compound
no compound
no compound
no compound
no compound
no compound
no compound
no compound
no compound
no compound
no compound
no compound
no compound
no compound
no compound
no compound
no compound
no compound
no compound
no compound
no compound
no compound
no compound
no compound
no compound
no compound
no compound
no compound
no compound
no compound
no compound
no compound
no compound
no compound
no compound
no compound
no compound
no compound
no compound
no compound
no compound
no compound
no compound
no compound
no compound
no compound
no compound
no compound
no compound
no compound
no compound
no compound
no compound
no compound
no compound
no compound
no compound
no compound
no compound
no compound
no compound
no compound
no compound
no compound
no compound
no compound
no compound
no compound
no compound
no compound
no compound
no compound
no compound
no compound
no compound
no compound
no compound
no compound
no compound
no compound
no compound
no compound
no compound
no compound
no compound
no compound
no compound
no compound
no compound
no compound
no compound
no compound
no compound
no compound
no compound
no compound
no compound
no compound
no compound
no compound
no compound
no compound
no compound
no compound
no compound
no compound
no compound
no compound
no compound
no compound
no compound
no compound
no compound
no compound
no compound
no compound
no compound
no compound
no compound
no compound
no compound
no compound
no compound
no compound
no compound
no compound
no compound
no compound
no compound
no compound
no compound
no compound
no compound
no compound
no compound
no compound
no compound
no compound
no compound
no compound
no compound
no compound
no compound
no compound
no compound
no compound
no compound
no compound
no compound
no compound
no compound
no compound
no compound
no compound
no compound
no compound
no compound
no compound
no compound
no compound
no compound
no compound
no compound
no compound
no compound
no compound
no compound
no compound
no compound
no compound
no compound
no compound
no compound
no compound
no compound
no compound
no compound
no compound
no compound
no compound
no compound
no compound
no compound
no compound
no compound
no compound
no compound
no compound
no compound
no compound
no compound
no compound
2,6-di-tert-butyl-4-{[4-(3-pyridinyl)-1-piperazinyl]carbonyl}phenol
2,6-di-tert-butyl-4-{[4-(3-pyridinyl)-1-piperazinyl]carbonyl}phenol
methyl 1-{2-[(2-ethyl-2H-1,2,3-triazol-4-yl)amino]-2-oxoethyl}-1H-pyrazole-3-carboxylate
methyl 1-{2-[(2-ethyl-2H-1,2,3-triazol-4-yl)amino]-2-oxoethyl}-1H-pyrazole-3-carboxylate
2,6-di-tert-butyl-4-{[4-(3-pyridinyl)-1-piperazinyl]carbonyl}phenol
2,6-di-tert-butyl-4-{[4-(3-pyridinyl)-1-piperazinyl]carbonyl}phenol
methyl 1-{2-[(2-ethyl-2H-1,2,3-triazol-4-yl)amino]-2-oxoethyl}-1H-pyrazole-3-carboxylate
methyl 1-{2-[(2-ethyl-2H-1,2,3-triazol-4-yl)amino]-2-oxoethyl}-1H-pyrazole-3-carboxylate
(1-{[1-(6-amino-1H-pyrazolo[3,4-d]pyrimidin-4-yl)piperidin-3-yl]methyl}-1H-1,2,3-triazol-4-yl)methanol
(1-{[1-(6-amino-1H-pyrazolo[3,4-d]pyrimidin-4-yl)piperidin-3-yl]methyl}-1H-1,2,3-triazol-4-yl)methanol
3-(1-{1-[(2R)-2-aminohexanoyl]piperidin-4-yl}-1H-1,2,3-triazol-4-yl)propan-1-ol
3-(1-{1-[(2R)-2-aminohexanoyl]piperidin-4-yl}-1H-1,2,3-triazol-4-yl)propan-1-ol
(1-{[1-(6-amino-1H-pyrazolo[3,4-d]pyrimidin-4-yl)piperidin-3-yl]methyl}-1H-1,2,3-triazol-4-yl)methanol
(1-{[1-(6-amino-1H-pyrazolo[3,4-d]pyrimidin-4-yl)piperidin-3-yl]methyl}-1H-1,2,3-triazol-4-yl)methanol
3-(1-{1-[(2R)-2-aminohexanoyl]piperidin-4-yl}-1H-1,2,3-triazol-4-yl)propan-1-ol
3-(1-{1-[(2R)-2-aminohexanoyl]piperidin-4-yl}-1H-1,2,3-triazol-4-yl)propan-1-ol
N-(2,2-diphenylethyl)-N'-(5-methyl-1,3,4-thiadiazol-2-yl)urea
N-(2,2-diphenylethyl)-N'-(5-methyl-1,3,4-thiadiazol-2-yl)urea
1-(3-{[(5-hydroxy-1,5-dimethylhexyl)amino]methyl}-2,4,6-trimethylphenyl)ethanone
1-(3-{[(5-hydroxy-1,5-dimethylhexyl)amino]methyl}-2,4,6-trimethylphenyl)ethanone
N-(2,2-diphenylethyl)-N'-(5-methyl-1,3,4-thiadiazol-2-yl)urea
N-(2,2-diphenylethyl)-N'-(5-methyl-1,3,4-thiadiazol-2-yl)urea
1-(3-{[(5-hydroxy-1,5-dimethylhexyl)amino]methyl}-2,4,6-trimethylphenyl)ethanone
1-(3-{[(5-hydroxy-1,5-dimethylhexyl)amino]methyl}-2,4,6-trimethylphenyl)ethanone
N-{5-[(4-methylphenoxy)methyl]-1,3,4-thiadiazol-2-yl}-N'-(pyridin-3-ylmethyl)urea
N-{5-[(4-methylphenoxy)methyl]-1,3,4-thiadiazol-2-yl}-N'-(pyridin-3-ylmethyl)urea
4-(1,3-benzodioxol-5-ylcarbonyl)-2-piperazinone
4-(1,3-benzodioxol-5-ylcarbonyl)-2-piperazinone
N-{5-[(4-methylphenoxy)methyl]-1,3,4-thiadiazol-2-yl}-N'-(pyridin-3-ylmethyl)urea
N-{5-[(4-methylphenoxy)methyl]-1,3,4-thiadiazol-2-yl}-N'-(pyridin-3-ylmethyl)urea
4-(1,3-benzodioxol-5-ylcarbonyl)-2-piperazinone
4-(1,3-benzodioxol-5-ylcarbonyl)-2-piperazinone
N-(1,5-dimethyl-1H-1,2,4-triazol-3-yl)-4-(2-oxo-2-pyrrolidin-1-ylethyl)piperazine-1-carboxamide
N-(1,5-dimethyl-1H-1,2,4-triazol-3-yl)-4-(2-oxo-2-pyrrolidin-1-ylethyl)piperazine-1-carboxamide
5-(5,6-dimethylthieno[2,3-d]pyrimidin-4-yl)quinoline
5-(5,6-dimethylthieno[2,3-d]pyrimidin-4-yl)quinoline
N-(1,5-dimethyl-1H-1,2,4-triazol-3-yl)-4-(2-oxo-2-pyrrolidin-1-ylethyl)piperazine-1-carboxamide
N-(1,5-dimethyl-1H-1,2,4-triazol-3-yl)-4-(2-oxo-2-pyrrolidin-1-ylethyl)piperazine-1-carboxamide
5-(5,6-dimethylthieno[2,3-d]pyrimidin-4-yl)quinoline
5-(5,6-dimethylthieno[2,3-d]pyrimidin-4-yl)quinoline
2-[1-({1-[(8-methylimidazo[1,2-a]pyridin-2-yl)carbonyl]piperidin-4-yl}methyl)-1H-1,2,3-triazol-4-yl]ethanol
2-[1-({1-[(8-methylimidazo[1,2-a]pyridin-2-yl)carbonyl]piperidin-4-yl}methyl)-1H-1,2,3-triazol-4-yl]ethanol
2-[1-(1-{[(1R*,2S*)-2-propylcyclopropyl]carbonyl}piperidin-4-yl)-1H-1,2,3-triazol-4-yl]propan-2-ol
2-[1-(1-{[(1R*,2S*)-2-propylcyclopropyl]carbonyl}piperidin-4-yl)-1H-1,2,3-triazol-4-yl]propan-2-ol
2-[1-({1-[(8-methylimidazo[1,2-a]pyridin-2-yl)carbonyl]piperidin-4-yl}methyl)-1H-1,2,3-triazol-4-yl]ethanol
2-[1-({1-[(8-methylimidazo[1,2-a]pyridin-2-yl)carbonyl]piperidin-4-yl}methyl)-1H-1,2,3-triazol-4-yl]ethanol
2-[1-(1-{[(1R*,2S*)-2-propylcyclopropyl]carbonyl}piperidin-4-yl)-1H-1,2,3-triazol-4-yl]propan-2-ol
2-[1-(1-{[(1R*,2S*)-2-propylcyclopropyl]carbonyl}piperidin-4-yl)-1H-1,2,3-triazol-4-yl]propan-2-ol
3-{3-[3-(4-methoxyphenyl)-1,2,4-oxadiazol-5-yl]propyl}-1H-indole
3-{3-[3-(4-methoxyphenyl)-1,2,4-oxadiazol-5-yl]propyl}-1H-indole
2-[2-(azepan-1-ylmethyl)phenyl]-6-isobutylpyrimidin-4(3H)-one
2-[2-(azepan-1-ylmethyl)phenyl]-6-isobutylpyrimidin-4(3H)-one
3-{3-[3-(4-methoxyphenyl)-1,2,4-oxadiazol-5-yl]propyl}-1H-indole
3-{3-[3-(4-methoxyphenyl)-1,2,4-oxadiazol-5-yl]propyl}-1H-indole
2-[2-(azepan-1-ylmethyl)phenyl]-6-isobutylpyrimidin-4(3H)-one
2-[2-(azepan-1-ylmethyl)phenyl]-6-isobutylpyrimidin-4(3H)-one
3-[3-(2-methoxyphenyl)-1,2,4-oxadiazol-5-yl]-N,N,2,2,3-pentamethylcyclopentanecarboxamide
3-[3-(2-methoxyphenyl)-1,2,4-oxadiazol-5-yl]-N,N,2,2,3-pentamethylcyclopentanecarboxamide
N-[4-(2-methyl-1H-imidazol-1-yl)benzyl]-N'-(3-methyl-1,2,4-thiadiazol-5-yl)urea
N-[4-(2-methyl-1H-imidazol-1-yl)benzyl]-N'-(3-methyl-1,2,4-thiadiazol-5-yl)urea
3-[3-(2-methoxyphenyl)-1,2,4-oxadiazol-5-yl]-N,N,2,2,3-pentamethylcyclopentanecarboxamide
3-[3-(2-methoxyphenyl)-1,2,4-oxadiazol-5-yl]-N,N,2,2,3-pentamethylcyclopentanecarboxamide
N-[4-(2-methyl-1H-imidazol-1-yl)benzyl]-N'-(3-methyl-1,2,4-thiadiazol-5-yl)urea
N-[4-(2-methyl-1H-imidazol-1-yl)benzyl]-N'-(3-methyl-1,2,4-thiadiazol-5-yl)urea
1-(cycloheptylcarbonyl)-4-[(4-cyclopropyl-1H-1,2,3-triazol-1-yl)methyl]piperidine
1-(cycloheptylcarbonyl)-4-[(4-cyclopropyl-1H-1,2,3-triazol-1-yl)methyl]piperidine
3-{[4-(4-butyl-1H-1,2,3-triazol-1-yl)piperidin-1-yl]carbonyl}-2-methylimidazo[1,2-a]pyrimidine
3-{[4-(4-butyl-1H-1,2,3-triazol-1-yl)piperidin-1-yl]carbonyl}-2-methylimidazo[1,2-a]pyrimidine
1-(cycloheptylcarbonyl)-4-[(4-cyclopropyl-1H-1,2,3-triazol-1-yl)methyl]piperidine
1-(cycloheptylcarbonyl)-4-[(4-cyclopropyl-1H-1,2,3-triazol-1-yl)methyl]piperidine
3-{[4-(4-butyl-1H-1,2,3-triazol-1-yl)piperidin-1-yl]carbonyl}-2-methylimidazo[1,2-a]pyrimidine
3-{[4-(4-butyl-1H-1,2,3-triazol-1-yl)piperidin-1-yl]carbonyl}-2-methylimidazo[1,2-a]pyrimidine
5-methyl-2-[3-(thiomorpholin-4-ylmethyl)phenyl]-6-(trifluoromethyl)pyrimidin-4(3H)-one
5-methyl-2-[3-(thiomorpholin-4-ylmethyl)phenyl]-6-(trifluoromethyl)pyrimidin-4(3H)-one
N-(2,3-dihydro-1,4-benzodioxin-2-ylmethyl)-N'-(1-isopropyl-5-methyl-1H-1,2,4-triazol-3-yl)urea
N-(2,3-dihydro-1,4-benzodioxin-2-ylmethyl)-N'-(1-isopropyl-5-methyl-1H-1,2,4-triazol-3-yl)urea
5-methyl-2-[3-(thiomorpholin-4-ylmethyl)phenyl]-6-(trifluoromethyl)pyrimidin-4(3H)-one
5-methyl-2-[3-(thiomorpholin-4-ylmethyl)phenyl]-6-(trifluoromethyl)pyrimidin-4(3H)-one
N-(2,3-dihydro-1,4-benzodioxin-2-ylmethyl)-N'-(1-isopropyl-5-methyl-1H-1,2,4-triazol-3-yl)urea
N-(2,3-dihydro-1,4-benzodioxin-2-ylmethyl)-N'-(1-isopropyl-5-methyl-1H-1,2,4-triazol-3-yl)urea
N-methyl-N-(8-quinolinylmethyl)-9H-purin-6-amine
N-methyl-N-(8-quinolinylmethyl)-9H-purin-6-amine
N-(1-methyl-1H-indazol-3-yl)-2-[3-(5-methyl-2-thienyl)-1H-pyrazol-1-yl]acetamide
N-(1-methyl-1H-indazol-3-yl)-2-[3-(5-methyl-2-thienyl)-1H-pyrazol-1-yl]acetamide
N-methyl-N-(8-quinolinylmethyl)-9H-purin-6-amine
N-methyl-N-(8-quinolinylmethyl)-9H-purin-6-amine
N-(1-methyl-1H-indazol-3-yl)-2-[3-(5-methyl-2-thienyl)-1H-pyrazol-1-yl]acetamide
N-(1-methyl-1H-indazol-3-yl)-2-[3-(5-methyl-2-thienyl)-1H-pyrazol-1-yl]acetamide
3-hydroxy-3-methyl-N-(3-methyl-1,2,4-thiadiazol-5-yl)piperidine-1-carboxamide
3-hydroxy-3-methyl-N-(3-methyl-1,2,4-thiadiazol-5-yl)piperidine-1-carboxamide
1-(4-methylpentanoyl)-4-[2-(1H-pyrazol-1-yl)ethyl]piperidine
1-(4-methylpentanoyl)-4-[2-(1H-pyrazol-1-yl)ethyl]piperidine
3-hydroxy-3-methyl-N-(3-methyl-1,2,4-thiadiazol-5-yl)piperidine-1-carboxamide
3-hydroxy-3-methyl-N-(3-methyl-1,2,4-thiadiazol-5-yl)piperidine-1-carboxamide
1-(4-methylpentanoyl)-4-[2-(1H-pyrazol-1-yl)ethyl]piperidine
1-(4-methylpentanoyl)-4-[2-(1H-pyrazol-1-yl)ethyl]piperidine
2-{[4-(4-butyl-1H-1,2,3-triazol-1-yl)piperidin-1-yl]carbonyl}-8-methylimidazo[1,2-a]pyridine
2-{[4-(4-butyl-1H-1,2,3-triazol-1-yl)piperidin-1-yl]carbonyl}-8-methylimidazo[1,2-a]pyridine
3-(2-methoxyphenyl)-5-[1-(1H-pyrazol-1-yl)ethyl]-1,2,4-oxadiazole
3-(2-methoxyphenyl)-5-[1-(1H-pyrazol-1-yl)ethyl]-1,2,4-oxadiazole
2-{[4-(4-butyl-1H-1,2,3-triazol-1-yl)piperidin-1-yl]carbonyl}-8-methylimidazo[1,2-a]pyridine
2-{[4-(4-butyl-1H-1,2,3-triazol-1-yl)piperidin-1-yl]carbonyl}-8-methylimidazo[1,2-a]pyridine
3-(2-methoxyphenyl)-5-[1-(1H-pyrazol-1-yl)ethyl]-1,2,4-oxadiazole
3-(2-methoxyphenyl)-5-[1-(1H-pyrazol-1-yl)ethyl]-1,2,4-oxadiazole
4-(4-butyl-1H-1,2,3-triazol-1-yl)-1-(tetrahydrofuran-2-ylcarbonyl)piperidine
4-(4-butyl-1H-1,2,3-triazol-1-yl)-1-(tetrahydrofuran-2-ylcarbonyl)piperidine
4-(3-{[3-(hydroxymethyl)-3-isobutyl-1-piperidinyl]carbonyl}phenyl)-2-methyl-3-butyn-2-ol
4-(3-{[3-(hydroxymethyl)-3-isobutyl-1-piperidinyl]carbonyl}phenyl)-2-methyl-3-butyn-2-ol
4-(4-butyl-1H-1,2,3-triazol-1-yl)-1-(tetrahydrofuran-2-ylcarbonyl)piperidine
4-(4-butyl-1H-1,2,3-triazol-1-yl)-1-(tetrahydrofuran-2-ylcarbonyl)piperidine
4-(3-{[3-(hydroxymethyl)-3-isobutyl-1-piperidinyl]carbonyl}phenyl)-2-methyl-3-butyn-2-ol
4-(3-{[3-(hydroxymethyl)-3-isobutyl-1-piperidinyl]carbonyl}phenyl)-2-methyl-3-butyn-2-ol
7-fluoro-N,N-dimethyl-2-(2-pyridin-2-ylpyrimidin-5-yl)quinoline-4-carboxamide
7-fluoro-N,N-dimethyl-2-(2-pyridin-2-ylpyrimidin-5-yl)quinoline-4-carboxamide
5-[(methylthio)methyl]-N-8-quinolinyl-2-furamide
5-[(methylthio)methyl]-N-8-quinolinyl-2-furamide
7-fluoro-N,N-dimethyl-2-(2-pyridin-2-ylpyrimidin-5-yl)quinoline-4-carboxamide
7-fluoro-N,N-dimethyl-2-(2-pyridin-2-ylpyrimidin-5-yl)quinoline-4-carboxamide
5-[(methylthio)methyl]-N-8-quinolinyl-2-furamide
5-[(methylthio)methyl]-N-8-quinolinyl-2-furamide
4-(4-fluorobenzyl)-N-(3-methyl-1,2,4-thiadiazol-5-yl)-3-oxopiperazine-1-carboxamide
4-(4-fluorobenzyl)-N-(3-methyl-1,2,4-thiadiazol-5-yl)-3-oxopiperazine-1-carboxamide
1-acetyl-4-[(5-methyl-1,3-diphenyl-1H-pyrazol-4-yl)carbonyl]piperazine
1-acetyl-4-[(5-methyl-1,3-diphenyl-1H-pyrazol-4-yl)carbonyl]piperazine
4-(4-fluorobenzyl)-N-(3-methyl-1,2,4-thiadiazol-5-yl)-3-oxopiperazine-1-carboxamide
4-(4-fluorobenzyl)-N-(3-methyl-1,2,4-thiadiazol-5-yl)-3-oxopiperazine-1-carboxamide
1-acetyl-4-[(5-methyl-1,3-diphenyl-1H-pyrazol-4-yl)carbonyl]piperazine
1-acetyl-4-[(5-methyl-1,3-diphenyl-1H-pyrazol-4-yl)carbonyl]piperazine
2-{4-[(dimethylamino)methyl]phenyl}-5-methyl-6-(trifluoromethyl)pyrimidin-4(3H)-one
2-{4-[(dimethylamino)methyl]phenyl}-5-methyl-6-(trifluoromethyl)pyrimidin-4(3H)-one
2-{1-[1-(cycloheptylcarbonyl)piperidin-4-yl]-1H-1,2,3-triazol-4-yl}ethanol
2-{1-[1-(cycloheptylcarbonyl)piperidin-4-yl]-1H-1,2,3-triazol-4-yl}ethanol
2-{4-[(dimethylamino)methyl]phenyl}-5-methyl-6-(trifluoromethyl)pyrimidin-4(3H)-one
2-{4-[(dimethylamino)methyl]phenyl}-5-methyl-6-(trifluoromethyl)pyrimidin-4(3H)-one
2-{1-[1-(cycloheptylcarbonyl)piperidin-4-yl]-1H-1,2,3-triazol-4-yl}ethanol
2-{1-[1-(cycloheptylcarbonyl)piperidin-4-yl]-1H-1,2,3-triazol-4-yl}ethanol
3-(1-{[1-(cycloheptylcarbonyl)piperidin-3-yl]methyl}-1H-1,2,3-triazol-4-yl)pyridine
3-(1-{[1-(cycloheptylcarbonyl)piperidin-3-yl]methyl}-1H-1,2,3-triazol-4-yl)pyridine
2-(2-cyclopropylpyrimidin-5-yl)-4-[(3,3-dimethylpyrrolidin-1-yl)carbonyl]-6-fluoroquinoline
2-(2-cyclopropylpyrimidin-5-yl)-4-[(3,3-dimethylpyrrolidin-1-yl)carbonyl]-6-fluoroquinoline
3-(1-{[1-(cycloheptylcarbonyl)piperidin-3-yl]methyl}-1H-1,2,3-triazol-4-yl)pyridine
3-(1-{[1-(cycloheptylcarbonyl)piperidin-3-yl]methyl}-1H-1,2,3-triazol-4-yl)pyridine
2-(2-cyclopropylpyrimidin-5-yl)-4-[(3,3-dimethylpyrrolidin-1-yl)carbonyl]-6-fluoroquinoline
2-(2-cyclopropylpyrimidin-5-yl)-4-[(3,3-dimethylpyrrolidin-1-yl)carbonyl]-6-fluoroquinoline
N-cyclohexyl-N-ethyl-7-methyl-2-pyrimidin-5-ylquinoline-4-carboxamide
N-cyclohexyl-N-ethyl-7-methyl-2-pyrimidin-5-ylquinoline-4-carboxamide
N-methyl-N-(3-thienylmethyl)-4-(1,3,5-trimethyl-1H-pyrazol-4-yl)pyrimidin-2-amine
N-methyl-N-(3-thienylmethyl)-4-(1,3,5-trimethyl-1H-pyrazol-4-yl)pyrimidin-2-amine
N-cyclohexyl-N-ethyl-7-methyl-2-pyrimidin-5-ylquinoline-4-carboxamide
N-cyclohexyl-N-ethyl-7-methyl-2-pyrimidin-5-ylquinoline-4-carboxamide
N-methyl-N-(3-thienylmethyl)-4-(1,3,5-trimethyl-1H-pyrazol-4-yl)pyrimidin-2-amine
N-methyl-N-(3-thienylmethyl)-4-(1,3,5-trimethyl-1H-pyrazol-4-yl)pyrimidin-2-amine
2-{3-[(4-acetyl-1,4-diazepan-1-yl)methyl]phenyl}-3,5,6,7-tetrahydro-4H-cyclopenta[d]pyrimidin-4-one
2-{3-[(4-acetyl-1,4-diazepan-1-yl)methyl]phenyl}-3,5,6,7-tetrahydro-4H-cyclopenta[d]pyrimidin-4-one
2-[(4-benzyl-2-methyl-3-oxo-1-piperazinyl)carbonyl]-4(3H)-quinazolinone
2-[(4-benzyl-2-methyl-3-oxo-1-piperazinyl)carbonyl]-4(3H)-quinazolinone
2-{3-[(4-acetyl-1,4-diazepan-1-yl)methyl]phenyl}-3,5,6,7-tetrahydro-4H-cyclopenta[d]pyrimidin-4-one
2-{3-[(4-acetyl-1,4-diazepan-1-yl)methyl]phenyl}-3,5,6,7-tetrahydro-4H-cyclopenta[d]pyrimidin-4-one
2-[(4-benzyl-2-methyl-3-oxo-1-piperazinyl)carbonyl]-4(3H)-quinazolinone
2-[(4-benzyl-2-methyl-3-oxo-1-piperazinyl)carbonyl]-4(3H)-quinazolinone
no compound
no compound
no compound
no compound
no compound
no compound
no compound
no compound
no compound
no compound
no compound
no compound
no compound
no compound
no compound
no compound
no compound
no compound
no compound
no compound
no compound
no compound
no compound
no compound
no compound
no compound
no compound
no compound
no compound
no compound
no compound
no compound
N-[5-(3,4-dimethoxybenzyl)-1,3,4-thiadiazol-2-yl]-4-methyl-3-oxopiperazine-1-carboxamide
N-[5-(3,4-dimethoxybenzyl)-1,3,4-thiadiazol-2-yl]-4-methyl-3-oxopiperazine-1-carboxamide
1-(cycloheptylacetyl)-4-(4-propyl-1H-1,2,3-triazol-1-yl)piperidine
1-(cycloheptylacetyl)-4-(4-propyl-1H-1,2,3-triazol-1-yl)piperidine
N-[5-(3,4-dimethoxybenzyl)-1,3,4-thiadiazol-2-yl]-4-methyl-3-oxopiperazine-1-carboxamide
N-[5-(3,4-dimethoxybenzyl)-1,3,4-thiadiazol-2-yl]-4-methyl-3-oxopiperazine-1-carboxamide
1-(cycloheptylacetyl)-4-(4-propyl-1H-1,2,3-triazol-1-yl)piperidine
1-(cycloheptylacetyl)-4-(4-propyl-1H-1,2,3-triazol-1-yl)piperidine
1-methyl-3-phenyl-5-(3-phenyl-1H-pyrazol-4-yl)-1,4-dihydroimidazo[4,5-c]pyrazole
1-methyl-3-phenyl-5-(3-phenyl-1H-pyrazol-4-yl)-1,4-dihydroimidazo[4,5-c]pyrazole
1-{[(1S*,2R*)-2-butylcyclopropyl]carbonyl}-4-(4-cyclopentyl-1H-1,2,3-triazol-1-yl)piperidine
1-{[(1S*,2R*)-2-butylcyclopropyl]carbonyl}-4-(4-cyclopentyl-1H-1,2,3-triazol-1-yl)piperidine
1-methyl-3-phenyl-5-(3-phenyl-1H-pyrazol-4-yl)-1,4-dihydroimidazo[4,5-c]pyrazole
1-methyl-3-phenyl-5-(3-phenyl-1H-pyrazol-4-yl)-1,4-dihydroimidazo[4,5-c]pyrazole
1-{[(1S*,2R*)-2-butylcyclopropyl]carbonyl}-4-(4-cyclopentyl-1H-1,2,3-triazol-1-yl)piperidine
1-{[(1S*,2R*)-2-butylcyclopropyl]carbonyl}-4-(4-cyclopentyl-1H-1,2,3-triazol-1-yl)piperidine
N-(5-tert-butyl-1,3,4-thiadiazol-2-yl)-N'-(pyridin-3-ylmethyl)urea
N-(5-tert-butyl-1,3,4-thiadiazol-2-yl)-N'-(pyridin-3-ylmethyl)urea
N-(1,5-dimethyl-1H-1,2,4-triazol-3-yl)-N'-[2-(6-methoxy-1H-benzimidazol-2-yl)ethyl]urea
N-(1,5-dimethyl-1H-1,2,4-triazol-3-yl)-N'-[2-(6-methoxy-1H-benzimidazol-2-yl)ethyl]urea
N-(5-tert-butyl-1,3,4-thiadiazol-2-yl)-N'-(pyridin-3-ylmethyl)urea
N-(5-tert-butyl-1,3,4-thiadiazol-2-yl)-N'-(pyridin-3-ylmethyl)urea
N-(1,5-dimethyl-1H-1,2,4-triazol-3-yl)-N'-[2-(6-methoxy-1H-benzimidazol-2-yl)ethyl]urea
N-(1,5-dimethyl-1H-1,2,4-triazol-3-yl)-N'-[2-(6-methoxy-1H-benzimidazol-2-yl)ethyl]urea
4-(4-butyl-1H-1,2,3-triazol-1-yl)-1-{[(1S*,4S*)-3,3-dimethyl-2-methylenebicyclo[2.2.1]hept-1-yl]carbonyl}piperi
4-(4-butyl-1H-1,2,3-triazol-1-yl)-1-{[(1S*,4S*)-3,3-dimethyl-2-methylenebicyclo[2.2.1]hept-1-yl]carbonyl}piperi
2-(1-{1-[6-(isopropylamino)pyrimidin-4-yl]piperidin-4-yl}-1H-1,2,3-triazol-4-yl)ethanol
2-(1-{1-[6-(isopropylamino)pyrimidin-4-yl]piperidin-4-yl}-1H-1,2,3-triazol-4-yl)ethanol
4-(4-butyl-1H-1,2,3-triazol-1-yl)-1-{[(1S*,4S*)-3,3-dimethyl-2-methylenebicyclo[2.2.1]hept-1-yl]carbonyl}piperi
4-(4-butyl-1H-1,2,3-triazol-1-yl)-1-{[(1S*,4S*)-3,3-dimethyl-2-methylenebicyclo[2.2.1]hept-1-yl]carbonyl}piperi
2-(1-{1-[6-(isopropylamino)pyrimidin-4-yl]piperidin-4-yl}-1H-1,2,3-triazol-4-yl)ethanol
2-(1-{1-[6-(isopropylamino)pyrimidin-4-yl]piperidin-4-yl}-1H-1,2,3-triazol-4-yl)ethanol
N-[3-(2-furyl)-1H-1,2,4-triazol-5-yl]-4-pyridin-3-yl-3,4,6,7-tetrahydro-5H-imidazo[4,5-c]pyridine-5-carboxami
N-[3-(2-furyl)-1H-1,2,4-triazol-5-yl]-4-pyridin-3-yl-3,4,6,7-tetrahydro-5H-imidazo[4,5-c]pyridine-5-carboxami
2-[1-({1-[(1-methylcyclopropyl)carbonyl]piperidin-3-yl}methyl)-1H-1,2,3-triazol-4-yl]propan-2-amine
2-[1-({1-[(1-methylcyclopropyl)carbonyl]piperidin-3-yl}methyl)-1H-1,2,3-triazol-4-yl]propan-2-amine
N-[3-(2-furyl)-1H-1,2,4-triazol-5-yl]-4-pyridin-3-yl-3,4,6,7-tetrahydro-5H-imidazo[4,5-c]pyridine-5-carboxami
N-[3-(2-furyl)-1H-1,2,4-triazol-5-yl]-4-pyridin-3-yl-3,4,6,7-tetrahydro-5H-imidazo[4,5-c]pyridine-5-carboxami
2-[1-({1-[(1-methylcyclopropyl)carbonyl]piperidin-3-yl}methyl)-1H-1,2,3-triazol-4-yl]propan-2-amine
2-[1-({1-[(1-methylcyclopropyl)carbonyl]piperidin-3-yl}methyl)-1H-1,2,3-triazol-4-yl]propan-2-amine
N-(1-butyl-1H-tetrazol-5-yl)-10-azabicyclo[4.3.1]decane-10-carboxamide
N-(1-butyl-1H-tetrazol-5-yl)-10-azabicyclo[4.3.1]decane-10-carboxamide
6-[(3-{[4-(1-hydroxy-1-methylethyl)-1H-1,2,3-triazol-1-yl]methyl}piperidin-1-yl)carbonyl]-2,2-dimethyl-2,3-di
6-[(3-{[4-(1-hydroxy-1-methylethyl)-1H-1,2,3-triazol-1-yl]methyl}piperidin-1-yl)carbonyl]-2,2-dimethyl-2,3-di
N-(1-butyl-1H-tetrazol-5-yl)-10-azabicyclo[4.3.1]decane-10-carboxamide
N-(1-butyl-1H-tetrazol-5-yl)-10-azabicyclo[4.3.1]decane-10-carboxamide
6-[(3-{[4-(1-hydroxy-1-methylethyl)-1H-1,2,3-triazol-1-yl]methyl}piperidin-1-yl)carbonyl]-2,2-dimethyl-2,3-di
[truncated: 355,518 more chars]
