# Supplementary material for: Association of microtubule destabilization with platelet yields in terminally differentiating hiPSC-derived megakaryocyte lines
Source: PLoS One. 2025 Jun 25;20(6):e0326165. doi: 10.1371/journal.pone.0326165 (PMC12194186; doi:10.1371/journal.pone.0326165)
Supplement: S8 File — (ZIP) [file pone.0326165.s015.zip › Scripts/FIG1B CV7000 timelapse particle counter V8 2025 reanalysis.ijm]

/*
cells: See Skorik notebook 06032
20150306-38 –DOX, DiD stained
plated into 384w for timecourse imaging
Imaging starting 20150309_133536 = D3

imaging settings: TMS_immkcl_384microwell2TC.mes
4 minutes = 240s per frame; 20x; 2x bin; C01 = 640nm/676nm

[ see also 4x timecourse 20150904 skorik 06319-98 'TMS_immkcl_ku384_200200_4x_Mod.mes' ]
*/

run("Close All");

var imagefound=false;
var ROIcount=0;
var regionsize=250;		// size of region (rectangle around main cell) where to look for region-specific events
var regionblur=10;		// Gauss blur prior to finding main cell (determines center of region)
var regionmax=3000;		// Maxima tolerance for finding main cell (determines center of region)
var counter=0;

Table.reset("Results");
umperpixel = 832/1280; // 20x, 2xbin, CV7000
results=newArray(1000000); // up to 100k ROIs per FoV, 10 channels
getDateAndTime(year, month, dayOfWeek, dayOfMonth, hour, minute, second, msec);
month += 1;
name="Analysis_"+year+"_"+IJ.pad(month,2)+"_"+IJ.pad(dayOfMonth,2)+"_"+IJ.pad(hour,2)+"_"+IJ.pad(minute,2);

// dialog
//
Dialog.create("Settings");
//
Dialog.addString("Source", "/Users/thorstenschlaeger/Downloads/old time course DiD bursting analysis/immkcl kuraray did time course/",50);
Dialog.addString("Destination", "/Volumes/Dropbox/TEMP_SSD/untitled folder/",50);
Dialog.addString("Analysis Name", name,50);
Dialog.addCheckbox("... generate new folder '"+name+"' in selected destination folder?", false);
Dialog.addMessage("");
Dialog.addMessage("Set ranges for analysis:");
Dialog.addSlider("Columns (from)", 1, 24, 2);
Dialog.addSlider("Columns (to)", 1, 24, 3);
Dialog.addSlider("Rows (from)", 1, 16, 2);
Dialog.addSlider("Rows (to)", 1, 16, 6);
Dialog.addSlider("Field of View (from)", 1, 20, 1);
Dialog.addSlider("Field of View (to)", 1, 20, 4);
Dialog.addSlider("Timepoint (from)", 1, 100, 1);
Dialog.addSlider("Timepoint (to)", 1, 1000, 1000);
Dialog.addSlider("Frequency (seconds)", 1, 3600, 240);
Dialog.addMessage("");
Dialog.addMessage("Set channel that defines ROIs:");
Dialog.addString("ROI channel", "C01",50);
Dialog.addSlider("Minimal ROI radius:", 1, 200, 1);
Dialog.addSlider("Maximal ROI radius:", 1, 200, 4);
Dialog.addSlider("ROI Gauss blur:", 0, 4, 1); // was 2
Dialog.addSlider("ROI post Gauss pre Max subtract:", 0, 100, 50);
Dialog.addSlider("ROI Maxima tolerance:", 0, 100, 20);
Dialog.addMessage("");
Dialog.addMessage("Set name and channel (blue):");
Dialog.addString("Channel ID", "C01",50);
Dialog.addString("Channel, antibody, or stain name", "DiD",50);
Dialog.addMessage("");
Dialog.addCheckbox("Review region selection (user input)?", false);
Dialog.addCheckbox("Batch mode (much faster)?", true);
Dialog.addSlider("non-Batch mode: show every Nth timepoint:", 1, 20, 1);
Dialog.addCheckbox("make RGB movies?", false);
Dialog.show();
//
sourcepath=Dialog.getString();
destinationpath=Dialog.getString();
name=Dialog.getString();
makefolder=Dialog.getCheckbox();
fromcol=Dialog.getNumber();
tocol=Dialog.getNumber();
fromrow=Dialog.getNumber();
torow=Dialog.getNumber();
fromFoV=Dialog.getNumber();
toFoV=Dialog.getNumber();
fromtime=Dialog.getNumber();
totime=Dialog.getNumber();
frequency=Dialog.getNumber();
ROIchannel=Dialog.getString();
minradius=Dialog.getNumber();
maxradius=Dialog.getNumber();
eventgauss=Dialog.getNumber();
subtraction=Dialog.getNumber();
ROItolerance=Dialog.getNumber();
channelColor=newArray("","blue","green","red","magenta","gray","yellow","cyan");
channelID=newArray(8);
channelStain=newArray(8);
for (i=1; i<2; i++) {channelID[i]=Dialog.getString();channelStain[i]=Dialog.getString();}
regionreview=Dialog.getCheckbox();
batch=Dialog.getCheckbox();
Nth=Dialog.getNumber();
makemovies=Dialog.getCheckbox();
//
rows=newArray(17); for (i=1; i<17; i++) {rows[i]=substring("ABCDEFGHIJKLMNOP",i-1,i);}; 
cols=newArray(25); for (i=1; i<25; i++) {cols[i]=substring("010203040506070809101112131415161718192021222324",2*i-2,2*i);}
filelist=getFileList(sourcepath);
wellcount=0;
platewell=0;
outputfile=destinationpath+"RESULTS_"+name+".CSV"; // complete results file path and name
run("Set Measurements...", "area centroid integrated redirect=None decimal=0");
	

// MACRO STARTS HERE
//
//
setBatchMode(batch);
generatefile(outputfile); // generates output file (CSV) and writes column headers
//
// run through all columns, rows
FoV=fromFoV;
for (col=fromcol; col<=tocol; col++)
{
	for (row=fromrow; row<=torow; row++)
	{
		for (FoV=fromFoV; FoV<=toFoV; FoV++)
		{
			close("TEMP*");
			openstack(col,row,FoV,ROIchannel); // opens and returns imagefound=true/false (e.g., if there are no images due to AF failures

			if ( imagefound )
			{
				if (nSlices>1)
				{
					run("Select None");
					med = getValue("Median");
					run("Canvas Size...", "width="+(regionsize+getWidth())+" height="+(regionsize+getHeight())+" position=Center zero"); // padding to ensure region can be drawn
					run("Min...", "value="+med+" stack");
					// align stack to correct for drift during timecourse imaging
					alignstack(10, 500, 200); // alignstack(gauss, threshold, maxoff)
					// finds regions (location of icrowells containing imMKCL cell) in which to look for events (=produced platelets)
					selectregions();	
					if (roiManager("count")>0)	// only if any imMKCLs found in FoV
					{
						analyzeregions(outputfile,destinationpath); 	// counts elements (cells) and saves data to outputfile
					}
				}
			}
			close("TEMP*");
		}
	}
}	
saveAs("Results", outputfile);
waitForUser("analysis complete\nResults saved:\n"+outputfile);
//
//
// functions
//
//

function generatefile(file) // data output
{
	print("\\Clear");
	headers="counter,label,row,column,FoV,Region,timepoint,eventcount";
	print(headers); // columns for output file
	selectWindow("Log");
	saveAs("results", file);
}

function openstack(col,row,FoV,channel) // will open all images (as stack) for specified column/well/FoV/channel;
{
	regex=".*_"+rows[row]+cols[col]+"_.....F"+IJ.pad(FoV, 3)+"........."+channel+".tif"; // creates the Regex; must match whole file name! (leading .* = multiple (*) leading 'any characters' (.)
	// check if there are any images matching this regex (to avoid error and macro abort)
	imagefound=false;
	for (i=0; i<filelist.length; i++)
	{
		if (matches(filelist[i],regex)) // regex match found (filename contains well, FoV, and channel)
		{
			imagefound=true;
			i=filelist.length; // stops loop
		}
	}
	if (imagefound)
	{	
		run("Image Sequence...", "open=["+sourcepath+"] file=("+regex+") sort");
		rename("TEMPFoVstack");
		run("Set Scale...", "distance=0");
	}
}

function selectregions() // regions within FoV to analyze
{
 	setSlice(1);
	roiManager("reset");
	getDimensions(twidth, theight, tchannels, tslices, tframes); // need this info to check if area is inside bounds of image
	run("Duplicate...", "title=TEMProifinder");
	run("Gaussian Blur...", "sigma="+regionblur+" stack");
	run("Set Scale...", "distance=0 known=0 pixel=1 unit=pixel");
	Table.rename("Results","tempresults");
	run("Clear Results");
	run("Find Maxima...", "noise="+regionmax+" output=List");
	if (nResults>0)
	{	
		for (rg=0;rg<nResults;rg++)
		{
			x=getResult("X",rg);
			y=getResult("Y",rg);
			if (getPixel(x,y)>0) { // region not yet taken
				makeRectangle(x-regionsize/2, y-regionsize/2, regionsize, regionsize);
				roiManager("Add");
				run("Clear", "slice"); // mark region as taken
			}
		}
	}
	Table.rename("tempresults","Results");
	close("TEMProifinder");
}

function analyzeregions(file,path)
{
	for (rg=0; rg<roiManager("count"); rg++) // run through all regions
	{
		//
		// make stack for region
		counter++;
		selectWindow("TEMPFoVstack");
		file = replace(getInfo("slice.label"),"AssayPlate_","");
		tablerow = nResults;
		roiManager("Select", rg);
		X = getValue("X")+0.5*getValue("Width");
		Y = getValue("Y")+0.5*getValue("Height");
		run("Duplicate...", "title=TEMPregionstack duplicate range=1-10000");
		// NEW: get size, intensity, # of Maxima (multiple MKs in well?) of imMKCL cell
		run("Duplicate...", "title=MK");
		run("Gaussian Blur...", "sigma=2");
		setThreshold(500, 65535, "raw");
		run("Create Selection");
		umperpixel = 832/1280; // 20x, 2xbin, CV7000
		MKdiameter = 0.5*getValue("Feret")*umperpixel;
		MKintensity = getValue("IntDen");

		Table.rename("Results","tempresults");		
		run("Find Maxima...", "prominence=1000 output=Count");
		MKnMaxima = Table.get("Count",nResults-1);
		Table.rename("tempresults","Results");		
		close("MK");

		Table.set("file",tablerow,file,"Results");
		Table.set("counter",tablerow,counter,"Results");
		Table.set("row",tablerow,row,"Results");
		Table.set("column",tablerow,col,"Results");
		Table.set("FoV",tablerow,FoV,"Results");
		Table.set("region",tablerow,rg+1,"Results");
		Table.set("MK_XY",tablerow,"["+(X-regionsize/2)+", "+(Y-regionsize/2)+"]","Results");
		Table.set("MK_dia_µM",tablerow,MKdiameter,"Results"); // PMID: 7126866: The range of megakaryocyte diameters in both species was from 10 to about 65 micrometer.
		Table.set("MK_int",tablerow,MKintensity,"Results");
		Table.set("MK_nMx",tablerow,MKnMaxima,"Results");
		Table.update("Results");

		//
		// subtract median, blur, subtract 10
		run("Z Project...", "start=1 stop="+nSlices+" projection=[Median]");
		rename("TEMPz");
		imageCalculator("Subtract stack", "TEMPregionstack","TEMPz");
		close("TEMPz");
		run("Gaussian Blur...", "sigma="+eventgauss+" stack");
		run("Subtract...", "value="+subtraction+" stack");
		//
		// generate movie stack:
		name=substring( getInfo("slice.label") , lengthOf(getInfo("slice.label"))-24 , lengthOf(getInfo("slice.label"))-1 )+"R"+(rg+1); // reads info from slice label
		analyze = true;
		if (makemovies) {
			run("Duplicate...", "title=TEMPmovie duplicate range=1-10000");
			spectrum();
			run("Gaussian Blur...", "sigma=2 stack");
			setPixel(0,0,0);setPixel(1,0,65535);run("Log", "stack");setPixel(0,0,0);setPixel(1,0,0); // Log on 16bit check min and max pixel, we make them 0 and max to make sure the movies are on the same scale
			setMinAndMax(18500, 60000);
			run("RGB Color");
			//
			// in non-batch mode: make a montage from the movie and ask if this region should be analyzed
			analyze=true;
			if (regionreview)
			{
				if (batch) {setBatchMode("exit and display");}
				run("Make Montage...", "columns=10 rows=9 scale=0.25 first=1 last=360 increment=4 border=0 font=12");
				run("In [+]");
				rename("Montage");
				run("Multiply...", "value=2");
				wait(500);
				run("Multiply...", "value=2");
				wait(500);
				run("Multiply...", "value=2");
				analyze=getBoolean("Analyze?");
				close("Montage");
				if (batch) {setBatchMode(true);}
			}
		}
		//
		// analyze region
		if (analyze)
		{
			//
			// save movie
			if (makemovies) {
				selectWindow("TEMPmovie");
				run("AVI... ", "compression=JPEG frame=12 save=["+path+name+"_"+counter+".avi]");
			}
			//
			// count events via threshold and maxima
			selectWindow("TEMPregionstack");
			setBackgroundColor(0, 0, 0);
			spectrum();
			setMinAndMax(0, 1000);
			setThreshold(30, 65535);
			run("Convert to Mask","stack");
			run("Grays"); // for some reason running Mask makes it switch to inverted LUT (maxima finds the background, not the signal; Gray restores the original setting)
			run("Gaussian Blur...", "sigma=1 stack"); // imaged is binary mask but gauss blur prior to maxima helps distinguish fused events
			//
			// run through all slices (timepoints)
			if(batch==false) {run("Tile");}
			for (tp=1; tp<=nSlices;tp++)
			{
				setSlice(tp);
				// get actual timepoint
				time=parseInt(substring( getInfo("slice.label") , indexOf(getInfo("slice.label"), "_T")+2 , indexOf(getInfo("slice.label"), "_T")+6 ));
				run("Select None");
				// count maxima on slice
				Table.rename("Results","tempresults");		
				run("Find Maxima...", "noise=1 output=Count");
				cnt=getResult("Count");
				Table.rename("tempresults","Results");		
				// add data to table (column representing actual timepoint):
				Table.set("T"+IJ.pad(time,4),tablerow,cnt);
				if ( batch==false && (tp/Nth==floor(tp/Nth))) // in non-batch mode, show ever Nth time point		
				{
					selectWindow("TEMPregionstack");
					run("Find Maxima...", "noise=1 output=[Point Selection]");
					selectWindow("TEMPmovie");setSlice(tp);
					selectWindow("TEMPregionstack");
				}
			
			}
		}
		close("TEMPmovie");
		close("TEMPregionstack");
	}
}

function checkifanyimagesexist() // will open image file in destination folder that corresponds to well (row/column), FoV, channel; returns imagefound=false if file does not exist
{
	imagefound=false;
	regex=".*_"+rows[row]+cols[col]+"_.....F"+IJ.pad(FoV, 3)+"........."+channel+".tif"; // creates the Regex; must match whole file name! (leading .* = multiple (*) leading 'any characters' (.)
	for (i=0; i<filelist.length; i++)
	{
		if (matches(filelist[i],regex)) // regex match found (filename contains well, FoV, and channel)
		{
			open(sourcepath+filelist[i]);
			rename("TEMP"+channel);
			run("Set Scale...", "distance=0");
			imagefound=true;
			i=filelist.length; // stops loop
		}
	}
}


function spectrum() {
	r=split("0,0,0,0,0,0,0,0,0,0,0,0,0,0,0,0,0,0,0,0,0,0,0,0,0,0,0,0,0,0,0,0,0,0,0,0,0,0,0,0,0,0,0,0,0,0,0,0,0,0,0,0,0,0,0,0,0,0,0,0,0,0,0,0,0,0,0,0,0,0,0,0,0,0,0,0,0,0,0,0,0,0,0,0,0,0,0,0,0,0,0,0,0,0,0,0,0,0,0,0,0,0,0,0,0,0,0,0,0,0,0,0,0,0,0,0,0,7,13,20,27,34,40,47,54,60,67,74,81,87,94,101,107,114,121,128,134,141,148,154,161,168,174,181,188,195,201,208,215,221,228,235,242,248,255,255,255,255,255,255,255,255,255,255,255,255,255,255,255,255,255,255,255,255,255,255,255,255,255,255,255,255,255,255,255,255,255,255,255,255,255,255,255,255,255,255,255,255,255,255,255,255,255,255,255,255,255,255,255,255,255,255,255,255,255,255,255,255,255,255,255,255,255,255,255,255,255,255,255,255,255,255,255,255,255,255,255,255,255,255,255,255,255,255,255,255,255,255,255,255,255,255,255,255,255,255",",");
	g=split("0,0,0,0,0,0,0,0,0,0,0,0,0,0,0,0,0,0,0,0,0,0,0,0,0,0,0,0,0,0,0,0,0,0,0,0,0,0,0,0,7,13,20,27,34,40,47,54,60,67,74,81,87,94,101,107,114,121,128,134,141,148,154,161,168,174,181,188,195,201,208,215,221,228,235,242,248,255,255,255,255,255,255,255,255,255,255,255,255,255,255,255,255,255,255,255,255,255,255,255,255,255,255,255,255,255,255,255,255,255,255,255,255,255,255,255,255,255,255,255,255,255,255,255,255,255,255,255,255,255,255,255,255,255,255,255,255,255,255,255,255,255,255,255,255,255,255,255,255,255,255,255,255,255,255,248,242,235,228,221,215,208,201,195,188,181,174,168,161,154,148,141,134,128,121,114,107,101,94,87,81,74,67,60,54,47,40,34,27,20,13,7,0,0,0,0,0,0,0,0,0,0,0,0,0,0,0,0,0,0,0,0,0,0,0,0,0,0,0,0,0,0,0,0,0,0,0,0,0,0,0,0,7,14,21,28,35,42,49,56,63,70,77,84,91,98,105,112,119,126,133,140,147,154,161,255",",");
	b=split("0,7,13,20,27,34,40,47,54,60,67,74,81,87,94,101,107,114,121,128,134,141,148,154,161,168,174,181,188,195,201,208,215,221,228,235,242,248,255,255,255,255,255,255,255,255,255,255,255,255,255,255,255,255,255,255,255,255,255,255,255,255,255,255,255,255,255,255,255,255,255,255,255,255,255,255,255,255,248,242,235,228,221,215,208,201,195,188,181,174,168,161,154,148,141,134,128,121,114,107,101,94,87,81,74,67,60,54,47,40,34,27,20,13,7,0,0,0,0,0,0,0,0,0,0,0,0,0,0,0,0,0,0,0,0,0,0,0,0,0,0,0,0,0,0,0,0,0,0,0,0,0,0,0,0,0,0,0,0,0,0,0,0,0,0,0,0,0,0,0,0,0,0,0,0,0,0,0,0,0,0,0,0,0,0,0,0,0,0,0,0,0,0,0,7,13,20,27,34,40,47,54,60,67,74,81,87,94,101,107,114,121,128,134,141,148,154,161,168,174,181,188,195,201,208,215,221,228,235,242,248,255,255,255,255,255,255,255,255,255,255,255,255,255,255,255,255,255,255,255,255,255,255,255,255,255",",");
	setLut(r,g,b);
}

function alignstack(gauss, threshold, maxoff) {
	// maxoff: maximal offset in pixels
	// gauss: radius of Gaussian (pixels)
	// threshold: threshold to create mask
	origname=getTitle();
	stackID=getImageID();
	getDimensions(width, height, channels, slices, frames);
	run("Duplicate...", "title=align duplicate");
	alignID=getImageID();
	run("Duplicate...", "title=orig duplicate");		
	origID=getImageID();

	// prepare copy of stack for alignment
	selectImage(alignID);
	// BLUR
	run("Gaussian Blur...", "sigma="+gauss+" stack");
	// THRESHOLD>MASK>GAUSS
	setThreshold(100, 65535, "raw");
	run("Convert to Mask", "method=Intermodes background=Dark black");
	run("Gaussian Blur...", "sigma="+gauss+" stack");

	MAX = 0; // maximal move (will crop by this amount)
	// offsets relative to first slice
	X_OFF=0;Y_OFF=0; 
	// looping through slices
	for (slice=1;slice<nSlices;slice++)
	{
		// get X and Y profiles (XA,YA) of slice N
		selectImage(alignID);
		setSlice(slice);
		run("Duplicate...", "title=tempA");
		run("Line Width...", "line="+height);
		makeLine(0,height/2,width-1,height/2);
		XA=getProfile();
		run("Line Width...", "line="+width);
		makeLine(width/2,0,width/2,height-1);
		YA=getProfile();
		close("tempA");

		// get X and Y profiles (XB,YB) of slice N+1
		selectImage(alignID);
		setSlice(slice+1);
		run("Duplicate...", "title=tempB");
		run("Line Width...", "line="+height);
		makeLine(maxoff,height/2,width-maxoff,height/2);
		XB = getProfile();
		run("Line Width...", "line="+width);
		makeLine(width/2,maxoff,width/2,height-maxoff);
		YB=getProfile();
		close("tempB");

		// find X offset (minimal stdDev of XA[i+X_OFFSET]-XB[i])
		XD = newArray(XB.length);
		SDX_min=10000000000000;
		X_OFFSET=0; // X offset from this slice to next slice (from maxoffset)
		for (xo=0;xo<2*maxoff;xo++)
		{
			for (x=0;x<XB.length;x++) {XD[x]=XA[x+xo]-XB[x];}
			Array.getStatistics(XD, min, max, mean, stdDev);
			if (stdDev<SDX_min) {X_OFFSET=xo;SDX_min=stdDev;}
		}
		X_OFFSET=X_OFFSET-maxoff; // by how much slice N+1 needs to be moved relative to slice N

		// find Y offset (minimal stdDev of YA[i+Y_OFFSET]-YB[i])
		YD = newArray(YB.length);
		SDY_min=10000000000000;
		Y_OFFSET=0; // Y offset from this slice to next slice (from maxoffset)
		for (yo=0;yo<2*maxoff;yo++)
		{
			YAoff=Array.slice(YA,yo,yo+YB.length);
			for (y=0;y<YB.length;y++) {YD[y]=YAoff[y]-YB[y];}
			Array.getStatistics(YD, min, max, mean, stdDev);
			if (stdDev<SDY_min) {Y_OFFSET=yo;SDY_min=stdDev;}
		}

		Y_OFFSET=Y_OFFSET-maxoff; // by how much slice N+1 needs to be moved relative to slice N
		X_OFF = X_OFF + X_OFFSET; // by how much slice N+1 needs to be moved relative to slice 1
		Y_OFF = Y_OFF + Y_OFFSET; // by how much slice N+1 needs to be moved relative to slice 1
		MAX = maxOf(MAX, abs(X_OFF));
		MAX = maxOf(MAX, abs(Y_OFF));
		// apply offsets to orig
		selectImage(stackID);
		setSlice(slice+1);
		print(getTitle(),getSliceNumber(),"Translate...", "x="+X_OFF+" y="+Y_OFF+" interpolation=None slice");
		run("Translate...", "x="+X_OFF+" y="+Y_OFF+" interpolation=None slice");
		run("Tile");
		
	}
	selectImage(origID);close();
	selectImage(alignID);close();
	selectImage(stackID);
	rename(origname);
	selectImage(stackID);
}
