# Supplementary material for: Association of microtubule destabilization with platelet yields in terminally differentiating hiPSC-derived megakaryocyte lines
Source: PLoS One. 2025 Jun 25;20(6):e0326165. doi: 10.1371/journal.pone.0326165 (PMC12194186; doi:10.1371/journal.pone.0326165)
Supplement: S8 File — (ZIP) [file pone.0326165.s015.zip › Scripts/FIG2B imMKLC HTS re_analysis V200422.ijm]

// **********************************************************
//
// imMKCL HTS image processing and analysis 2020
// thorsten schlaeger
// thorsten.schlaeger@childrens.harvard.edu
//
// **********************************************************


// **********************************************************
//
// note: this was run on FIJI/ImageJ 1.52p
// may not run on different versions
// may not run on machine with <64GB RAM
// takes days to finish even when run on 12-cores
// each PART can be run separately and as multiple instances
// for faster processing
//
// **********************************************************


// **********************************************************
// **********************************************************
//
// PART 1
//
// PROCESSING ALL RAW IMAGES INTO BACKGROUND CORRECTED STACKS
//
// **********************************************************
// **********************************************************


setBatchMode(true);

main_folder = "/Volumes/Core/PROJECTS/imMKCLs/HTS1536180621/imMKCL 1536 screening raw data CV7000 plate folders/HTS imMKCL raw data plate folders with AF error repeats added/";

plt         = "AssayPlate_Greiner_#789866";

plates=getFileList(main_folder);

Array.show(plates);

print(main_folder);

// CHANNEL 1 = HOECHST
// Blue = Hoechst = DNA dye

CHN="C01.tif";

for (PFN=0;PFN<lengthOf(plates);PFN++)
{
	close("*");
	print(plates[PFN]);

	// LOAD IMAGES AS STACK
	run("Image Sequence...", "open=["+main_folder+plates[PFN]+plt+"] file="+CHN+" sort");
	run("Set Scale...", "distance=0 known=0 pixel=1 unit=pixel");

	// this is to deal with the dark areas in the middle
	// (MIN Z Project would make the BG image too dim there
	// need to set the too-dark areas to be at least 155

	makeOval(1024, 898, 395, 395);
	run("Min...", "value=155 stack");
	run("Select None");

	rename("CH_stack");

	// SUBSTACKS TO GENERATE MEDIANS
	n=floor(nSlices/40);
	print(n);
	for (s=0;s<40;s++)
	{
		selectWindow("CH_stack");
		run("Duplicate...", "title=set1 duplicate range="+(n*s+1)+"-"+(n*s+n-1));
		rename("tempset");
		run("Gaussian Blur...", "sigma=1");
		run("Z Project...", "projection=Median");
		rename("median_set_"+s);
		close("tempset");
		print(s);
	}

	// SUBSTACK MEDIANS TO STACK, MIN PROJECT
	run("Images to Stack", "name=mediansets_stack title=median_set use");
	run("Z Project...", "projection=Median");

	rename("BG_Stack");

	setMinAndMax(0, 65535);
	setOption("ScaleConversions", true);
	run("16-bit");
	setMinAndMax(0, 200);
	run("Gaussian Blur...", "sigma=1");
	close("mediansets_stack");

	// SUBTRACTING CALCULATED BG FROM RAW STACK
	imageCalculator("Subtract stack", "CH_stack","BG_Stack");
	close("BG_Stack");

	run("Remove Outliers...", "radius=3 threshold=2 which=Bright stack");
	run("Subtract Background...", "rolling=50 stack");

	setMinAndMax(0, 1000);

	// SAVE STACK
	run("Select None");
	saveAs("tiff", "/Volumes/Core/PROJECTS/imMKCLs/HTS1536180621/HTS imMKCL image processing 2020/properly processed stacks full size imMKCL HTS reanalysis 2020/P"+IJ.pad(PFN+1,2)+"_LIN_full_"+CHN);

}


// CHANNEL 2 = SytoxGreen
// Sytox (acts like an outer membrane dye on live cells!)


CHN="C02.tif";

for (PFN=0;PFN<lengthOf(plates);PFN++)
{
	close("*");
	print(plates[PFN]);

	// LOAD IMAGES AS STACK
	run("Image Sequence...", "open=["+main_folder+plates[PFN]+plt+"] file="+CHN+" sort");
	run("Set Scale...", "distance=0 known=0 pixel=1 unit=pixel");

	// this is to deal with the dark areas in the middle
	// (MIN Z Project would make the BG image too dim there
	// need to set the too-dark areas to be at least 580

	makeOval(1024, 898, 395, 395);

	run("Min...", "value=580 stack");
	run("Select None");

	rename("CH_stack");
	
	// SUBSTACKS TO GENERATE MEDIANS
	n=floor(nSlices/40);
	print(n);
	for (s=0;s<40;s++)
	{
		selectWindow("CH_stack");
		run("Duplicate...", "title=set1 duplicate range="+(n*s+1)+"-"+(n*s+n-1));
		rename("tempset");
		run("Gaussian Blur...", "sigma=1");
		run("Z Project...", "projection=Median");
		rename("median_set_"+s);
		close("tempset");
		print(s);
	}
	
	// SUBSTACK MEDIANS TO STACK, MIN PROJECT
	run("Images to Stack", "name=mediansets_stack title=median_set use");
	run("Z Project...", "projection=Median");

	rename("BG_Stack");

	setMinAndMax(0, 65535);
	setOption("ScaleConversions", true);
	run("16-bit");
	setMinAndMax(200, 800);
	close("mediansets_stack");

	// SUBTRACTING CALCULATED BG FROM RAW STACK
	imageCalculator("Subtract stack", "CH_stack","BG_Stack");
	close("BG_Stack");
	
	// LOG
	
	run("Add...", "value=10 stack");
	run("32-bit");
	run("Log", "stack");
	run("Subtract...", "value=3.5 stack");
	run("Multiply...", "value=130 stack");
	run("Min...", "value=0 stack");

	// Outliers, 16-bit, BG subtraction
	run("Remove Outliers...", "radius=1 threshold=10 which=Bright stack");
	setMinAndMax(0, 65535);
	run("16-bit");
	run("Subtract Background...", "rolling=50 sliding disable stack");
	setMinAndMax(0, 65535);

	// SAVE STACK
	run("Select None");
	saveAs("tiff", "/Volumes/Core/PROJECTS/imMKCLs/HTS1536180621/HTS imMKCL image processing 2020/properly processed stacks full size imMKCL HTS reanalysis 2020/P"+IJ.pad(PFN+1,2)+"_LOGnew_fullsize_"+CHN);

}

// CHANNEL 3 = PKH
// imMKCL HTS 1536 CH3 (PKH26 membrane dye)


CHN="C03.t";

for (PFN=0;PFN<lengthOf(plates);PFN++)
{
	close("*");
	print(plates[PFN]);
	
	// LOAD IMAGES AS STACK
	run("Image Sequence...", "open=["+main_folder+plates[PFN]+plt+"] file="+CHN+" sort");
	run("Set Scale...", "distance=0 known=0 pixel=1 unit=pixel");

	// PKH26 = lipid dye (all membranes)

	// this is to deal with the dark areas in the middle
	// (MIN Z Project would make the BG image too dim there
	// need to set the too-dark areas to be at least 410
		
	makeOval(1024, 898, 395, 395);
	run("Min...", "value=410 stack");
	run("Select None");	

	rename("CH_stack");

	// SUBSTACKS TO GENERATE MEDIANS
	n=floor(nSlices/40);
	print(n);
	for (s=0;s<40;s++)
	{
		selectWindow("CH_stack");
		run("Duplicate...", "title=set1 duplicate range="+(n*s+1)+"-"+(n*s+n-1));
		rename("tempset");
		run("Z Project...", "projection=Median");
		rename("median_set_"+s);
		close("tempset");
		print(s);
	}
	
	// SUBSTACK MEDIANS TO STACK, MIN PROJECT
	run("Images to Stack", "name=mediansets_stack title=median_set use");
	run("Z Project...", "projection=[Min Intensity]");
	rename("MIN_Stack");
	setMinAndMax(0, 65535);
	setOption("ScaleConversions", true);
	run("16-bit");
	setMinAndMax(0, 450);
	close("mediansets_stack");

	// SUBTRACTING CALCULATED BG FROM RAW STACK
	imageCalculator("Subtract stack", "CH_stack","MIN_Stack");
	close("MIN_Stack");
	
	// ADDITIONAL BG SUBTRACTION STEPS
	run("Subtract Background...", "rolling=20 sliding stack");
	run("Subtract...", "value=198 stack");
	run("32-bit");

	// LOG TRANSFORM AND OUTLIER REMOVAL
	run("Log", "stack");
	run("Remove Outliers...", "radius=2 threshold=50 which=Bright stack");
	run("Subtract...", "value=2.6 stack");
	run("Min...", "value=0 stack");
	run("Multiply...", "value=30 stack");
	setMinAndMax(0, 65535);
	run("16-bit");
	setMinAndMax(0, 255);
	
	// SAVE STACK
	run("Select None");
	saveAs("tiff", "/Volumes/Core/PROJECTS/imMKCLs/HTS1536180621/HTS imMKCL image processing 2020/properly processed stacks full size imMKCL HTS reanalysis 2020/P"+IJ.pad(PFN+1,2)+"_full_C03.tif");

}


// **********************************************************
// **********************************************************
//
// PART 2
//
// PROCESSING ALL PROCESSED STACK IMAGES INTO FULL SIZED RGBs
//
// **********************************************************
// **********************************************************


SOURCEPATH="/Volumes/Core/PROJECTS/imMKCLs/HTS1536180621/HTS imMKCL image processing 2020/properly processed stacks full size imMKCL HTS reanalysis 2020/";
OUTPATH=   "/Volumes/Core/PROJECTS/imMKCLs/HTS1536180621/HTS imMKCL image processing 2020/better RGB well images FULL SIZE imMKCL HTS reanalysis 2020/";

PLATES=getFileList(SOURCEPATH);

Array.show(PLATES);

close("*");

C01_stack=newArray(21);
C02_stack=newArray(21);
C03_stack=newArray(21);

setBatchMode(true);

// OPEN ALL PLATES AND CHANNELS STACKS AS VIRTUAL STACKS

for (P=1;P<21;P++)
{
	print(PLATES[3*(P-1)+0]);

	run("TIFF Virtual Stack...", "open=["+SOURCEPATH+PLATES[3*(P-1)+0]+"]");
	run("Set... ", "zoom=5 x=0 y=0");setLocation(300, 0, 150, 200);
	C01_stack[P]=getImageID();

	run("TIFF Virtual Stack...", "open=["+SOURCEPATH+PLATES[3*(P-1)+1]+"]");
	run("Set... ", "zoom=5 x=0 y=0");setLocation(  0, 0, 150, 200);
	C02_stack[P]=getImageID();

	run("TIFF Virtual Stack...", "open=["+SOURCEPATH+PLATES[3*(P-1)+2]+"]");
	run("Set... ", "zoom=5 x=0 y=0");setLocation(150, 0, 150, 200);
	C03_stack[P]=getImageID();

}

// GO THROUGH ALL TO MAKE BETTER RGB 8BIT IMAGES

for (P=1;P<21;P++)
{
	for (SL=1;SL<=nSlices;SL++)
	{
		// GET LABEL, WELL NAME
		selectImage(C01_stack[P]);setSlice(SL);
		label=getInfo("slice.label");W=substring(label,27,33);print(W);

		// grab the 3 channel images from the V stacks

		// CH1
		selectImage(C01_stack[P]);setSlice(SL);
		run("Duplicate...", "title=CH1");
		C01=getImageID();
		setMinAndMax(0, 1200);
		run("8-bit");
		
		// CH2
		selectImage(C02_stack[P]);setSlice(SL);
		run("Duplicate...", "title=CH2");
		C02=getImageID();
		setMinAndMax(0, 678);
		run("8-bit");
		
		// CH3
		selectImage(C03_stack[P]);setSlice(SL);
		run("Duplicate...", "title=CH3");
		C03=getImageID();
		setMinAndMax(0, 215);
		run("8-bit");

		run("Merge Channels...", "c1=CH3 c2=CH2 c3=CH1");
		run("Unsharp Mask...", "radius=4 mask=0.60 stack");

		saveAs("PNG", OUTPATH+"P"+IJ.pad(P,2)+"_"+W+".png");
		close();
	}
}
	
setBatchMode("exit and display");

print("done with part 2");


// **********************************************************
// **********************************************************
//
// PART 3
//
// ANALYZING THE RGB (.PNG) IMAGES FROM PART 2
// > crop
// > count Maxima (red, green) to estimate small PLPs
// > count Maxima (blue) to estimate # of nuclei
// > remove areas that are not cells
// > get cell ROIs
// > measure cells ROIs on red, green
// > collect summary data (min/max/mean/std) of measurements
// > add columns for plate, well, red/green/blue maxima counts
// > save cropped RGB w/o debris as .PNG
//
// **********************************************************
// **********************************************************


// **********************************************************
// **********************************************************
//
// PART 3
//
// ANALYZING THE RGB (.PNG) IMAGES FROM PART 2
// > crop
// > count Maxima (red, green) to estimate small PLPs
// > count Maxima (blue) to estimate # of nuclei
// > remove areas that are not cells
// > get cell ROIs and ROI counts
// > measure cells ROIs on red, green
// > collect summary data (min/max/mean/std) of measurements
// > add columns for plate, well, red/green/blue maxima counts
// > save cropped RGB w/o debris as .PNG
//
// RUN IN PARALLEL USING MULTIPLE INSTANCES OF FIJI
// enter first plate number (this will do 2 plates per run)
//
// **********************************************************
// **********************************************************


while (true) {
	PS=getNumber("Plate Start (1-20)",1);
	
	print(PS,PS+4);
	
	SOURCEPATH = "/Volumes/Core/PROJECTS/imMKCLs/HTS1536180621/HTS imMKCL image processing 2020/better RGB well images FULL SIZE imMKCL HTS reanalysis 2020/";
	OUTPATH    = "/Users/tmslab/Desktop/temp_stuff/Cells/";
	FILES=getFileList(SOURCEPATH);
	Array.show(FILES);
	
	close("*");
	
	setBatchMode(true);
	
	run("Clear Results"); 
	
	Table.create("Measurements");
	
	// PNG saved crop coordinates
	x=214;
	y=47;
	w=2050;
	h=2050;
	
	// analysis crop coordinates
	sx=153;
	sy=173;
	sw=1700;
	sh=1700;
	
	for (fn=0;fn<lengthOf(FILES);fn++)
	{
		
		close("*");
		
		currFile=FILES[fn];
	
		// making sure is an image file
		if ( endsWith(currFile, ".png") && startsWith(currFile, "P") && ( lengthOf(currFile)==14) && (parseInt(substring(currFile,1,3))>=PS) && (parseInt(substring(currFile,1,3))<PS+5) )
		{
			open(SOURCEPATH+FILES[fn]);
			run("Set Measurements...", "mean standard centroid center perimeter fit integrated skewness kurtosis area_fraction redirect=None decimal=2");
	
			l=substring(currFile,0,10); // label
			print(l);
		
			run("Duplicate...", "title=RGB");
			// cropping down to generous rectangle (will still include some wall/piles of cells)
			makeRectangle(x,y,w,h);run("Crop");
			RGB=getImageID();
			
			// a copy of the RGB to work with
			run("Duplicate...", "title=temp");
			
			run("Split Channels");
			selectWindow("temp (red)");red=getImageID();
			selectWindow("temp (blue)");blue=getImageID();
			selectWindow("temp (green)");green=getImageID();
			// GREEN: prepuse to generate MASK of areas except small fry:
			selectImage(green);
			run("Duplicate...", "title=temp");
			run("Despeckle");
			run("Remove Outliers...", "radius=3 threshold=5 which=Bright");
			run("Gaussian Blur...", "sigma=3");
			rename("MASK");
			MASK=getImageID();
		
			// Count maxima each channel after cropping & processing
			
			// BLUE
			selectImage(blue);
			run("Duplicate...", "title=temp");
			makeRectangle(sx,sy,sw,sh);run("Crop"); // cropping down to smaller rectangle (w/o borders, piles)
			run("Despeckle");
			run("Remove Outliers...", "radius=3 threshold=5 which=Bright");
			run("Gaussian Blur...", "sigma=3");
			run("Subtract...", "value=100");
			run("Find Maxima...", "prominence=20 output=Count");
			blue_max_count=getResult("Count",nResults-1);
			IJ.deleteRows(nResults-1,nResults-1);
			close("temp");
		
			// RED
			selectImage(red);
			run("Duplicate...", "title=temp");
			makeRectangle(sx,sy,sw,sh);run("Crop"); // cropping down to smaller rectangle (w/o borders, piles)
			run("Gaussian Blur...", "sigma=2");
			run("Find Maxima...", "prominence=2 output=Count");
			red_max_count=getResult("Count",nResults-1);
			IJ.deleteRows(nResults-1,nResults-1);
			close("temp");
	
			// GREEN
			selectImage(green);
			makeRectangle(sx,sy,sw,sh);run("Crop"); // cropping down to smaller rectangle (w/o borders, piles)
			run("Duplicate...", "title=temp");
			run("Gaussian Blur...", "sigma=2");
			run("Find Maxima...", "prominence=20 output=Count");
			green_max_count=getResult("Count",nResults-1);
			IJ.deleteRows(nResults-1,nResults-1);
			close("temp");
		
			// thresholding to remove small bits by subtracting the mask from the "RGB" image
			selectImage(MASK);
			makeRectangle(sx,sy,sw,sh);run("Crop"); // cropping down to analysis size
			setAutoThreshold("Li dark"); // this algorithm finds a good lower T & it properly adjusts for high-BG high-debris GREEN images
			setOption("BlackBackground", true);
			run("Convert to Mask");
			run("Analyze Particles...", "size=600-75000 show=Masks exclude include");
			rename("temp MASK");
			run("Grays");
			run("Select None");
			run("Invert");
			selectImage(RGB);
			makeRectangle(sx,sy,sw,sh);run("Crop"); // cropping down to analysis size
			imageCalculator("Subtract create", "RGB","temp MASK"); // subtracting areas outside (inverted mask)
			selectWindow("Result of RGB");
			rename("Result_"+l);
			PNG=getImageID();
		
			// locate ROIs and measure each channel
			selectImage(PNG);
			run("Duplicate...", "title=ROIs");
			run("8-bit");
			setThreshold(1, 255);
			run("Convert to Mask");
			
			roiManager("reset");
			run("Analyze Particles...", "size=600-75000 show=Nothing include add");
			selectImage(PNG);
			run("Duplicate...", "title=RGB_meas");
			run("Make Composite");
			MES=getImageID();
		
			row=Table.size; // where we are in the output table!
			run("Set Measurements...", "area mean standard min centroid center perimeter fit shape feret's integrated skewness kurtosis area_fraction redirect=None decimal=2");
		
			// measure RED
			run("Clear Results");
			ROI_count=roiManager("count");
			selectImage(MES);
			Stack.setChannel(1);
			roiManager("Measure");
			if (nResults>1) // this is necessary so it does not look for Results rows that are not there (can't do summary on <2 cells!)
			{
				run("Summarize"); // adds ave sdv min max below each col, if >1 ROI
				cols=split(Table.headings("Results"),"	");
				for (c=2;c<lengthOf(cols);c++)
				{
					Table.set("RED_AVE_"+cols[c], row, getResult(cols[c],nResults-4),"Measurements");
					Table.set("RED_SDV_"+cols[c], row, getResult(cols[c],nResults-3),"Measurements");
					Table.set("RED_MIN_"+cols[c], row, getResult(cols[c],nResults-2),"Measurements");
					Table.set("RED_MAX_"+cols[c], row, getResult(cols[c],nResults-1),"Measurements");
				}
		
				// measure GREEN
				run("Clear Results");
				selectImage(MES);
				Stack.setChannel(2);
				roiManager("Measure");
				run("Summarize");
				for (c=2;c<lengthOf(cols);c++)
				{
					Table.set("GREEN_AVE_"+cols[c], row, getResult(cols[c],nResults-4),"Measurements");
					Table.set("GREEN_SDV_"+cols[c], row, getResult(cols[c],nResults-3),"Measurements");
					Table.set("GREEN_MIN_"+cols[c], row, getResult(cols[c],nResults-2),"Measurements");
					Table.set("GREEN_MAX_"+cols[c], row, getResult(cols[c],nResults-1),"Measurements");
				}
			
				// also storing the feature counts:
				Table.set("BLUE_count",  row, blue_max_count,             "Measurements");
				Table.set("RED_count",   row, red_max_count,              "Measurements");
				Table.set("GREEN_count", row, green_max_count,            "Measurements");
				Table.set("Plate",       row, substring(l,0,3),           "Measurements");
				Table.set("ROI_count",   row, ROI_count,                  "Measurements");
				Table.set("PlateNum",    row, parseInt(substring(l,1,3)), "Measurements");
				Table.set("Well",        row, substring(l,4,10),          "Measurements");
				Table.update("Measurements");
			}
			// save image
			selectImage(PNG);
			
			saveAs("PNG", OUTPATH+"Cells_"+l+".png");
		
		}
	}
	
	Table.save(OUTPATH+"Measurements_P"+IJ.pad(PS,2)+"-P"+IJ.pad(PS+4,2)+".csv","Measurements");
	setBatchMode("exit and display");
	print("Done!");
}


// **********************************************************
// **********************************************************
