# Supplementary material for: Association of microtubule destabilization with platelet yields in terminally differentiating hiPSC-derived megakaryocyte lines
Source: PLoS One. 2025 Jun 25;20(6):e0326165. doi: 10.1371/journal.pone.0326165 (PMC12194186; doi:10.1371/journal.pone.0326165)
Supplement: S8 File — (ZIP) [file pone.0326165.s015.zip › Scripts/SF1B pre and post subcloning analysis 4x timecourse bursting.py]

import pandas as pd
import matplotlib.pyplot as plt
import numpy as np

# orig data: 'subcloned 4x timecourse bursting.tif' and 'bulk presubcloning 4x timecourse bursting.tif'
# FIJI analysis with macro 'S1B pre and post subcloning analysis 4x timecourse bursting.ijm'
# datatable '4x bursting pre and post subcloning.csv' = worksheet 'S1B bulk vs subcl timelapse 4x'

# load data
df = pd.read_csv('/Volumes/Dropbox/Stem Cell Core Dropbox/Stem Cell Core/PROJECTS/imMKCLs/VCR paper 2024/PLOS1 vincristine manuscript shared folder/PLOS1 imMKCLS revision docs/4x bursting pre and post subcloning.csv')
df = df.reset_index()

# convert timepoints data to lists
tpcols = sorted([ c for c in df.columns if "T0" in c ])
df['ypoints'] = df[tpcols].values.tolist() # for each row, make list of values in TP columns

# calc missing columns
df['maxParticles'] = df['ypoints'].apply(lambda x: max(x))


# plotting
plotdata = df[df.FILE=="bulk"]
fig = plt.figure(figsize=(12,9))
ax = fig.add_subplot(111, projection='3d')
for n, (index, row) in enumerate(plotdata.iterrows()):
    y = np.array(row.ypoints)
    x = np.arange(len(y))
    ax.plot(
        x,
        [n]*len(x),
        y,
        color = 'k' if np.max(y)<10 else 'b',
        linewidth = 0.2 if np.max(y)<10 else 0.5
    )
    
ax.set_box_aspect((2, 3, 1.5))
ax.set_xlabel("\nTimepoint (min)", fontsize=10, fontweight='bold')
ax.set_zlabel("\n# of platelet-like particles", fontsize=10, fontweight='bold')
ax.set_title("\n\n\nBulk", fontsize=10, fontweight='bold')
ax.set_zlim([0,60])
ax.view_init(elev=20, azim=-60)
plt.show();

plotdata = df[df.FILE=="subcloned"]
fig = plt.figure(figsize=(8,8))
ax = fig.add_subplot(111, projection='3d')
for n, (index, row) in enumerate(plotdata.iterrows()):
    y = np.array(row.ypoints)
    x = np.arange(len(y))
    ax.plot(
        x,
        [n]*len(x),
        y,
        color = 'k' if np.max(y)<20 else 'b',
        linewidth = 0.2 if np.max(y)<20 else 0.5
    )
    
ax.set_box_aspect((2, 3, 1.5))
ax.set_xlabel("\nTimepoint (min)", fontsize=10, fontweight='bold')
ax.set_zlabel("\n# of platelet-like particles", fontsize=10, fontweight='bold')
ax.set_title("\n\n\nSubclone", fontsize=10, fontweight='bold')
ax.set_zlim([0,60])
ax.view_init(elev=20, azim=-60)
plt.show()

fig = plt.figure(figsize=(4,4))
ax = fig.add_subplot(111)

ax.plot(
        np.sort(np.array(df[df.FILE=="bulk"].maxParticles)),
        color="g",
        label="bulk"
)

ax.plot(
        np.sort(np.array(df[df.FILE=="subcloned"].maxParticles.sample(n=len(df[df.FILE=="bulk"])))),
        color="r",
        label="subclone"
)

plt.savefig('4x post subcloning max particles over MK 2025.png', dpi=1200, bbox_inches='tight')
plt.show()

from scipy.stats import ttest_ind
t_statistic, p_value = ttest_ind(
    np.array(df[df.FILE=="bulk"]['maxParticles']),
    np.array(df[df.FILE=="subcloned"]['maxParticles'])
    )

print(t_statistic,'p-value',p_value)
