# Supplementary material for: Association of microtubule destabilization with platelet yields in terminally differentiating hiPSC-derived megakaryocyte lines
Source: PLoS One. 2025 Jun 25;20(6):e0326165. doi: 10.1371/journal.pone.0326165 (PMC12194186; doi:10.1371/journal.pone.0326165)
Supplement: S8 File — (ZIP) [file pone.0326165.s015.zip › Scripts/FIG2B HTS plot.py]

import pandas as pd
import matplotlib.pyplot as plt

df=pd.read_csv('/Volumes/Dropbox/TEMP_SSD/Fig2B HTS per well results.csv')

df.plot.scatter(
    x='AREA',
    y='1000xperim/area^0.5',
    s=1,
    marker='o',
    alpha=1,
    xlim=[1000, 7000],
    ylim=[4000, 8000],
    xlabel='Cell Area',
    ylabel='1000xperim/area^0.5'
)

plt.show()
